# Supplementary material for: Etoposide-induced DNA damage is increased in p53 mutants: identification of ATR and other genes that influence effects of p53 mutations on Top2-induced cytotoxicity
Source: Oncotarget. 2022 Feb 14;13:332–46. doi: 10.18632/oncotarget.28195 (PMC8845119; doi:10.18632/oncotarget.28195)
Supplement: Supplementary file 2 [file oncotarget-13-28195-s002.xls]

## Sheet: p53.genes.txt
Supplementary Dataset 1: Primary screen SEL etoposide p53 Menendez
Median (for three siRNAs) Etoposide Treated Versus Vehicle Seed Corrected Z-scores for Each Cell Line. These values were the primary determinants of "hits" for the screen. Values that were among the top 15 for a cell line are in red.			Gene Information for each target transcript. Gene Symbols that are in the top 15 enhancers for any cell line are in red			p53 Wild Type, Vehicle Only				p53 Wild Type, Etoposide Treated				p53 Wild Type, Etoposide Treated vs. Vehicle Only		p53 273H, Vehicle Only				p53 273H, Etoposide Treated				p53 273H, Etoposide Treated vs. Vehicle Only		p53 Null, Vehicle Only				p53 Null, Etoposide Treated				p53 Null, Etoposide Treated vs. Vehicle Only		Additional Gene Information
Wild Type p53, Dose Vs. Vehicle Seed Corrected Z-Score	p53 273H, Dose Vs. Vehicle Seed Corrected Z-Score	p53 Null, Dose Vs. Vehicle Seed Corrected Z-Score	Gene Symbol	Gene Description	Gene ID	Raw Assay Value	Normalized as Percent of Median of all Negative Control Wells for Plate	MAD Z-Score	Seed Corrected Z-Score	Raw Assay Value	Normalized as Percent of Median of all Negative Control Wells for Plate	MAD Z-Score	Seed Corrected Z-Score	Treated Z-Score minus Vehicle Only Z-Score	Z-Score of Difference	Raw Assay Value	Normalized as Percent of Median of all Negative Control Wells for Plate	MAD Z-Score	Seed Corrected Z-Score	Raw Assay Value	Normalized as Percent of Median of all Negative Control Wells for Plate	MAD Z-Score	Seed Corrected Z-Score	Treated Z-Score minus Vehicle Only Z-Score	Z-Score of Difference	Raw Assay Value	Normalized as Percent of Median of all Negative Control Wells for Plate	MAD Z-Score	Seed Corrected Z-Score	Raw Assay Value	Normalized as Percent of Median of all Negative Control Wells for Plate	MAD Z-Score	Seed Corrected Z-Score	Treated Z-Score minus Vehicle Only Z-Score	Z-Score of Difference	Synonyms	dbXrefs	chromosome	map_location	type_of_gene	Symbol_from_nomenclature_authority	Full_name_from_nomenclature_authority
3.73072	-2.09826	-2.50301	DONSON	downstream neighbor of SON	29980	4409720	22.9394	-7.85747	-7.23082	4201200	34.3623	-4.22459	-4.22459	3.24778	3.73072	9393680	62.7528	-2.36477	-2.36477	5716840	46.4888	-3.96022	-3.96022	-1.59545	-2.15295	6442240	46.8627	-3.5986	-3.46698	2159840	29.5099	-5.28605	-5.23754	-1.74852	-2.50301	B17|C21orf60|C2TA	HGNC:2993|MIM:611428|Ensembl:ENSG00000159147|HPRD:09926|Vega:OTTHUMG00000065904	21	21q22.1	protein-coding	DONSON	downstream neighbor of SON
3.59983	0.430899	-1.97042	POLR2H	polymerase (RNA) II (DNA directed) polypeptide H	5437	4075480	23.857	-7.75517	-7.05131	3654360	31.9184	-4.41107	-3.65063	3.48684	4.01802	5315000	30.2703	-5.21067	-4.15076	5792600	38.6078	-4.64465	-3.7375	0.671672	0.737411	5803880	56.2547	-2.86906	-2.36149	4230320	43.7813	-4.08825	-4.03836	-1.36322	-1.97042	RPABC3|RPB17|RPB8|hsRPB8	HGNC:9195|MIM:606023|Ensembl:ENSG00000163882|HPRD:09082|Vega:OTTHUMG00000156746	3	3q28	protein-coding	POLR2H	polymerase (RNA) II (DNA directed) polypeptide H
0	-0.756093	0	BCAR1	breast cancer anti-estrogen resistance 1	9564	15191320	86.3335	-0.789688	-0.463107	9150640	81.0579	-0.661505	-0.635255	0.128182	-0.0183452	3875760	81.0669	-0.760219	-0.70762	11071600	77.7774	-1.24296	-0.771862	-0.499793	-0.756093	9829960	71.7353	-1.66656	-1.6101	5420160	70.7167	-1.82753	-1.04949	-0.0586547	-0.167123	CAS|CAS1|CASS1|CRKAS|P130Cas	HGNC:971|MIM:602941|Ensembl:ENSG00000050820|HPRD:04248|Vega:OTTHUMG00000137604	16	16q23.1	protein-coding	BCAR1	breast cancer anti-estrogen resistance 1
-2.04829	-0.260567	-0.266127	LMO1	LIM domain only 1 (rhombotin 1)	4004	16610440	98.9035	0.611727	0.0383997	9758200	71.1972	-1.41393	-1.41393	-1.56094	-2.04829	7560080	95.5052	0.504765	0.504765	5066080	100.896	0.76479	0	-0.111116	-0.260567	10677640	75.733	-1.35603	-1.35603	7252600	74.5154	-1.5087	-1.5087	-0.130277	-0.266127	RBTN1|RHOM1|TTG1	HGNC:6641|MIM:186921|Ensembl:ENSG00000166407|HPRD:01738|Vega:OTTHUMG00000165833	11	11p15	protein-coding	LMO1	LIM domain only 1 (rhombotin 1)
0	-2.20906	0.704076	SMAD3	SMAD family member 3	4088	13692840	70.7467	-2.52746	0	7653120	64.187	-1.94883	-0.16392	0.1658	0.0268634	7722760	98.3355	0.752733	0.752733	4115920	81.781	-0.895275	0	-1.66998	-2.24797	8750440	62.064	-2.41781	-1.1973	7093560	72.8814	-1.64585	-0.130318	0.771957	0.981024	HSPC193|HsT17436|JV15-2|LDS1C|LDS3|MADH3	HGNC:6769|MIM:603109|Ensembl:ENSG00000166949|HPRD:04380|HPRD:08533|Vega:OTTHUMG00000133230	15	15q22.33	protein-coding	SMAD3	SMAD family member 3
0	-1.85389	-0.0491051	SYMPK	symplekin	8189	12791520	73.3246	-2.24005	-1.23628	6887480	61.6668	-2.14113	-1.14048	0.0989195	-0.0535125	14858840	79.8372	-0.867959	-0.359528	10222160	61.5369	-2.65337	-1.7464	-1.97783	-2.64044	8542160	75.8789	-1.3447	-0.89579	5734560	72.4171	-1.68481	-0.818331	-0.340114	-0.556182	SPK|SYM	HGNC:22935|MIM:602388|Ensembl:ENSG00000125755|HPRD:09090|Vega:OTTHUMG00000150151	19	19q13.3	protein-coding	SYMPK	symplekin
-1.21659	0.65529	0.29505	SLC14A1	solute carrier family 14 (urea transporter), member 1 (Kidd blood group)	6563	15197360	89.2433	-0.465285	0	7886880	68.8197	-1.59533	-1.04973	-0.911995	-1.26841	14848320	78.708	-0.966887	-0.0587826	13156840	87.9488	-0.35963	-0.186472	0.607258	0.65529	9350960	79.791	-1.04082	-0.774012	8255440	85.6596	-0.573367	-0.376129	0.467449	0.560105	HUT11|HsT1341|JK|RACH1|RACH2|UT-B1|UT1|UTE	HGNC:10918|MIM:613868|Ensembl:ENSG00000141469|HPRD:00195|Vega:OTTHUMG00000132617	18	18q11-q12	protein-coding	SLC14A1	solute carrier family 14 (urea transporter), member 1 (Kidd blood group)
-1.63151	-1.95352	-0.359419	MKL2	MKL/myocardin-like 2	57496	18125040	98.8119	0.601514	0.601514	10190360	70.9292	-1.43437	-1.01456	-1.27196	-1.70101	7639720	96.7389	0.612847	0.612847	4321880	82.5766	-0.826173	-0.557242	-1.43902	-1.95352	11732400	81.8166	-0.883472	-0.481902	7199640	79.7597	-1.06854	-0.975246	-0.236738	-0.413285	MRTF-B|NPD001	HGNC:29819|MIM:609463|Ensembl:ENSG00000186260|HPRD:17577|Vega:OTTHUMG00000177379	16	16p13.12	protein-coding	MKL2	MKL/myocardin-like 2
-2.29687	-0.849925	0.868999	RBM14	RNA binding motif protein 14	10432	16588360	94.0982	0.0759871	0.0759871	7115200	67.4478	-1.70002	-1.01896	-1.94211	-2.50637	13395560	90.7179	0.0853344	0	11410920	83.6064	-0.736743	-0.488058	-0.573393	-0.849925	11435400	84.6332	-0.664684	-0.423266	7491200	94.6078	0.177668	0	0.690914	0.868999	COAA|PSP2|SIP|SYTIP1|TMEM137	HGNC:14219|MIM:612409|Ensembl:ENSG00000239306|HPRD:11485|Vega:OTTHUMG00000140380	11	11q13.2	protein-coding	RBM14	RNA binding motif protein 14
0	-1.91102	-0.341126	ZNF780B	zinc finger protein 780B	163131	17469320	88.659	-0.530422	-0.324797	12103560	84.7639	-0.378723	-0.378723	0.151699	0.00991659	7677720	97.0545	0.6405	0.185469	4082560	81.3003	-0.937017	-0.667339	-1.57752	-2.13009	10821520	83.5561	-0.748349	-0.268858	7223560	82.584	-0.831498	-0.830207	-0.644642	-0.977128	ZNF779	HGNC:33109|Ensembl:ENSG00000128000|HPRD:11243|Vega:OTTHUMG00000155118	19	19q13.2	protein-coding	ZNF780B	zinc finger protein 780B
-0.646864	0.0256438	-0.386121	NR6A1	nuclear receptor subfamily 6, group A, member 1	2649	15109400	95.2874	0.208574	0	8842840	74.0376	-1.19719	-0.196542	-0.74203	-1.06415	17447160	92.484	0.240064	0.102934	15361240	96.1597	0.353444	0.0537337	0.11338	0.0256438	10681400	91.1435	-0.158978	-0.158978	6978280	83.6767	-0.739793	-0.181865	-0.599677	-0.914974	GCNF|GCNF1|NR61|RTR	HGNC:7985|MIM:602778|Ensembl:ENSG00000148200|HPRD:04147|Vega:OTTHUMG00000020661	9	9q33.3	protein-coding	NR6A1	nuclear receptor subfamily 6, group A, member 1
-0.582353	-0.116267	-2.12824	WDTC1	WD and tetratricopeptide repeats 1	23038	17453840	95.5724	0.240342	0.161092	10539800	85.4007	-0.330132	0	-0.570474	-0.857975	14145760	85.2781	-0.391265	-0.391265	3967080	89.9522	-0.185646	0	-0.274344	-0.468666	12293360	88.8923	-0.333847	-0.119282	7143560	76.7199	-1.32368	-0.951255	-1.47739	-2.12824	ADP|DCAF9	HGNC:29175|Ensembl:ENSG00000142784|HPRD:10307|Vega:OTTHUMG00000004273	1	1p36.11	protein-coding	WDTC1	WD and tetratricopeptide repeats 1
0.0900633	0	0	KLK7	kallikrein-related peptidase 7	5650	16216040	92.5075	-0.101352	0	11470680	95.0452	0.405786	0.305831	0.507138	0.437075	15284720	85.5454	-0.367842	-0.367842	14167000	87.9274	-0.361486	-0.361486	0.186999	0.119501	9598760	87.4855	-0.443127	-0.0864757	8736760	96.5774	0.342978	0.0426543	0.0763492	0.0194917	PRSS6|SCCE|hK7	HGNC:6368|MIM:604438|Ensembl:ENSG00000169035|HPRD:05115	19	19q13.41	protein-coding	KLK7	kallikrein-related peptidase 7
-3.03516	-0.262234	0.255329	TAF2	TAF2 RNA polymerase II, TATA box binding protein (TBP)-associated factor, 150kDa	6873	15206840	94.5612	0.127609	0.127609	7079920	59.2773	-2.32346	-1.99756	-2.45107	-3.11803	13802400	76.7132	-1.14166	-0.945955	11469120	69.8307	-1.9331	-1.9331	-0.112424	-0.262234	10575360	83.4485	-0.756709	-0.030883	6466600	88.3244	-0.349705	0	0.246963	0.255329	CIF150|TAF2B|TAFII150	HGNC:11536|MIM:604912|Ensembl:ENSG00000064313|HPRD:07060|Vega:OTTHUMG00000165009	8	8q24.12	protein-coding	TAF2	TAF2 RNA polymerase II, TATA box binding protein (TBP)-associated factor, 150kDa
-3.0502	-0.631155	-0.29616	BCL2L1	BCL2-like 1	598	17047280	90.1632	-0.362723	-0.362723	3056520	28.1204	-4.70087	-3.23382	-3.30102	-4.13949	11567600	98.4488	0.762658	0	11010480	80.5898	-0.998719	-0.631557	-1.15294	-1.5888	10740280	92.8826	-0.0238865	-0.0238865	7070480	75.9687	-1.38673	-1.11588	-0.529064	-0.817365	BCL-XL/S|BCL2L|BCLX|BCLXL|BCLXS|Bcl-X|PPP1R52|bcl-xL|bcl-xS	HGNC:992|MIM:600039|Ensembl:ENSG00000171552|HPRD:02497|Vega:OTTHUMG00000032192	20	20q11.21	protein-coding	BCL2L1	BCL2-like 1
-1.85919	-0.110541	-0.431565	TNF	tumor necrosis factor	7124	15564920	92.924	-0.0549211	-0.0549211	9091000	77.2896	-0.949049	-0.949049	-1.40358	-1.85919	15343840	68.1929	-1.88815	-1.38041	12277000	73.7817	-1.58997	-1.4704	-0.160162	-0.323095	9693760	93.8094	0.0481043	0	6687120	78.3998	-1.18268	-0.774417	-0.818276	-1.21714	DIF|TNF-alpha|TNFA|TNFSF2	HGNC:11892|MIM:191160|Ensembl:ENSG00000232810|HPRD:01855|Vega:OTTHUMG00000031194	6	6p21.3	protein-coding	TNF	tumor necrosis factor
0	0.0906327	0	SLC1A6	solute carrier family 1 (high affinity aspartate/glutamate transporter), member 6	6511	13687160	85.1113	-0.925953	0	9956960	83.3657	-0.485418	0	0.440536	0.357034	16426240	85.2234	-0.39606	-0.39606	13639000	83.0422	-0.785743	-0.227293	0.164356	0.0906327	9508920	91.7764	-0.109814	0	6664320	91.025	-0.123044	0	-0.0132306	-0.104334	EAAT4	HGNC:10944|MIM:600637|Ensembl:ENSG00000105143|HPRD:09005	19	19p13.12	protein-coding	SLC1A6	solute carrier family 1 (high affinity aspartate/glutamate transporter), member 6
0	0.710352	-2.02737	KRTAP5-6	keratin associated protein 5-6	440023	10421880	87.4379	-0.666565	0	7615200	83.4058	-0.482354	0	0.184211	0.0489885	10823120	73.4581	-1.42685	0	4979800	98.8099	0.583601	0.439986	0.889743	1.01543	11873680	85.3024	-0.612704	0	5490360	84.5821	-0.663798	0	-1.44463	-2.08294	KRTAP5.6	HGNC:23600|Ensembl:ENSG00000205864|HPRD:17250|Vega:OTTHUMG00000043932	11	11p15.5	protein-coding	KRTAP5-6	keratin associated protein 5-6
-0.517337	0	-0.642316	HP	haptoglobin	3240	14272840	88.8551	-0.508566	0	9114720	79.3006	-0.795596	0	-0.28703	-0.517337	10542320	62.2362	-2.41004	0	13385120	85.9411	-0.533987	0	0.335801	0.309209	9988200	74.6464	-1.44043	0	5845800	66.9751	-2.14157	-0.386224	-0.402426	-0.642316	BP|HP2ALPHA2|HPA1S	HGNC:5141|MIM:140100|Ensembl:ENSG00000257017|HPRD:00772|Vega:OTTHUMG00000173009	16	16q22.2	protein-coding	HP	haptoglobin
-1.83942	-0.436517	-0.70533	TJP3	tight junction protein 3	27134	18217160	95.8421	0.270412	0.270412	9744560	70.277	-1.48414	0	-1.38714	-1.83942	7237320	89.531	-0.0186589	0	4472200	86.683	-0.469559	0	-0.4509	-0.693759	9992480	71.3274	-1.69825	0	6576680	72.8584	-1.64778	-0.551991	-0.448013	-0.70533	ZO-3|ZO3	HGNC:11829|MIM:612689|Ensembl:ENSG00000105289|HPRD:18194|Vega:OTTHUMG00000180872	19	19p13.3	protein-coding	TJP3	tight junction protein 3
-2.09838	0.433174	0.133599	STAU1	staufen, RNA binding protein, homolog 1 (Drosophila)	6780	17297040	98.8492	0.605681	0.384905	10473040	91.3862	0.126584	0	-1.62014	-2.11944	16428720	87.051	-0.235937	0	16478160	91.5983	-0.0426846	-0.0426846	0.736922	0.820599	10024600	94.2217	0.080128	0	7877840	95.5059	0.253042	0.134017	0.172914	0.152972	STAU	HGNC:11370|MIM:601716|Ensembl:ENSG00000124214|HPRD:03422|Vega:OTTHUMG00000032691	20	20q13.1	protein-coding	STAU1	staufen, RNA binding protein, homolog 1 (Drosophila)
0	-0.323859	-1.96648	CST3	cystatin C	1471	15258960	82.2119	-1.24921	-0.433251	6090720	57.41	-2.46595	-2.08837	0.196922	0.0642646	17339840	95.8108	0.531537	0.288021	15941760	92.9072	0.0709833	0.0709833	-0.160761	-0.323859	11222040	97.7318	0.352788	0	6498520	75.1346	-1.45673	-0.590249	-1.59278	-2.28774	ARMD11	HGNC:2475|MIM:604312|Ensembl:ENSG00000101439|HPRD:05056|Vega:OTTHUMG00000032080	20	20p11.21	protein-coding	CST3	cystatin C
-1.86327	-1.62506	-1.00081	TOP1	topoisomerase (DNA) I	7150	15956160	96.9025	0.388641	0.225237	9473240	76.4408	-1.01381	-0.726763	-1.40698	-1.86327	16669840	102.962	1.15806	0.296656	13526800	85.9307	-0.53489	-0.0149156	-1.45566	-1.97473	11653600	93.4989	0.0239796	0	7086400	84.8919	-0.637797	-0.637797	-0.661776	-1.00081	TOPI	HGNC:11986|MIM:126420|Ensembl:ENSG00000198900|HPRD:00535|Vega:OTTHUMG00000033057	20	20q12-q13.1	protein-coding	TOP1	topoisomerase (DNA) I
-1.95184	-1.21128	0.0926238	STX12	syntaxin 12	23673	19885360	104.619	1.24891	0.991108	11356080	81.4223	-0.633705	-0.633705	-1.77119	-2.30097	7614120	96.4147	0.584446	0.308813	4750760	92.0822	-0.000663818	-0.000663818	-1.27062	-1.73883	12962280	95.2308	0.158511	0	8695320	96.3293	0.322154	0	0.163643	0.140157	STX13|STX14	HGNC:11430|MIM:606892|Ensembl:ENSG00000117758|HPRD:06059|Vega:OTTHUMG00000003730	1	1p35.3	protein-coding	STX12	syntaxin 12
0.117001	-1.94124	0	ACTA1	actin, alpha 1, skeletal muscle	58	14889680	87.5876	-0.649875	-0.558484	8492720	76.7624	-0.989272	-0.930737	0.240804	0.117001	19204360	96.4894	0.59099	0.352703	13921920	87.6926	-0.381878	-0.276497	-1.80756	-2.42337	11356280	92.6488	-0.0420532	0	6270320	88.5778	-0.328433	-0.1851	0.156025	0.129627	ACTA|ASMA|CFTD|CFTD1|CFTDM|MPFD|NEM1|NEM2|NEM3	HGNC:129|MIM:102610|Ensembl:ENSG00000143632|HPRD:00030|Vega:OTTHUMG00000038006	1	1q42.13	protein-coding	ACTA1	actin, alpha 1, skeletal muscle
-2.50223	-0.935024	-0.106015	SLC30A1	solute carrier family 30 (zinc transporter), member 1	7779	15854480	92.0433	-0.153107	0	8776040	78.576	-0.850891	-0.850891	-2.1408	-2.74516	15720120	101.686	1.04629	0.433449	10327160	90.33	-0.152831	0	-1.19912	-1.64767	9668880	92.6443	-0.042404	0	6587360	95.2696	0.233212	0.233212	-0.0881905	-0.20795	ZNT1|ZRC1	HGNC:11012|MIM:609521|Ensembl:ENSG00000170385|HPRD:15366|Vega:OTTHUMG00000036995	1	1q32.3	protein-coding	SLC30A1	solute carrier family 30 (zinc transporter), member 1
-0.2811	-1.86789	0.376992	IL1RN	interleukin 1 receptor antagonist	3557	15735160	95.4523	0.226963	0	10656520	90.7227	0.0759545	0.0759545	-0.559427	-0.844699	20735320	99.2618	0.833886	0.58004	15419880	99.6756	0.658788	0	-1.6731	-2.25194	9108280	98.4415	0.407912	0	7521360	96.1199	0.304574	0	0.685221	0.86113	DIRA|ICIL-1RA|IL-1RN|IL-1ra|IL-1ra3|IL1F3|IL1RA|IRAP|MVCD4	HGNC:6000|MIM:147679|Ensembl:ENSG00000136689|HPRD:00978|Vega:OTTHUMG00000131341	2	2q14.2	protein-coding	IL1RN	interleukin 1 receptor antagonist
-0.843019	-1.90463	-1.13037	SYT13	synaptotagmin XIII	57586	18624960	97.9875	0.50961	0.00505612	12056680	83.9196	-0.443148	-0.0584435	-0.568053	-0.855065	7804520	98.9812	0.809304	0.605206	4560680	88.3979	-0.320622	-0.00550388	-1.49943	-2.03053	13516360	92.4556	-0.0570589	0	7812520	86.5494	-0.498682	-0.498682	-0.99362	-1.45952	-	HGNC:14962|MIM:607716|Ensembl:ENSG00000019505|HPRD:12128|Vega:OTTHUMG00000166504	11	11p12-p11	protein-coding	SYT13	synaptotagmin XIII
-0.203226	-1.93967	-1.0305	GLI2	GLI family zinc finger 2	2736	13532240	88.376	-0.561975	-0.029369	8791200	73.7321	-1.2205	-0.316739	-0.340626	-0.581748	7776840	98.2435	0.744675	0.744675	3863880	79.6607	-1.07941	0	-1.53981	-2.08201	12146040	90.1763	-0.234111	0	6040880	70.9132	-1.81104	-0.516921	-0.81268	-1.20941	HPE9|THP1|THP2	HGNC:4318|MIM:165230|Ensembl:ENSG00000074047|HPRD:01312|Vega:OTTHUMG00000153741	2	2q14	protein-coding	GLI2	GLI family zinc finger 2
-0.836718	-1.96585	0	AHRR	aryl-hydrocarbon receptor repressor	57491	17221080	95.4782	0.229846	0	10847040	78.2279	-0.877447	-0.343491	-1.15021	-1.55468	7643360	101.765	1.05324	0.797316	4102600	81.7111	-0.901342	0	-1.4487	-1.96585	12850880	89.6164	-0.277603	0	7498720	78.2857	-1.19226	-0.755466	-0.914659	-1.35037	AHH|AHHR|bHLHe77	HGNC:346|MIM:606517|Ensembl:ENSG00000063438|HPRD:07356|Vega:OTTHUMG00000162171	5	5p15.3	protein-coding	AHRR	aryl-hydrocarbon receptor repressor
0	-0.448866	-1.97958	PRSS45	protease, serine, 45	377047	16235160	95.4381	0.225371	0.225371	11744200	99.4292	0.740302	0.731087	0.162756	0.0232043	18328880	99.1789	0.826625	0.826625	15679840	98.6281	0.567812	0.567812	-0.714281	-1.02954	12797200	96.3472	0.245231	0	6839640	82.5949	-0.830589	0	-1.36986	-1.97958	TESSP5	HGNC:30717|Ensembl:ENSG00000188086|HPRD:07157|Vega:OTTHUMG00000133480	3	3p21.31	protein-coding	PRSS45	protease, serine, 45
-0.166446	0	0	SOD1	superoxide dismutase 1, soluble	6647	15952720	94.6174	0.133877	0	11459320	97.3881	0.584555	0.584555	0.00494707	-0.166446	14540360	80.8148	-0.782308	-0.782308	14040200	85.4849	-0.573603	-0.573603	0.208705	0.147175	10356080	99.9529	0.525314	0.00643923	7393920	100.111	0.639578	0	-0.0511961	-0.156813	ALS|ALS1|IPOA|SOD|hSod1|homodimer	HGNC:11179|MIM:147450|Ensembl:ENSG00000142168|HPRD:00937|Vega:OTTHUMG00000084878	21	21q22.11	protein-coding	SOD1	superoxide dismutase 1, soluble
-0.106338	-0.0419085	-1.95438	PCM1	pericentriolar material 1	5108	12919000	87.6451	-0.643466	-0.643466	9477480	87.6984	-0.154809	0	-0.280545	-0.509545	17844880	93.1225	0.296011	0.173777	16967560	96.1938	0.356404	0.0525516	0.0603937	-0.0419085	8902040	93.3342	0.0111927	0.0111927	5584360	79.8932	-1.05734	-0.928287	-1.35163	-1.95438	PTC4	HGNC:8727|MIM:600299|Ensembl:ENSG00000078674|HPRD:02624|Vega:OTTHUMG00000163699	8	8p22-p21.3	protein-coding	PCM1	pericentriolar material 1
-0.00563425	-2.00884	-0.31312	RPUSD2	RNA pseudouridylate synthase domain containing 2	27079	17636560	101.644	0.917301	0.646191	11231080	99.0899	0.714413	0.688123	-0.202888	-0.416218	16221160	98.5026	0.767376	0.370187	10817200	87.9645	-0.358269	-0.0458822	-1.61063	-2.1723	12175840	93.7823	0.0459998	0.0256403	8081720	96.9237	0.372043	0.372043	-0.164274	-0.31312	C15orf19|C18B11	HGNC:24180|Ensembl:ENSG00000166133|HPRD:12668|Vega:OTTHUMG00000130031	15	15q13.3	protein-coding	RPUSD2	RNA pseudouridylate synthase domain containing 2
0.422798	-1.89635	-1.98156	CHMP5	charged multivesicular body protein 5	51510	15864520	91.0393	-0.26505	-0.26505	6729760	57.4121	-2.46578	-1.12631	0.518265	0.450448	15905400	88.4996	-0.109018	-0.109018	12002600	74.7809	-1.5032	-1.49206	-1.55049	-2.09562	11732600	93.6252	0.0337909	0.0337909	6779400	74.8474	-1.48084	-1.04482	-1.51463	-2.1797	C9orf83|HSPC177|PNAS-2|SNF7DC2|Vps60	HGNC:26942|MIM:610900|Ensembl:ENSG00000086065|HPRD:15408|Vega:OTTHUMG00000019765	9	9p13.3	protein-coding	CHMP5	charged multivesicular body protein 5
-0.340417	-0.1391	-1.89726	SPPL3	signal peptide peptidase like 3	121665	17074560	98.4575	0.562007	0.562007	10851920	92.4219	0.205613	0	-0.196217	-0.408201	17910600	84.3276	-0.474543	0	14934080	82.4755	-0.83496	-0.341429	-0.468471	-0.716159	9988280	96.7364	0.275461	0.108628	6151720	77.6342	-1.24694	-0.173268	-1.3103	-1.89726	IMP2|MDHV1887|PRO4332|PSH1|PSL4	HGNC:30424|MIM:608240|Ensembl:ENSG00000157837|HPRD:09744|Vega:OTTHUMG00000169232	12	12q24.31	protein-coding	SPPL3	signal peptide peptidase like 3
-1.96399	-0.79917	-0.741405	DNAJB5	DnaJ (Hsp40) homolog, subfamily B, member 5	25822	19437960	102.968	1.06484	0.930011	11896680	82.8059	-0.528126	0	-1.6834	-2.19547	8196280	103.786	1.2303	0.798308	5073080	100.64	0.74255	0.420305	-0.809995	-1.15157	13897360	96.9141	0.289265	0.110561	8648440	90.2886	-0.184846	-0.184846	-0.474111	-0.741405	Hsc40	HGNC:14887|MIM:611328|Ensembl:ENSG00000137094|Vega:OTTHUMG00000019840	9	9p13.3	protein-coding	DNAJB5	DnaJ (Hsp40) homolog, subfamily B, member 5
0	-0.315746	-0.645562	SENP5	SUMO1/sentrin specific peptidase 5	205564	16792720	99.684	0.698753	0.347521	11256840	100.788	0.843963	0	0.262231	0.142751	17281760	99.3305	0.839908	0.0298158	15045240	95.5768	0.302824	0	-0.392966	-0.619898	12229600	103.288	0.784351	0.115569	7642840	96.452	0.332454	0	-0.565667	-0.867962	-	HGNC:28407|MIM:612845|Ensembl:ENSG00000119231|HPRD:10222|Vega:OTTHUMG00000155527	3	3q29	protein-coding	SENP5	SUMO1/sentrin specific peptidase 5
-0.484361	0	-1.92758	LRRC33	leucine rich repeat containing 33	375387	11825440	96.7217	0.368484	0.00970043	8245440	91.1544	0.108894	0	-0.25959	-0.484361	18671720	89.8265	0.00723664	0.00723664	4227760	83.8878	-0.712307	0	-1.02885	-1.43059	10942880	96.5994	0.264826	0.120755	5099440	77.058	-1.2953	-0.254201	-1.36904	-1.97845	GARPL1|UNQ3030	HGNC:24613|Ensembl:ENSG00000174004|HPRD:17452|Vega:OTTHUMG00000155569	3	3q29	protein-coding	LRRC33	leucine rich repeat containing 33
0	0	-2.73121	HOXD11	homeobox D11	3237	13823600	86.0786	-0.818114	0	11075240	92.5773	0.217468	0	0.706794	0.677018	12670360	90.3798	0.0557141	0	12724280	94.3124	0.193017	0.193017	0.73666	0.820266	9216600	98.8872	0.442534	0.127218	5026920	75.5995	-1.41771	0	-1.91656	-2.73529	HOX4|HOX4F	HGNC:5134|MIM:142986|Ensembl:ENSG00000128713|HPRD:00869|Vega:OTTHUMG00000132510	2	2q31.1	protein-coding	HOXD11	homeobox D11
-0.941647	-2.11632	-0.322197	ZNF512B	zinc finger protein 512B	57473	18936960	101.104	0.857063	0.46066	11751240	84.749	-0.379865	-0.0755919	-0.704655	-1.01923	7898240	102.558	1.12269	1.04705	4458880	88.8071	-0.28509	0	-1.56672	-2.11632	13549440	96.2566	0.238194	0.13626	8682800	90.6473	-0.154739	0	-0.170841	-0.322197	GM632	HGNC:29212|Ensembl:ENSG00000196700|HPRD:13840|Vega:OTTHUMG00000033008	20	20q13.33	protein-coding	ZNF512B	zinc finger protein 512B
-0.0719709	0.357131	-0.401673	UBE2H	ubiquitin-conjugating enzyme E2H	7328	16865560	101.739	0.927893	0.478704	11502000	102.155	0.948266	0.427747	-0.0561126	-0.239827	15246320	87.6314	-0.185086	0	15083200	95.8179	0.323767	0	0.508853	0.529833	11822720	98.5134	0.413494	0.173049	7953880	100.953	0.710207	0.412751	-0.228337	-0.401673	E2-20K|GID3|UBC8|UBCH|UBCH2	HGNC:12484|MIM:601082|Ensembl:ENSG00000186591|HPRD:03052|Vega:OTTHUMG00000157650	7	7q32	protein-coding	UBE2H	ubiquitin-conjugating enzyme E2H
-0.0325204	0	-0.0325756	TPRA1	transmembrane protein, adipocyte asscociated 1	131601	16000200	94.4921	0.119908	0.0596472	10735040	92.1379	0.183942	0.108715	-0.521602	-0.799241	16712240	90.2765	0.0466606	0	12009480	86.6795	-0.469861	0	-0.229001	-0.410859	11662080	95.8704	0.208198	0.208198	8514200	92.42	-0.00595801	0	-0.214156	-0.382071	GPR175|TMEM227|TPRA40	HGNC:30413|MIM:608336|Ensembl:ENSG00000163870|HPRD:16318|Vega:OTTHUMG00000159639	3	3q21.2	protein-coding	TPRA1	transmembrane protein, adipocyte asscociated 1
0.181537	-0.807498	-0.168099	TRIM28	tripartite motif containing 28	10155	16226160	92.0436	-0.153079	-0.100587	9284200	84.0665	-0.431941	-0.381094	0.396075	0.303602	18404640	105.859	1.41193	1.12363	14927000	100.705	0.74822	0.397936	-0.611065	-0.897954	14105120	100.404	0.560324	0.252395	8590960	98.1104	0.471642	0	-0.0886823	-0.20863	KAP1|RNF96|TF1B|TIF1B	HGNC:16384|MIM:601742|Ensembl:ENSG00000130726|HPRD:03445	19	19q13.4	protein-coding	TRIM28	tripartite motif containing 28
-0.215798	-5.74643	-4.15499	ATR	ataxia telangiectasia and Rad3 related	545	12990520	89.9079	-0.391187	-0.391187	9669320	85.2015	-0.345335	-0.345335	-0.368053	-0.614709	18262120	97.9223	0.716528	0.0441464	7063560	46.4916	-3.95998	-3.95998	-4.41408	-5.74643	10806920	102.944	0.75763	0.306233	5755880	74.6901	-1.49404	-1.49404	-2.94363	-4.15499	FCTCS|FRP1|MEC1|SCKL|SCKL1	HGNC:882|MIM:601215|Ensembl:ENSG00000175054|HPRD:08369|Vega:OTTHUMG00000159234	3	3q23	protein-coding	ATR	ataxia telangiectasia and Rad3 related
-1.8813	0.716468	0	C1R	complement component 1, r subcomponent	715	17149360	103.493	1.12345	0.843938	9897160	80.0377	-0.739353	-0.739353	-1.42198	-1.8813	14460320	81.8259	-0.693724	-0.547913	14556560	93.4625	0.119208	0.119208	0.812932	0.917505	10899200	100.829	0.593341	0.339434	8774080	97.8382	0.448796	0	0.0803387	0.0250063	-	HGNC:1246|MIM:613785|Ensembl:ENSG00000159403|HPRD:01954|Vega:OTTHUMG00000168149	12	12p13	protein-coding	C1R	complement component 1, r subcomponent
-0.122388	-0.465863	-0.0978388	YEATS4	YEATS domain containing 4	8089	15695640	97.3069	0.433725	0.433725	10991200	93.0541	0.253856	0.253856	0.0416082	-0.122388	15721960	90.3652	0.0544339	0.0544339	13274800	87.557	-0.393659	0	-0.272145	-0.465863	12016480	99.6895	0.504854	0.504854	7955000	92.7213	0.019332	0.019332	-0.485522	-0.757178	4930573H17Rik|B230215M10Rik|GAS41|NUBI-1|YAF9	HGNC:24859|MIM:602116|Ensembl:ENSG00000127337|HPRD:03666|Vega:OTTHUMG00000169358	12	12q13-q15	protein-coding	YEATS4	YEATS domain containing 4
-1.22026	-0.987717	-0.462925	SLC14A2	solute carrier family 14 (urea transporter), member 2	8170	17765720	104.628	1.24995	1.24995	10992240	93.7282	0.305291	0.305291	-1.09631	-1.48991	18924440	104.708	1.31105	0.653434	15459520	98.2086	0.53138	0.0799523	-0.690578	-0.999325	11804840	104.909	0.910287	0.582419	8184000	97.303	0.403879	0.151282	-0.506408	-0.786049	HUT2|UT-A2|UT2|UTA|UTR|hUT-A6	HGNC:10919|MIM:601611|Ensembl:ENSG00000132874|HPRD:03366|Vega:OTTHUMG00000132616	18	18q12.1-q21.1	protein-coding	SLC14A2	solute carrier family 14 (urea transporter), member 2
-1.88915	-0.0742848	0.181011	ADAMTS12	ADAM metallopeptidase with thrombospondin type 1 motif, 12	81792	17454440	105.793	1.3798	1.15641	11251560	95.2584	0.422051	0	-1.42852	-1.88915	16521520	97.9378	0.71789	0	13331000	99.9415	0.681875	0	-0.0360148	-0.16482	11899160	109.308	1.25196	0.68139	8523440	107.565	1.26519	0.604383	0.198102	0.187789	PRO4389	HGNC:14605|MIM:606184|Ensembl:ENSG00000151388|HPRD:05862|Vega:OTTHUMG00000162088	5	5q35	protein-coding	ADAMTS12	ADAM metallopeptidase with thrombospondin type 1 motif, 12
-1.01413	-1.96248	0	SLC35D2	solute carrier family 35, member D2	11046	17664440	105.6	1.35833	1.20776	10858080	96.5053	0.517194	0.517194	-0.841133	-1.18325	19580800	109.588	1.73861	1.48693	5729640	104.043	1.03803	0.430023	-1.63905	-2.20854	14011240	102.575	0.728974	0.728974	7713240	99.703	0.605306	0.605306	0.0621072	-0.000194836	HFRC1|SQV7L|UGTrel8|hfrc	HGNC:20799|MIM:609182|Ensembl:ENSG00000130958|HPRD:16456|Vega:OTTHUMG00000020293	9	9q22.32	protein-coding	SLC35D2	solute carrier family 35, member D2
0	-0.0633027	-2.13234	PRKCI	protein kinase C, iota	5584	13528080	90.463	-0.329296	0	9996280	89.4636	-0.02012	0	0.309176	0.199169	19476480	98.2905	0.748795	0.748795	16089440	88.1613	-0.341173	0	-0.192203	-0.363944	11214320	103.656	0.812941	0.812941	5524760	80.1498	-1.03581	-0.0441143	-1.84875	-2.64156	DXS1179E|PKCI|nPKC-iota	HGNC:9404|MIM:600539|Ensembl:ENSG00000163558|HPRD:02105|Vega:OTTHUMG00000150214	3	3q26.3	protein-coding	PRKCI	protein kinase C, iota
-1.98296	-0.161753	-0.204219	ARG1	arginase, liver	383	17026600	100.158	0.751582	0.751582	8741880	80.4265	-0.709686	-0.47126	-1.55459	-2.04067	20034280	98.5225	0.769118	0.769118	18618160	97.1377	0.438377	0.302476	-0.176577	-0.344023	12917440	104.753	0.898203	0.898203	7416520	105.189	1.06573	0.840784	-0.797391	-1.18827	-	HGNC:663|MIM:608313|Ensembl:ENSG00000118520|HPRD:01947|Vega:OTTHUMG00000015566	6	6q23	protein-coding	ARG1	arginase, liver
-0.310668	0.259752	-1.89612	GBA3	glucosidase, beta, acid 3 (cytosolic)	57733	16474520	101.983	0.955059	0.473027	10716480	91.4505	0.131491	0	-0.823568	-1.16214	17752840	96.7989	0.618106	0.355151	16354680	102.646	0.916783	0.287684	0.545761	0.576888	14012800	111.421	1.41616	0.972748	8413120	95.1544	0.223544	0.106684	-1.30947	-1.89612	CBGL1|GLUC|KLrP	HGNC:19069|MIM:606619|Ensembl:ENSG00000249948|HPRD:09428|Vega:OTTHUMG00000160448	4	4p15.2	protein-coding	GBA3	glucosidase, beta, acid 3 (cytosolic)
-1.9273	0.575515	-0.295627	LIG3	ligase III, DNA, ATP-dependent	3980	17961680	105.767	1.37693	1.20481	11384000	90.8325	0.0843351	0	-1.51878	-1.99763	16854480	98.6353	0.778998	0.508362	15249040	107.332	1.32368	1.24544	0.544684	0.575515	13018960	108.481	1.18773	1.18773	8136200	108.092	1.30937	1.20097	-0.151619	-0.295627	LIG2	HGNC:6600|MIM:600940|Ensembl:ENSG00000005156|HPRD:02966|Vega:OTTHUMG00000128519	17	17q11.2-q12	protein-coding	LIG3	ligase III, DNA, ATP-dependent
0.263213	-1.31869	-1.92277	TRIAP1	TP53 regulated inhibitor of apoptosis 1	51499	15539520	85.8325	-0.845554	-0.0241778	10495560	89.5385	-0.014402	0	0.656622	0.616722	15065720	94.4202	0.409699	0.16081	13353280	86.9997	-0.44205	-0.0538255	-0.941081	-1.31869	14785600	109.19	1.24285	1.24285	7710000	93.9695	0.124097	0.124097	-1.46773	-2.11487	MDM35|P53CSV|WF-1	HGNC:26937|MIM:614943|Ensembl:ENSG00000170855|HPRD:13698|Vega:OTTHUMG00000047787	12	12q24.31	protein-coding	TRIAP1	TP53 regulated inhibitor of apoptosis 1
3.73055	0	-0.164807	PSMC1	proteasome (prosome, macropain) 26S subunit, ATPase, 1	5700	1990840	11.654	-9.11568	-9.11568	1518480	12.8242	-5.86804	-5.68279	3.24764	3.73055	2971520	16.9236	-6.38001	-6.3708	2074800	21.2793	-6.14954	-6.14954	0.23047	0.174922	1197960	11.6114	-6.33685	-6.33685	1026880	14.3514	-6.55832	-6.39686	-0.506245	-0.785823	P26S4|S4|p56	HGNC:9547|MIM:602706|Ensembl:ENSG00000100764|HPRD:04084|Vega:OTTHUMG00000171019	14	14q32.11	protein-coding	PSMC1	proteasome (prosome, macropain) 26S subunit, ATPase, 1
3.45275	0.48743	-0.35726	NAPA	N-ethylmaleimide-sensitive factor attachment protein, alpha	8775	3998560	20.9985	-8.07387	-8.07387	3635480	25.2269	-4.92166	-4.92166	3.14747	3.61017	483680	6.1895	-7.32045	-7.30275	689440	14.0989	-6.77313	-6.75161	0.547327	0.578885	1119240	8.32607	-6.59204	-6.27842	1500160	15.8129	-6.43565	-6.21595	-0.456802	-0.717479	SNAPA	HGNC:7641|MIM:603215|Ensembl:ENSG00000105402|HPRD:04447	19	19q13.33	protein-coding	NAPA	N-ethylmaleimide-sensitive factor attachment protein, alpha
3.65685	0	0	PSMC4	proteasome (prosome, macropain) 26S subunit, ATPase, 4	5704	2774560	13.7824	-8.87838	-8.52422	1745280	15.1304	-5.69207	-5.36413	3.18631	3.65685	2378880	12.7933	-6.74188	-6.4526	2458160	18.738	-6.37024	-6.17538	0.371635	0.354894	1610880	13.5426	-6.18683	-6.04462	1490800	15.4289	-6.46788	-5.92643	-0.281053	-0.474542	MIP224|RPT3|S6|TBP-7|TBP7	HGNC:9551|MIM:602707|Ensembl:ENSG00000013275|HPRD:04085	19	19q13.11-q13.13	protein-coding	PSMC4	proteasome (prosome, macropain) 26S subunit, ATPase, 4
3.39477	0	-0.847232	PSMC6	proteasome (prosome, macropain) 26S subunit, ATPase, 6	5706	1773440	10.3814	-9.25756	-9.09938	1550920	13.0982	-5.84713	-5.81457	3.27019	3.75765	2974680	16.9416	-6.37843	-5.81817	3092200	20.2753	-6.23673	-5.65665	0.428887	0.427884	1840880	15.552	-6.03075	-6.03075	1189000	14.3217	-6.56081	-6.56081	-0.55067	-0.847232	CADP44|P44|SUG2|p42	HGNC:9553|MIM:602708|Ensembl:ENSG00000100519|HPRD:04086|Vega:OTTHUMG00000152333	14	14q22.1	protein-coding	PSMC6	proteasome (prosome, macropain) 26S subunit, ATPase, 6
3.48409	0.111994	0	POLR2A	polymerase (RNA) II (DNA directed) polypeptide A, 220kDa	5430	1830440	9.09257	-9.40125	-9.23815	1015160	8.57345	-6.19239	-6.19239	3.27822	3.7673	1797360	10.2364	-6.96589	-6.96589	1484840	13.9647	-6.78478	-6.78478	0.18111	0.111994	1691280	16.3929	-5.96543	-5.96543	1015000	14.1853	-6.57226	-6.5202	-0.410446	-0.653401	POLR2|POLRA|RPB1|RPBh1|RPO2|RPOL2|RpIILS|hRPB220|hsRPB1	HGNC:9187|MIM:180660|Ensembl:ENSG00000181222|HPRD:08916|Vega:OTTHUMG00000177594	17	17p13.1	protein-coding	POLR2A	polymerase (RNA) II (DNA directed) polypeptide A, 220kDa
3.97612	0.121664	-0.153871	PSMD2	proteasome (prosome, macropain) 26S subunit, non-ATPase, 2	5708	972000	5.77002	-9.77168	-9.32196	790240	6.67391	-6.33733	-5.52797	3.45198	3.97612	1386120	7.45435	-7.20964	-6.71828	949600	16.1343	-6.59635	-6.52958	0.188696	0.121664	727440	7.05079	-6.6911	-5.89693	595640	8.32448	-7.06416	-5.93767	-0.37306	-0.601722	P97|Rpn1|S2|TRAP2	HGNC:9559|MIM:606223|Ensembl:ENSG00000175166|HPRD:05870|Vega:OTTHUMG00000156796	3	3q27.1	protein-coding	PSMD2	proteasome (prosome, macropain) 26S subunit, non-ATPase, 2
3.24416	-0.0109257	-0.570558	PSMB3	proteasome (prosome, macropain) subunit, beta type, 3	5691	2989640	15.8639	-8.64632	-8.64632	1854280	14.8386	-5.71433	-5.71433	2.93199	3.3512	3437080	17.9884	-6.28672	-6.28672	3210960	20.6164	-6.20711	-5.91868	-0.120578	-0.27263	2072240	18.6221	-5.79227	-5.79227	1790640	21.5693	-5.95251	-5.80642	-0.451896	-0.710697	HC10-II	HGNC:9540|MIM:602176|Ensembl:ENSG00000108294|HPRD:03709|Vega:OTTHUMG00000133124	17	17q12	protein-coding	PSMB3	proteasome (prosome, macropain) subunit, beta type, 3
3.65663	0.366594	-0.330997	PSMC5	proteasome (prosome, macropain) 26S subunit, ATPase, 5	5705	1997440	11.8573	-9.09302	-8.39426	1879360	16.4149	-5.59405	-5.39662	3.47309	4.00149	3403200	18.3019	-6.25925	-5.58817	3330200	23.2495	-5.97844	-5.60488	0.449522	0.454192	1709760	14.4442	-6.1168	-5.77557	1494040	20.8802	-6.01035	-5.18664	-0.177207	-0.330997	S8|SUG-1|SUG1|TBP10|TRIP1|p45|p45/SUG	HGNC:9552|MIM:601681|Ensembl:ENSG00000087191|HPRD:03400|Vega:OTTHUMG00000179013	17	17q23.3	protein-coding	PSMC5	proteasome (prosome, macropain) 26S subunit, ATPase, 5
3.03968	0	-1.35642	EIF4A3	eukaryotic translation initiation factor 4A3	9775	4074320	22.6966	-7.88454	-7.88454	1329000	11.8225	-5.94447	-5.94447	2.67276	3.03968	436280	6.37673	-7.30405	-6.70268	1420960	10.8284	-7.05715	-6.97762	0.197245	0.132564	2629280	19.1875	-5.74835	-5.74835	1472120	20.0515	-6.0799	-6.0799	-0.919035	-1.35642	DDX48|NMP265|NUK34|eIF4AIII	HGNC:18683|MIM:608546|Ensembl:ENSG00000141543|HPRD:06482|Vega:OTTHUMG00000177538	17	17q25.3	protein-coding	EIF4A3	eukaryotic translation initiation factor 4A3
3.23068	0.172663	-0.0296328	PSMD7	proteasome (prosome, macropain) 26S subunit, non-ATPase, 7	5713	2163280	12.6634	-9.00314	-9.00314	1745880	14.7447	-5.7215	-5.27144	3.28164	3.77141	4535960	25.8334	-5.59939	-5.59939	4112560	29.7687	-5.41228	-5.41228	0.278289	0.235887	1945320	16.4185	-5.96344	-5.72537	1633920	17.2359	-6.31622	-5.69103	-0.352775	-0.573684	MOV34|P40|Rpn8|S12	HGNC:9565|MIM:157970|Ensembl:ENSG00000103035|HPRD:01147|Vega:OTTHUMG00000137601	16	16q22.3	protein-coding	PSMD7	proteasome (prosome, macropain) 26S subunit, non-ATPase, 7
3.85719	-0.169158	0	PSMA3	proteasome (prosome, macropain) subunit, alpha type, 3	5684	1522520	9.47839	-9.35824	-9.35824	1283640	10.7069	-6.0296	-6.0296	3.35302	3.85719	3046960	17.0613	-6.36794	-6.19255	3015880	17.1554	-6.50768	-6.50768	-0.113887	-0.2641	2100080	17.8424	-5.85283	-5.70637	2031320	22.906	-5.84032	-5.61492	0.139256	0.106447	HC8|PSC3	HGNC:9532|MIM:176843|Ensembl:ENSG00000100567|HPRD:01463|Vega:OTTHUMG00000140319	14	14q23	protein-coding	PSMA3	proteasome (prosome, macropain) subunit, alpha type, 3
2.98284	0	-0.400481	PSMD3	proteasome (prosome, macropain) 26S subunit, non-ATPase, 3	5709	2836320	14.0892	-8.84418	-8.47648	1339200	11.6099	-5.96069	-5.96069	2.88348	3.29292	2379600	13.5524	-6.67537	-6.46091	2392320	19.456	-6.30789	-6.30789	0.367476	0.349592	2023840	17.0144	-5.91715	-5.64689	1255400	17.5361	-6.29102	-6.29102	-0.227474	-0.400481	P58|RPN3|S3|TSTA2	HGNC:9560|Ensembl:ENSG00000108344|HPRD:10170|Vega:OTTHUMG00000133251	17	17q21.1	protein-coding	PSMD3	proteasome (prosome, macropain) 26S subunit, non-ATPase, 3
3.84732	-0.0382215	-0.152313	PSMA6	proteasome (prosome, macropain) subunit, alpha type, 6	5687	2024040	12.3355	-9.0397	-9.0397	1809520	15.0933	-5.69489	-5.54514	3.3448	3.84732	3482560	22.1554	-5.92163	-5.92163	3300040	21.1884	-6.15744	-6.15744	-0.0212556	-0.146003	2429320	21.2958	-5.58458	-5.58454	2585880	24.7854	-5.68258	-5.09819	-0.174219	-0.326867	IOTA|PROS27|p27K	HGNC:9535|MIM:602855|Ensembl:ENSG00000100902|HPRD:04171|Vega:OTTHUMG00000140221	14	14q13	protein-coding	PSMA6	proteasome (prosome, macropain) subunit, alpha type, 6
3.55792	0.0923315	0	PSMB4	proteasome (prosome, macropain) subunit, beta type, 4	5692	1793000	10.9274	-9.19668	-8.462	1361000	11.3522	-5.98036	-5.61004	3.21632	3.69291	3513760	19.8831	-6.12071	-6.10851	4192640	26.9195	-5.65972	-5.41239	0.320593	0.28982	1995440	19.569	-5.71872	-5.56964	1671800	23.9154	-5.7556	-5.23339	-0.0368886	-0.137036	HN3|HsN3|PROS-26|PROS26	HGNC:9541|MIM:602177|Ensembl:ENSG00000159377|HPRD:03710|Vega:OTTHUMG00000012494	1	1q21	protein-coding	PSMB4	proteasome (prosome, macropain) subunit, beta type, 4
3.33698	0.429058	-0.649889	PSMD11	proteasome (prosome, macropain) 26S subunit, non-ATPase, 11	5717	1770200	10.5083	-9.24341	-8.42203	1300080	11.3553	-5.98012	-5.79728	3.26743	3.75433	2432720	13.0828	-6.71651	-6.12987	2304200	19.9238	-6.26726	-5.87082	0.449254	0.453851	2368640	20.0105	-5.68442	-5.52254	2109520	21.8323	-5.93044	-5.93044	-0.407905	-0.649889	Rpn6|S9|p44.5	HGNC:9556|MIM:604449|Ensembl:ENSG00000108671|HPRD:05119|Vega:OTTHUMG00000132811	17	17q11.2	protein-coding	PSMD11	proteasome (prosome, macropain) 26S subunit, non-ATPase, 11
3.61902	0	-0.550474	PSMD1	proteasome (prosome, macropain) 26S subunit, non-ATPase, 1	5707	1487160	7.49591	-9.57926	-9.15488	1052560	8.88931	-6.16829	-6.06849	3.36877	3.87612	1282600	7.23753	-7.22863	-7.01527	1346480	9.10756	-7.2066	-6.15393	0.0218005	-0.091111	1412880	11.8781	-6.31613	-5.37655	1094840	11.3958	-6.80638	-5.72113	-0.481845	-0.752095	P112|Rpn2|S1	HGNC:9554|Ensembl:ENSG00000173692|HPRD:10169|Vega:OTTHUMG00000133223	2	2q37.1	protein-coding	PSMD1	proteasome (prosome, macropain) 26S subunit, non-ATPase, 1
3.43675	0	-0.666322	PSMC3	proteasome (prosome, macropain) 26S subunit, ATPase, 3	5702	906000	5.03801	-9.85329	-8.65009	1097080	9.51091	-6.12086	-5.77756	3.34049	3.84214	2028480	10.9089	-6.90698	-5.44152	1702960	15.2657	-6.67179	-5.10173	0.127859	0.0441034	1358920	11.4244	-6.35137	-5.36529	1153440	13.1272	-6.66107	-5.83577	-0.419793	-0.666322	TBP1	HGNC:9549|MIM:186852|Ensembl:ENSG00000165916|HPRD:01733|Vega:OTTHUMG00000167692	11	11p11.2	protein-coding	PSMC3	proteasome (prosome, macropain) 26S subunit, ATPase, 3
3.59658	0	0	SF3B1	splicing factor 3b, subunit 1, 155kDa	23451	2542240	13.8844	-8.86701	-8.67269	1814000	17.3845	-5.52007	-5.44861	3.22553	3.70398	2973040	16.2405	-6.43986	-6.32919	1179600	22.0803	-6.07998	-5.9278	0.00842264	-0.108167	2307200	16.6832	-5.94288	-5.31887	1891840	24.4543	-5.71037	-5.25722	-0.01791	-0.110802	Hsh155|MDS|PRP10|PRPF10|SAP155|SF3b155	HGNC:10768|MIM:605590|Ensembl:ENSG00000115524|HPRD:09281|Vega:OTTHUMG00000154447	2	2q33.1	protein-coding	SF3B1	splicing factor 3b, subunit 1, 155kDa
3.48637	-0.0805364	-0.165293	PSMB5	proteasome (prosome, macropain) subunit, beta type, 5	5693	2087880	11.0789	-9.1798	-9.1798	1200520	9.60697	-6.11353	-6.08729	3.06627	3.51258	2853840	16.1489	-6.44788	-6.20832	2915240	18.7177	-6.372	-6.08771	-0.140352	-0.297839	2574160	25.2444	-5.27786	-5.27786	2417200	23.1686	-5.81828	-5.81828	-0.0573308	-0.165293	LMPX|MB1|X	HGNC:9542|MIM:600306|Ensembl:ENSG00000100804|HPRD:02629|Vega:OTTHUMG00000028713	14	14q11.2	protein-coding	PSMB5	proteasome (prosome, macropain) subunit, beta type, 5
3.53121	0.670392	0.305137	NUP93	nucleoporin 93kDa	9688	1694880	10.1009	-9.28883	-8.87303	1480560	13.8303	-5.79127	-5.78423	3.42204	3.94014	1646880	21.742	-5.95785	-5.95785	3461480	33.2556	-5.10946	-4.95703	0.619103	0.670392	3534960	25.8563	-5.23034	-5.23034	2720400	37.0541	-4.65286	-4.65286	0.352425	0.401109	NIC96	HGNC:28958|MIM:614351|Ensembl:ENSG00000102900|HPRD:14854|Vega:OTTHUMG00000133278	16	16q13	protein-coding	NUP93	nucleoporin 93kDa
0.986373	-0.262391	-0.759673	HSPA5	heat shock 70kDa protein 5 (glucose-regulated protein, 78kDa)	3309	7482400	48.8659	-4.96694	-4.96694	5285720	44.3315	-3.46389	-3.46389	1.50305	1.63394	3808320	48.1099	-3.64768	-3.26763	2366600	48.7917	-3.76023	-3.76023	-0.112547	-0.262391	3213000	23.8544	-5.38584	-5.22857	1917960	22.5147	-5.87316	-5.87316	-0.487327	-0.759673	BIP|GRP78|MIF2	HGNC:5238|MIM:138120|Ensembl:ENSG00000044574|HPRD:00682|Vega:OTTHUMG00000020672	9	9q33.3	protein-coding	HSPA5	heat shock 70kDa protein 5 (glucose-regulated protein, 78kDa)
3.25022	0	-0.361921	PSMB6	proteasome (prosome, macropain) subunit, beta type, 6	5694	3050200	16.1852	-8.61049	-8.61049	2002280	16.0229	-5.62396	-5.49898	2.98653	3.41675	4177280	20.2217	-6.09105	-5.45463	1903440	21.4703	-6.13295	-6.13295	-0.0419013	-0.172325	2935080	24.9507	-5.30068	-5.1644	2448760	23.4711	-5.79289	-5.64998	-0.492216	-0.766432	DELTA|LMPY|Y	HGNC:9543|MIM:600307|Ensembl:ENSG00000142507|HPRD:02630|Vega:OTTHUMG00000090777	17	17p13	protein-coding	PSMB6	proteasome (prosome, macropain) subunit, beta type, 6
3.5209	0	0	POLR2B	polymerase (RNA) II (DNA directed) polypeptide B, 140kDa	5431	2875120	16.8304	-8.53857	-8.53857	2143320	18.1012	-5.46538	-4.98298	3.07319	3.5209	4754440	27.0777	-5.49037	-5.49037	4644360	30.4527	-5.35288	-5.35288	0.137495	0.0563885	2775000	26.897	-5.1495	-5.1495	2248680	31.4269	-5.12516	-4.72938	0.0243356	-0.0524062	POL2RB|RPB2|hRPB140|hsRPB2	HGNC:9188|MIM:180661|Ensembl:ENSG00000047315|HPRD:15943|Vega:OTTHUMG00000128771	4	4q12	protein-coding	POLR2B	polymerase (RNA) II (DNA directed) polypeptide B, 140kDa
3.37213	-0.0919555	-0.0935259	PSMA1	proteasome (prosome, macropain) subunit, alpha type, 1	5682	1571320	8.33788	-9.48539	-9.18405	1205120	10.2385	-6.06534	-5.7758	3.42005	3.93775	3381000	19.1319	-6.18653	-5.97535	3172280	21.1323	-6.16231	-6.13077	0.0211382	-0.0919555	1923520	16.4874	-5.95809	-5.14729	1918360	23.4456	-5.79503	-5.25918	-0.00541187	-0.0935259	HC2|NU|PROS30	HGNC:9530|MIM:602854|Ensembl:ENSG00000129084|Ensembl:ENSG00000256206|HPRD:04170|Vega:OTTHUMG00000165825|Vega:OTTHUMG00000168126	11	11p15.1	protein-coding	PSMA1	proteasome (prosome, macropain) subunit, alpha type, 1
3.23431	1.02408	1.02438	NUP107	nucleoporin 107kDa	57122	2896360	17.1581	-8.50203	-8.42181	2018200	17.6844	-5.49718	-5.49718	3.12579	3.58411	6579280	37.2954	-4.59517	-4.59517	7864920	48.9585	-3.74574	-3.74574	0.896527	1.02408	3588000	27.1867	-5.12699	-5.12699	4406160	57.1626	-2.96514	-2.91663	0.803319	1.02438	NUP84	HGNC:29914|MIM:607617|Ensembl:ENSG00000111581|HPRD:06356|Vega:OTTHUMG00000169265	12	12q15	protein-coding	NUP107	nucleoporin 107kDa
3.64678	0.186634	-0.0127872	RPA1	replication protein A1, 70kDa	6117	5761520	34.2017	-6.60184	-6.60184	5118920	43.2314	-3.54784	-3.54784	3.38473	3.89531	4394720	23.6342	-5.79208	-5.79208	3961440	25.9749	-5.74176	-5.74176	0.253063	0.203726	3309520	27.8231	-5.07756	-5.07756	2334360	27.6356	-5.44336	-5.14913	0.0529975	-0.0127872	HSSB|MST075|REPA1|RF-A|RP-A|RPA70	HGNC:10289|MIM:179835|Ensembl:ENSG00000132383|HPRD:01565|Vega:OTTHUMG00000090579	17	17p13.3	protein-coding	RPA1	replication protein A1, 70kDa
3.75591	0	0	PSMA5	proteasome (prosome, macropain) subunit, alpha type, 5	5686	1902040	10.0928	-9.28974	-9.28974	1562280	13.0311	-5.85225	-5.85225	3.34181	3.84372	3505360	20.8442	-6.03651	-5.70707	3800760	20.8142	-6.18993	-5.78781	-0.153417	-0.314497	2840560	27.857	-5.07493	-5.07493	2827080	32.2049	-5.05986	-5.04279	0.320582	0.357093	PSC5|ZETA	HGNC:9534|MIM:176844|Ensembl:ENSG00000143106|HPRD:01464|Vega:OTTHUMG00000012001	1	1p13	protein-coding	PSMA5	proteasome (prosome, macropain) subunit, alpha type, 5
3.14824	0	-0.123061	SRSF3	serine/arginine-rich splicing factor 3	6428	1752080	9.71488	-9.33187	-8.61318	1025360	8.66844	-6.18514	-5.85759	3.07346	3.52122	4935840	27.4332	-5.45923	-5.39717	5313400	32.3511	-5.18801	-5.09175	0.271215	0.226869	2893520	27.9271	-5.06948	-5.06948	2116840	26.5391	-5.53539	-5.53539	-0.169151	-0.319861	SFRS3|SRp20	HGNC:10785|MIM:603364|Ensembl:ENSG00000112081|HPRD:04530|Vega:OTTHUMG00000014599	6	6p21	protein-coding	SRSF3	serine/arginine-rich splicing factor 3
3.83711	0.843895	0	KIF11	kinesin family member 11	3832	2907840	16.496	-8.57585	-8.31493	2677960	21.9481	-5.17185	-4.63645	3.404	3.91846	3675040	20.7979	-6.04057	-5.57583	4486280	33.8517	-5.05769	-4.65723	0.861906	0.979941	2614240	28.2545	-5.04405	-5.04405	2375800	31.1939	-5.14471	-4.85927	-0.236803	-0.413376	EG5|HKSP|KNSL1|MCLMR|TRIP5	HGNC:6388|MIM:148760|Ensembl:ENSG00000138160|HPRD:01023|Vega:OTTHUMG00000018761	10	10q24.1	protein-coding	KIF11	kinesin family member 11
3.34211	0.721428	-0.638969	PSMC2	proteasome (prosome, macropain) 26S subunit, ATPase, 2	5701	4843360	28.3521	-7.25402	-7.25402	4530280	38.2601	-3.92717	-3.92717	3.32685	3.82574	5599640	31.8914	-5.06864	-5.06864	2768160	48.2823	-3.80447	-3.80447	0.830755	0.940227	2218880	21.5067	-5.5682	-4.97951	2264440	31.6471	-5.10667	-5.10667	-0.400005	-0.638969	MSS1|Nbla10058|S7	HGNC:9548|MIM:154365|Ensembl:ENSG00000161057|HPRD:01105|Vega:OTTHUMG00000157206	7	7q22.1-q22.3	protein-coding	PSMC2	proteasome (prosome, macropain) 26S subunit, ATPase, 2
3.23338	0.50863	1.48563	POLR2D	polymerase (RNA) II (DNA directed) polypeptide D	5433	2615480	13.5134	-8.90838	-8.84213	1615800	11.7891	-5.94702	-5.94702	2.83395	3.23338	1949560	23.7906	-5.77837	-5.61046	1798040	35.8098	-4.88764	-4.60368	0.7385	0.822612	4121120	29.2298	-4.96829	-4.96829	3933720	43.283	-4.13007	-4.13007	1.41635	1.87177	HSRBP4|HSRPB4|RBP4|RPB16	HGNC:9191|MIM:606017|Ensembl:ENSG00000144231|HPRD:16191|Vega:OTTHUMG00000131531	2	2q21	protein-coding	POLR2D	polymerase (RNA) II (DNA directed) polypeptide D
2.63228	0	0	XAB2	XPA binding protein 2	56949	3474280	20.6689	-8.11061	-8.11061	1696920	14.0193	-5.77684	-5.30517	2.33377	2.63228	2768920	14.995	-6.54898	-6.20073	2614880	15.0119	-6.69384	-6.21438	-0.0553744	-0.189502	2626560	19.8661	-5.69564	-4.9346	2112320	21.4287	-5.96431	-5.13323	-0.21618	-0.384868	HCNP|HCRN|NTC90|SYF1	HGNC:14089|MIM:610850|Ensembl:ENSG00000076924|HPRD:18306	19	19p13.2	protein-coding	XAB2	XPA binding protein 2
3.98444	-0.124021	-0.0473117	PSMA2	proteasome (prosome, macropain) subunit, alpha type, 2	5683	1554960	9.68035	-9.33572	-9.21939	1353200	11.7732	-5.94823	-5.57641	3.45891	3.98444	4040960	26.1894	-5.5682	-5.5682	2710280	23.0335	-5.9972	-5.71433	-0.146131	-0.305207	3034880	25.7991	-5.23478	-4.8802	2937520	28.1558	-5.3997	-4.6429	-0.164925	-0.31402	HC3|MU|PMSA2|PSC2	HGNC:9531|MIM:176842|Ensembl:ENSG00000106588|Ensembl:ENSG00000256646|HPRD:08907|Vega:OTTHUMG00000023916|Vega:OTTHUMG00000168259	7	7p13	protein-coding	PSMA2	proteasome (prosome, macropain) subunit, alpha type, 2
3.32852	0	-0.529223	RBM8A	RNA binding motif protein 8A	9939	1333640	7.57919	-9.56998	-7.48103	1208480	9.86625	-6.09374	-4.3109	3.47623	4.00527	551200	5.32605	-7.3961	-5.60003	1137440	8.21016	-7.28453	-6.18641	0.14838	0.0702658	1487200	10.853	-6.39575	-4.81529	856360	12.4683	-6.71636	-5.3756	-0.424321	-0.67258	BOV-1A|BOV-1B|BOV-1C|C1DELq21.1|DEL1q21.1|MDS014|RBM8|RBM8B|TAR|Y14|ZNRP|ZRNP1	HGNC:9905|MIM:605313|Ensembl:ENSG00000131795|HPRD:05609|Vega:OTTHUMG00000013736	1	1q21.1	protein-coding	RBM8A	RNA binding motif protein 8A
3.17265	1.59468	0	COPA	coatomer protein complex, subunit alpha	1314	3556760	21.6606	-8.00005	-8.00005	2566280	23.7526	-5.03416	-5.03416	3.14349	3.60538	3187720	18.5956	-6.23352	-6.23352	5579920	35.7892	-4.88943	-4.88943	1.34409	1.59468	3727440	32.2827	-4.73115	-4.73115	3443760	37.8055	-4.58979	-4.58979	0.127428	0.090098	HEP-COP	HGNC:2230|MIM:601924|Ensembl:ENSG00000122218|HPRD:03564|Vega:OTTHUMG00000033111	1	1q23.2	protein-coding	COPA	coatomer protein complex, subunit alpha
2.71675	0.116458	1.58782	SLU7	SLU7 splicing factor homolog (S. cerevisiae)	10569	2565800	14.2184	-8.82977	-8.05346	1488560	15.7238	-5.64679	-5.50871	3.31983	3.81731	4859920	32.1201	-5.04859	-4.68111	4528440	36.0822	-4.86398	-4.761	0.184612	0.116458	4543440	32.3413	-4.7266	-4.7266	4297160	50.6034	-3.51566	-3.15633	1.21094	1.58782	9G8|hSlu7	HGNC:16939|MIM:605974|Ensembl:ENSG00000164609|HPRD:12074|Vega:OTTHUMG00000130324	5	5q33.3	protein-coding	SLU7	SLU7 splicing factor homolog (S. cerevisiae)
2.3026	0.456442	0.244337	SNRPB	small nuclear ribonucleoprotein polypeptides B and B1	6628	4913280	28.6418	-7.22171	-6.35287	4266520	36.1324	-4.08952	-2.99516	3.12738	3.58602	4210400	20.8377	-6.03708	-5.47306	4823240	29.8881	-5.40191	-5.23474	0.451287	0.456442	3584440	30.5857	-4.86296	-4.72511	2970200	36.8825	-4.66727	-4.19325	0.239011	0.244337	COD|SNRPB1|Sm-B/B'|SmB/B'|SmB/SmB'|snRNP-B	HGNC:11153|MIM:182282|Ensembl:ENSG00000125835|HPRD:01655|Vega:OTTHUMG00000031694	20	20p13	protein-coding	SNRPB	small nuclear ribonucleoprotein polypeptides B and B1
3.38376	0	0.0814261	PSMB7	proteasome (prosome, macropain) subunit, beta type, 7	5695	2855240	15.1507	-8.72583	-8.68166	2145280	18.6645	-5.4224	-5.04113	3.4532	3.97758	4342160	19.1433	-6.18553	-5.63702	3913680	21.4326	-6.13623	-6.00401	0.0493059	-0.0560444	2483760	23.4601	-5.41647	-4.70942	2335960	31.4099	-5.12658	-4.87502	0.289885	0.314661	Z	HGNC:9544|MIM:604030|Ensembl:ENSG00000136930|HPRD:04940|Vega:OTTHUMG00000021042	9	9q34.11-q34.12	protein-coding	PSMB7	proteasome (prosome, macropain) subunit, beta type, 7
6.2794	6.45897	6.3569	MTHFD1	methylenetetrahydrofolate dehydrogenase (NADP+ dependent) 1, methenyltetrahydrofolate cyclohydrolase, formyltetrahydrofolate synthetase	4522	7085640	40.762	-5.87044	-5.12254	10128680	90.5205	0.0605268	0	5.95309	6.98189	3879920	25.1402	-5.66013	-5.55345	11438080	83.508	-0.745291	0	5.15951	6.45897	3379960	31.1428	-4.81969	-4.6879	7432080	97.4395	0.41533	0.00711653	5.31394	7.25937	MTHFC|MTHFD	HGNC:7432|MIM:172460|Ensembl:ENSG00000100714|HPRD:01403|Vega:OTTHUMG00000141309	14	14q24	protein-coding	MTHFD1	methylenetetrahydrofolate dehydrogenase (NADP+ dependent) 1, methenyltetrahydrofolate cyclohydrolase, formyltetrahydrofolate synthetase
3.96953	0.430329	0.22999	RPL17	ribosomal protein L17	6139	2733200	15.1145	-8.72987	-8.00012	2785320	23.7732	-5.03258	-4.34001	3.5986	4.15233	4746280	27.0313	-5.49444	-4.9943	5186040	33.1448	-5.11908	-4.72429	0.437412	0.438753	3147800	26.4635	-5.18317	-4.65812	2921480	34.5863	-4.85998	-4.18567	0.240814	0.246829	L17|PD-1|RPL23	HGNC:10307|MIM:603661|Ensembl:ENSG00000215472|Ensembl:ENSG00000265681|HPRD:04715|Vega:OTTHUMG00000179680|Vega:OTTHUMG00000179689	18	18q21	protein-coding	RPL17	ribosomal protein L17
3.24945	-0.166487	1.46503	SF3A3	splicing factor 3a, subunit 3, 60kDa	10946	3433240	19.4087	-8.25111	-7.72793	3154400	28.6846	-4.65782	-4.65782	3.47824	4.00769	5598920	33.9325	-4.88981	-4.88981	5039240	33.9974	-5.04504	-5.04504	-0.0373221	-0.166487	3667720	27.1447	-5.13025	-4.61942	3916680	41.8654	-4.24905	-3.94561	1.12211	1.46503	PRP9|PRPF9|SAP61|SF3a60	HGNC:10767|MIM:605596|Ensembl:ENSG00000183431|HPRD:10411|Vega:OTTHUMG00000004438	1	1p34.3	protein-coding	SF3A3	splicing factor 3a, subunit 3, 60kDa
3.40985	0.49944	0.363877	EIF3A	eukaryotic translation initiation factor 3, subunit A	8661	4655600	30.8633	-6.97404	-6.57331	5086920	43.8585	-3.49999	-3.45196	3.47405	4.00264	4100640	23.7125	-5.78521	-5.47553	4562240	31.6525	-5.24868	-4.99051	0.485013	0.49944	4113040	30.3445	-4.8817	-4.61355	3333160	41.2085	-4.30418	-4.08987	0.47244	0.567005	EIF3|EIF3S10|P167|TIF32|eIF3-p170|eIF3-theta|p180|p185	HGNC:3271|MIM:602039|Ensembl:ENSG00000107581|HPRD:03618|Vega:OTTHUMG00000019144	10	10q26	protein-coding	EIF3A	eukaryotic translation initiation factor 3, subunit A
3.34613	0.478874	0.636857	EIF3B	eukaryotic translation initiation factor 3, subunit B	8662	5010760	30.5165	-7.0127	-6.77028	4904320	44.0109	-3.48836	-2.63448	3.04949	3.49241	4881440	26.1598	-5.57079	-5.57079	5482240	33.3425	-5.10191	-4.90179	0.468881	0.478874	3258080	29.2122	-4.96965	-4.59469	3607640	42.1246	-4.22729	-3.85487	0.671567	0.842256	EIF3-ETA|EIF3-P110|EIF3-P116|EIF3S9|PRT1	HGNC:3280|MIM:603917|Ensembl:ENSG00000106263|HPRD:06795|Vega:OTTHUMG00000022839	7	7p22.3	protein-coding	EIF3B	eukaryotic translation initiation factor 3, subunit B
0.998327	0	0	POLR2F	polymerase (RNA) II (DNA directed) polypeptide F	5435	1972440	11.5463	-9.12769	-4.8635	1614200	13.6326	-5.80636	-4.28247	3.24151	3.72319	4624200	26.336	-5.55536	-3.17231	3675240	30.0445	-5.38832	-4.09185	0.0663874	-0.0342671	3427240	32.7952	-4.69133	-4.59087	2316960	32.3811	-5.04507	-4.67673	-0.386643	-0.620499	HRBP14.4|POLRF|RPABC2|RPB14.4|RPB6	HGNC:9193|MIM:604414|Ensembl:ENSG00000100142|HPRD:05105|Vega:OTTHUMG00000151160	22	22q13.1	protein-coding	POLR2F	polymerase (RNA) II (DNA directed) polypeptide F
3.51831	0.349485	0	RPL4	ribosomal protein L4	6124	3813000	20.9259	-8.08195	-7.9091	3221000	27.4084	-4.7552	-4.7552	3.14815	3.61098	4733640	26.9593	-5.50075	-5.50075	4320560	36.5418	-4.82407	-4.80535	0.367392	0.349485	3198120	30.9981	-4.83093	-4.57576	2723240	37.546	-4.61158	-4.61158	0.219351	0.217162	L4	HGNC:10353|MIM:180479|Ensembl:ENSG00000174444|HPRD:01607|Vega:OTTHUMG00000133193	15	15q22	protein-coding	RPL4	ribosomal protein L4
2.8007	0.248594	-0.750063	GSPT1	G1 to S phase transition 1	2935	4468680	24.1605	-7.72133	-6.46828	2557120	21.894	-5.17597	-3.79254	2.47391	2.8007	6080720	34.2653	-4.86065	-4.70401	6082720	39.4398	-4.57239	-4.24051	0.288257	0.248594	3814040	30.0137	-4.9074	-4.52499	2747520	38.6681	-4.5174	-3.99229	-0.480375	-0.750063	551G9.2|ETF3A|GST1|eRF3a	HGNC:4621|MIM:139259|Ensembl:ENSG00000103342|HPRD:00753|Vega:OTTHUMG00000172956	16	16p13.1	protein-coding	GSPT1	G1 to S phase transition 1
3.32223	0.397271	0.199128	EIF3I	eukaryotic translation initiation factor 3, subunit I	8668	6203400	37.7555	-6.20564	-6.20564	5798720	52.0372	-2.87592	-2.87592	3.37685	3.88583	4799240	25.1305	-5.66098	-5.66098	4858520	31.0933	-5.29724	-5.29724	0.479674	0.492633	3748680	35.0895	-4.51312	-4.51312	3373080	44.989	-3.98688	-3.98688	0.2346	0.238241	EIF3S2|PRO2242|TRIP-1|TRIP1|eIF3-beta|eIF3-p36	HGNC:3272|MIM:603911|Ensembl:ENSG00000084623|HPRD:04884|Vega:OTTHUMG00000007364	1	1p34.1	protein-coding	EIF3I	eukaryotic translation initiation factor 3, subunit I
3.62756	0.268187	0.180277	RPS16	ribosomal protein S16	6217	5116720	27.024	-7.40209	-7.40209	4905440	42.8457	-3.57727	-3.31547	3.45132	3.97533	5817840	29.5449	-5.27422	-5.27422	5613640	34.0978	-5.03632	-5.03632	0.473281	0.484482	3829040	35.1074	-4.51173	-4.51173	3989360	55.7541	-3.08336	-3.08336	1.15501	1.51051	S16	HGNC:10396|MIM:603675|Ensembl:ENSG00000105193|HPRD:04724	19	19q13.1	protein-coding	RPS16	ribosomal protein S16
3.24764	0	0	MED26	mediator complex subunit 26	9441	2491760	13.1006	-8.9544	-8.94379	1237720	9.37302	-6.13138	-6.13138	2.84581	3.24764	3865280	49.8513	-3.49511	-3.49511	2705760	52.9901	-3.39562	-3.39562	0.0994976	0.00794513	5122840	35.3063	-4.49628	-4.49628	3236000	32.9071	-5.00092	-4.67229	0.0135041	-0.0673785	CRSP7|CRSP70	HGNC:2376|MIM:605043|Ensembl:ENSG00000105085|HPRD:05437	19	19p13.11	protein-coding	MED26	mediator complex subunit 26
3.73959	0.139209	0.226393	SF3B3	splicing factor 3b, subunit 3, 130kDa	23450	2886400	15.7284	-8.66142	-8.39124	2329600	18.876	-5.40626	-4.88754	3.25517	3.73959	4087680	24.6427	-5.70371	-5.65531	1976280	28.7441	-5.50126	-5.50126	0.202457	0.139209	3197200	23.4064	-5.42064	-4.48131	2634440	34.0533	-4.90472	-4.90472	0.260417	0.273927	RSE1|SAP130|SF3b130|STAF130	HGNC:10770|MIM:605592|Ensembl:ENSG00000189091|HPRD:12027|Vega:OTTHUMG00000137582	16	16q22.1	protein-coding	SF3B3	splicing factor 3b, subunit 3, 130kDa
3.59207	0.532686	1.53265	EIF2S1	eukaryotic translation initiation factor 2, subunit 1 alpha, 35kDa	1965	4017200	26.0927	-7.50592	-7.12576	3463320	34.7851	-4.19232	-4.183	3.26279	3.74876	5961280	31.6887	-5.0864	-4.74921	6429400	39.4062	-4.57531	-4.25798	0.51109	0.532686	4349200	34.225	-4.58028	-4.48081	3819080	53.749	-3.25165	-3.25165	1.17102	1.53265	EIF-2|EIF-2A|EIF-2alpha|EIF2|EIF2A	HGNC:3265|MIM:603907|Ensembl:ENSG00000134001|HPRD:04881|Vega:OTTHUMG00000029800	14	14q23.3	protein-coding	EIF2S1	eukaryotic translation initiation factor 2, subunit 1 alpha, 35kDa
1.74616	0	0	PLK1	polo-like kinase 1	5347	5122200	35.7648	-6.42757	-6.42757	3549040	32.7201	-4.34989	-3.93279	2.07768	2.32452	2859040	13.8909	-6.64571	-4.86783	2762800	17.0962	-6.51282	-5.13513	0.325286	0.295803	2921560	32.0852	-4.74649	-4.45075	3130920	48.2049	-3.71696	-3.36124	0.115378	0.0734408	PLK|STPK13	HGNC:9077|MIM:602098|Ensembl:ENSG00000166851|HPRD:03652|Vega:OTTHUMG00000096984	16	16p12.2	protein-coding	PLK1	polo-like kinase 1
5.48908	2.96403	3.08496	DHFR	dihydrofolate reductase	1719	7205360	38.8209	-6.08685	-5.78791	6524680	66.3075	-1.78703	-0.833309	4.71091	5.48908	8452320	46.7031	-3.77094	-3.04985	10907560	70.5716	-1.86875	-0.631682	2.41817	2.96403	3884120	33.8265	-4.61123	-4.4411	5126720	70.5595	-1.84073	-1.27817	2.49888	3.36813	DHFRP1|DYR	HGNC:2861|MIM:126060|Ensembl:ENSG00000228716|HPRD:00519|Vega:OTTHUMG00000162529	5	5q11.2-q13.2	protein-coding	DHFR	dihydrofolate reductase
2.61353	0.31552	0	PSMD12	proteasome (prosome, macropain) 26S subunit, non-ATPase, 12	5718	6105560	30.607	-7.00262	-7.00262	3883640	28.3356	-4.68445	-4.68445	2.31817	2.61353	2310280	30.011	-5.23338	-4.30888	2453040	48.5897	-3.77777	-3.50512	1.10478	1.28959	3774640	36.2065	-4.42636	-4.42636	5005560	58.7597	-2.8311	-2.8311	-0.107007	-0.23396	Rpn5|p55	HGNC:9557|MIM:604450|Ensembl:ENSG00000197170|HPRD:05120|Vega:OTTHUMG00000140376	17	17q24.2	protein-coding	PSMD12	proteasome (prosome, macropain) 26S subunit, non-ATPase, 12
3.96777	0.443731	1.22934	EIF2S3	eukaryotic translation initiation factor 2, subunit 3 gamma, 52kDa	1968	3925040	24.7889	-7.65127	-6.8044	3623040	34.6027	-4.20624	-3.10569	3.44503	3.96777	4430280	24.965	-5.67548	-5.20628	4907480	31.8197	-5.23416	-4.52247	0.62905	0.683073	3068640	28.238	-5.04533	-4.42567	2850280	39.6194	-4.43755	-3.23874	0.9516	1.22934	EIF2|EIF2G|EIF2gamma|eIF-2gA	HGNC:3267|MIM:300161|Ensembl:ENSG00000130741|HPRD:02155|Vega:OTTHUMG00000021262	X	Xp22.2-p22.1	protein-coding	EIF2S3	eukaryotic translation initiation factor 2, subunit 3 gamma, 52kDa
3.45102	0.131501	-0.456653	SNRPF	small nuclear ribonucleoprotein polypeptide F	6636	4375680	27.5952	-7.3384	-7.04411	3944640	33.9582	-4.25542	-3.98319	3.08298	3.53266	4637440	24.5822	-5.70902	-5.0609	4600440	30.7523	-5.32686	-4.53928	0.382159	0.368311	4283160	34.1115	-4.58909	-4.40166	2855600	34.6195	-4.8572	-4.8572	-0.268111	-0.456653	SMF|Sm-F|snRNP-F	HGNC:11162|MIM:603541|Ensembl:ENSG00000139343|HPRD:04645|Vega:OTTHUMG00000170351	12	12q23.1	protein-coding	SNRPF	small nuclear ribonucleoprotein polypeptide F
4.00492	0	0.136359	AQR	aquarius homolog (mouse)	9716	1936840	11.0072	-9.18779	-8.79507	1607240	14.2976	-5.75561	-5.6015	3.47595	4.00492	1307480	22.1011	-5.92639	-5.87658	3169360	25.5465	-5.77896	-5.77896	0.571466	0.609659	3412240	24.454	-5.33926	-4.39967	3077520	36.798	-4.67435	-4.12792	0.557642	0.684778	IBP160|fSAP164	HGNC:29513|MIM:610548|Ensembl:ENSG00000021776|HPRD:12468|Vega:OTTHUMG00000172257	15	15q14	protein-coding	AQR	aquarius homolog (mouse)
3.37706	0.556112	0.296452	COPB1	coatomer protein complex, subunit beta 1	1315	7317960	43.5695	-5.55744	-5.55744	5614520	47.803	-3.199	-3.199	2.9535	3.37706	10997600	48.8334	-3.58429	-3.58429	11015360	63.3449	-2.49635	-2.44903	0.92225	1.05687	4094120	35.6554	-4.46917	-4.36039	3867760	42.4602	-4.19912	-3.77242	0.458368	0.547553	COPB	HGNC:2231|MIM:600959|Ensembl:ENSG00000129083|HPRD:02981|Vega:OTTHUMG00000165824	11	11p15.2	protein-coding	COPB1	coatomer protein complex, subunit beta 1
3.30133	0.138559	0.543572	SNRPA1	small nuclear ribonucleoprotein polypeptide A'	6627	4789600	29.7833	-7.09445	-7.09445	4286560	35.8897	-4.10804	-3.99276	2.9864	3.4166	4257800	23.6647	-5.7894	-5.7894	4864280	29.6166	-5.42549	-5.42549	0.363909	0.345044	4136120	32.6375	-4.70359	-4.34148	3708600	44.9607	-3.98926	-3.68122	0.455488	0.543572	Lea1	HGNC:11152|MIM:603521|Ensembl:ENSG00000131876|HPRD:04629|Vega:OTTHUMG00000149871	15	15q26.3	protein-coding	SNRPA1	small nuclear ribonucleoprotein polypeptide A'
2.70619	0.0651554	0	NDC80	NDC80 kinetochore complex component homolog (S. cerevisiae)	10403	5236840	27.5331	-7.34533	-6.55421	4443440	32.2582	-4.38514	-3.65866	2.39527	2.70619	2274160	29.3303	-5.29302	-5.25424	1830080	35.8406	-4.88496	-4.88496	0.408057	0.401328	5306760	36.5739	-4.39782	-4.33573	3698880	39.82	-4.42072	-4.42072	0.206899	0.199949	HEC|HEC1|HsHec1|KNTC2|TID3|hsNDC80	HGNC:16909|MIM:607272|Ensembl:ENSG00000080986|HPRD:06277|Vega:OTTHUMG00000131483	18	18p11.32	protein-coding	NDC80	NDC80 kinetochore complex component homolog (S. cerevisiae)
0.379712	0.389313	-0.230237	U2AF1	U2 small nuclear RNA auxiliary factor 1	7307	8261160	41.9778	-5.73489	-5.45245	3994080	30.6986	-4.50415	-4.50415	1.23074	1.30669	5354440	30.7758	-5.16638	-4.89227	5405880	40.6375	-4.46838	-4.46838	0.698	0.770977	4647640	37.4004	-4.33361	-4.33361	4663280	67.4426	-2.10233	-2.10233	-0.104313	-0.230237	FP793|RN|RNU2AF1|U2AF35|U2AFBP	HGNC:12453|MIM:191317|Ensembl:ENSG00000160201|HPRD:01871|Vega:OTTHUMG00000086836	21	21q22.3	protein-coding	U2AF1	U2 small nuclear RNA auxiliary factor 1
3.75879	2.24471	0.842372	CKAP5	cytoskeleton associated protein 5	9793	4644560	26.3954	-7.47216	-7.06984	4276040	35.9629	-4.10245	-4.02486	3.28004	3.76949	2137440	24.5896	-5.70837	-5.39044	6321280	46.0572	-3.99771	-3.99771	1.85396	2.24471	4528720	37.4657	-4.32854	-4.32854	3196880	43.5441	-4.10815	-3.89155	0.733055	0.92725	CHTOG|MSPS|TOG|TOGp|ch-TOG	HGNC:28959|MIM:611142|Ensembl:ENSG00000175216|HPRD:10830|Vega:OTTHUMG00000166599	11	11p11.2	protein-coding	CKAP5	cytoskeleton associated protein 5
3.09289	0	0	SNRPE	small nuclear ribonucleoprotein polypeptide E	6635	4504120	28.4052	-7.24809	-6.7443	4390640	38.2584	-3.9273	-3.9232	3.32489	3.82338	3869120	20.5094	-6.06584	-4.77372	4701560	31.4283	-5.26816	-5.26816	0.173478	0.102264	4455200	37.4963	-4.32616	-4.32616	3026920	36.6964	-4.68288	-4.65084	0.121027	0.0812488	B-raf|SME|Sm-E	HGNC:11161|MIM:128260|Ensembl:ENSG00000182004|HPRD:00548|Vega:OTTHUMG00000035985	1	1q32	protein-coding	SNRPE	small nuclear ribonucleoprotein polypeptide E
3.15889	0.381425	0.243166	ARCN1	archain 1	372	3757680	22.1043	-7.95058	-7.95058	2418440	21.8594	-5.17862	-4.37517	2.84498	3.24664	2709160	33.3309	-4.94251	-4.94251	2951080	40.672	-4.46538	-4.46538	0.477132	0.489392	5000960	38.0635	-4.28211	-4.28211	4162600	50.4711	-3.52676	-3.52676	0.280407	0.301559	COPD	HGNC:649|MIM:600820|Ensembl:ENSG00000095139|HPRD:02893|Vega:OTTHUMG00000166340	11	11q23.3	protein-coding	ARCN1	archain 1
3.22704	0	-1.32742	RAN	RAN, member RAS oncogene family	5901	5876840	34.4018	-6.57953	-6.49981	1211680	10.2331	-6.06575	-4.04082	2.86971	3.27636	1859960	8.7167	-7.09904	-6.44361	1347160	9.96269	-7.13233	-6.12341	-0.0174456	-0.141146	3401960	32.9739	-4.67746	-4.2622	1559360	21.7931	-5.93373	-5.59462	-0.898056	-1.32742	ARA24|Gsp1|TC4	HGNC:9846|MIM:601179|Ensembl:ENSG00000132341|HPRD:03109|Vega:OTTHUMG00000134328	12	12q24.3	protein-coding	RAN	RAN, member RAS oncogene family
3.65	0.386362	1.26565	SNRPG	small nuclear ribonucleoprotein polypeptide G	6637	4478400	24.8317	-7.6465	-7.6465	3110560	26.2968	-4.84002	-4.24857	3.18061	3.65	6139480	26.8327	-5.51184	-5.51184	5806840	37.0637	-4.77875	-4.38117	0.396318	0.386362	4508200	38.3069	-4.2632	-4.25068	4400400	50.8623	-3.49393	-3.14635	0.977869	1.26565	SMG|Sm-G	HGNC:11163|MIM:603542|Ensembl:ENSG00000143977|HPRD:04646|Vega:OTTHUMG00000129670	2	2p13.3	protein-coding	SNRPG	small nuclear ribonucleoprotein polypeptide G
3.56433	0.522164	-0.589431	NUF2	NUF2, NDC80 kinetochore complex component, homolog (S. cerevisiae)	83540	5536040	33.3113	-6.70111	-6.61286	4413360	38.8844	-3.87953	-3.36706	3.10933	3.56433	7145080	38.0602	-4.52817	-4.273	7177560	48.0072	-3.82835	-3.77017	0.699815	0.773291	4679880	38.9593	-4.21252	-4.21252	3130000	37.2019	-4.64046	-3.89151	-0.427939	-0.677581	CDCA1|CT106|NUF2R	HGNC:14621|MIM:611772|Ensembl:ENSG00000143228|HPRD:10817|Vega:OTTHUMG00000034275	1	1q23.3	protein-coding	NUF2	NUF2, NDC80 kinetochore complex component, homolog (S. cerevisiae)
1.42906	-0.35438	-0.128859	PRPF31	PRP31 pre-mRNA processing factor 31 homolog (S. cerevisiae)	26121	5180200	30.0351	-7.06637	-6.25621	2512560	22.2876	-5.14594	-4.96764	1.92043	2.13554	5556400	42.7818	-4.11449	-4.11449	4044120	47.0245	-3.9137	-3.6028	-0.20814	-0.384263	5394800	39.2813	-4.18751	-4.18751	4485520	64.0847	-2.38416	-2.38416	-0.0309727	-0.128859	NY-BR-99|PRP31|RP11	HGNC:15446|MIM:606419|Ensembl:ENSG00000105618|HPRD:05917|Vega:OTTHUMG00000066040	19	19q13.42	protein-coding	PRPF31	PRP31 pre-mRNA processing factor 31 homolog (S. cerevisiae)
3.92708	0	0.312444	DHX8	DEAH (Asp-Glu-Ala-His) box polypeptide 8	1659	2565680	13.8233	-8.87382	-8.87382	2582200	20.8775	-5.25354	-5.25354	3.41117	3.92708	5023360	44.803	-3.93741	-3.93741	5364080	48.3097	-3.80208	-3.80208	0.25539	0.206693	4527640	39.4309	-4.17589	-4.17589	4187440	45.9697	-3.90457	-3.90457	0.742647	0.940509	DDX8|HRH1|PRP22|PRPF22	HGNC:2749|MIM:600396|Ensembl:ENSG00000067596|HPRD:02672|Vega:OTTHUMG00000180883	17	17q21.31	protein-coding	DHX8	DEAH (Asp-Glu-Ala-His) box polypeptide 8
3.32813	0.325806	-0.219692	SNRPD3	small nuclear ribonucleoprotein D3 polypeptide 18kDa	6634	5119920	28.3888	-7.24993	-5.85415	4960240	41.5301	-3.67765	-2.70332	2.91278	3.32813	4517280	20.3355	-6.08108	-5.12837	4539680	26.9778	-5.65466	-4.84003	0.426426	0.424747	3623360	30.9178	-4.83717	-4.17293	3765920	39.0757	-4.48319	-4.48319	-0.0976014	-0.220959	SMD3|Sm-D3	HGNC:11160|MIM:601062|Ensembl:ENSG00000100028|HPRD:03039|Vega:OTTHUMG00000150727	22	22q11.23	protein-coding	SNRPD3	small nuclear ribonucleoprotein D3 polypeptide 18kDa
3.23029	-0.512051	0	PSMB1	proteasome (prosome, macropain) subunit, beta type, 1	5689	2149560	13.382	-8.92302	-8.92302	1844520	16.0478	-5.62206	-5.62206	3.25909	3.74431	4162760	23.5556	-5.79896	-5.79896	4101440	26.3339	-5.71058	-5.71058	-0.308373	-0.512051	5295240	39.5738	-4.16479	-4.16479	3781120	43.3201	-4.12695	-4.12695	0.0378448	-0.0337327	HC5|PMSB1|PSC5	HGNC:9537|MIM:602017|Ensembl:ENSG00000008018|HPRD:03603|Vega:OTTHUMG00000016087	6	6q27	protein-coding	PSMB1	proteasome (prosome, macropain) subunit, beta type, 1
2.89129	0.227999	0.256699	SUPT6H	suppressor of Ty 6 homolog (S. cerevisiae)	6830	5203920	32.3597	-6.80721	-6.80721	4298680	35.9911	-4.1003	-4.1003	2.70691	3.08071	6279520	33.2865	-4.9464	-4.4222	6680880	43.0107	-4.26228	-4.26228	0.700388	0.774022	4683280	39.962	-4.13463	-4.13463	4412400	45.7837	-3.92018	-3.92018	0.247953	0.256699	SPT6|SPT6H|emb-5	HGNC:11470|MIM:601333|Ensembl:ENSG00000109111|HPRD:03211|Vega:OTTHUMG00000179449	17	17q11.2	protein-coding	SUPT6H	suppressor of Ty 6 homolog (S. cerevisiae)
3.06479	0	0	EIF3G	eukaryotic translation initiation factor 3, subunit G	8666	5055040	30.1774	-7.05051	-4.94636	5046600	42.8547	-3.57658	-0.901758	3.37631	3.88519	4385240	23.944	-5.76493	-5.55099	4279360	28.2486	-5.54429	-4.27106	0.240172	0.187291	3009000	24.7247	-5.31823	-4.11126	2782280	36.9265	-4.66357	-3.12403	0.250371	0.26004	EIF3-P42|EIF3S4|eIF3-delta|eIF3-p44	HGNC:3274|MIM:603913|Ensembl:ENSG00000130811|HPRD:04886|Vega:OTTHUMG00000180396	19	19p13.2	protein-coding	EIF3G	eukaryotic translation initiation factor 3, subunit G
2.7127	0.190536	0	ETF1	eukaryotic translation termination factor 1	2107	4770520	30.4047	-7.02517	-7.02517	3648800	36.6481	-4.05017	-4.05017	2.975	3.4029	7815640	39.2474	-4.42415	-4.00411	7764200	47.9868	-3.83013	-3.35225	0.594016	0.638409	3943080	36.2848	-4.42028	-4.10986	3523080	49.5831	-3.60129	-3.60129	0.226844	0.227519	D5S1995|ERF|ERF1|RF1|SUP45L1|TB3-1	HGNC:3477|MIM:600285|Ensembl:ENSG00000120705|HPRD:02616|Vega:OTTHUMG00000129199	5	5q31.1	protein-coding	ETF1	eukaryotic translation termination factor 1
2.83008	0	0	RRM2	ribonucleotide reductase M2	6241	3555840	17.6634	-8.4457	-8.08867	1831480	15.8776	-5.63505	-5.55709	2.81065	3.20538	11903120	53.174	-3.204	-2.919	3463640	45.4904	-4.04693	-3.84868	-0.211046	-0.387967	4067800	34.1979	-4.58238	-4.10839	3490640	36.126	-4.73076	-4.34154	-0.148379	-0.291148	R2|RR2|RR2M	HGNC:10452|MIM:180390|Ensembl:ENSG00000171848|HPRD:01587|Vega:OTTHUMG00000090449	2	2p25-p24	protein-coding	RRM2	ribonucleotide reductase M2
2.57299	0.0548928	0.343681	NXF1	nuclear RNA export factor 1	10482	2567280	14.563	-8.79135	-7.13891	1358160	12.2747	-5.90997	-5.02786	2.88139	3.2904	1887280	25.678	-5.613	-5.613	1833560	34.4062	-5.00954	-5.00954	0.418528	0.414678	4745760	40.3596	-4.10375	-4.10375	3563680	50.8873	-3.49183	-3.01384	0.362419	0.414923	MEX67|TAP	HGNC:8071|MIM:602647|Ensembl:ENSG00000162231|HPRD:04035|Vega:OTTHUMG00000167612	11	11q12-q13	protein-coding	NXF1	nuclear RNA export factor 1
2.35634	0	-0.320367	CDK15	cyclin-dependent kinase 15	65061	8739640	55.1787	-4.26312	-4.26312	6728080	63.2057	-2.02371	-2.00712	2.23941	2.51888	12064760	57.8428	-2.79495	-2.4967	10865280	60.9338	-2.70574	-2.19683	0.0892085	-0.00517244	4448120	37.4855	-4.32701	-4.09698	3432880	40.8461	-4.33459	-4.27207	-0.169517	-0.320367	ALS2CR7|PFTAIRE2|PFTK2	HGNC:14434|Ensembl:ENSG00000138395|HPRD:12449|Vega:OTTHUMG00000132838	2	2q33.2	protein-coding	CDK15	cyclin-dependent kinase 15
2.46447	0.348714	0.189301	SF3A2	splicing factor 3a, subunit 2, 66kDa	8175	6288120	38.188	-6.15741	-5.83365	5847240	49.5041	-3.0692	-3.0692	3.08821	3.53895	5974000	34.3368	-4.85438	-4.85438	7221760	45.8771	-4.01334	-4.01334	0.841043	0.953343	4177280	40.4569	-4.09619	-4.09619	3285560	47.5174	-3.77467	-3.77467	0.553091	0.678488	PRP11|PRPF11|SAP62|SF3a66	HGNC:10766|MIM:600796|Ensembl:ENSG00000104897|HPRD:02877|Vega:OTTHUMG00000180414	19	19p13.3	protein-coding	SF3A2	splicing factor 3a, subunit 2, 66kDa
2.71772	0.087581	1.11113	SNW1	SNW domain containing 1	22938	3166520	17.2548	-8.49124	-7.64174	2376240	21.1197	-5.23505	-5.23505	2.64159	3.00221	4691800	24.0797	-5.75304	-5.75304	1811920	32.2706	-5.195	-5.195	0.525503	0.551061	5008440	39.5523	-4.16646	-4.08961	3925640	50.7436	-3.50389	-3.50389	0.866081	1.11113	Bx42|NCOA-62|PRPF45|Prp45|SKIIP|SKIP	HGNC:16696|MIM:603055|Ensembl:ENSG00000100603|HPRD:04340|Vega:OTTHUMG00000171527	14	14q24.3	protein-coding	SNW1	SNW domain containing 1
3.74167	0.738743	1.17347	COPZ1	coatomer protein complex, subunit zeta 1	22818	6757400	36.9055	-6.3004	-6.3004	4934840	48.2861	-3.16214	-2.64635	3.25689	3.74167	5987680	30.7306	-5.17034	-4.99687	2369760	44.3583	-4.14525	-4.14525	0.911364	1.043	5125040	37.0588	-4.36015	-4.088	4242200	48.0679	-3.72846	-3.57677	0.911176	1.17347	COPZ|HSPC181|zeta-COP|zeta1-COP	HGNC:2243|Ensembl:ENSG00000111481|HPRD:16738|Vega:OTTHUMG00000169762	12	12q13.2-q13.3	protein-coding	COPZ1	coatomer protein complex, subunit zeta 1
2.64722	0	0.788818	UBL5	ubiquitin-like 5	59286	5041600	26.4535	-7.46568	-7.46568	3145920	26.8461	-4.7981	-4.7981	2.61217	2.96686	5928560	37.0841	-4.61368	-4.57234	4605600	42.2119	-4.33165	-4.29723	0.0781989	-0.0192086	5042280	40.6813	-4.07877	-4.07877	5803760	59.1407	-2.79912	-2.48516	0.853981	1.0944	HUB1	HGNC:13736|MIM:606849|Ensembl:ENSG00000198258|HPRD:06028|Vega:OTTHUMG00000180214	19	19p13.3	protein-coding	UBL5	ubiquitin-like 5
2.40808	0.208836	0	SNRPD2	small nuclear ribonucleoprotein D2 polypeptide 16.5kDa	6633	4565680	28.7935	-7.20481	-6.36623	3513200	30.6557	-4.50742	-3.81914	2.69739	3.06927	5022560	26.6236	-5.53016	-5.10418	5383560	34.4948	-5.00185	-4.69351	0.257071	0.208836	3642200	35.1531	-4.50818	-4.05557	3109840	42.4759	-4.1978	-4.1978	0.16564	0.142917	SMD2|SNRPD1|Sm-D2	HGNC:11159|MIM:601061|Ensembl:ENSG00000125743|HPRD:03038|Vega:OTTHUMG00000182130	19	19q13.2	protein-coding	SNRPD2	small nuclear ribonucleoprotein D2 polypeptide 16.5kDa
3.79941	0.612413	1.24997	PRPF8	PRP8 pre-mRNA processing factor 8 homolog (S. cerevisiae)	10594	2843920	16.1323	-8.6164	-8.6164	1669960	17.9251	-5.47882	-5.15966	3.30494	3.79941	3285960	22.2717	-5.91145	-5.26892	3510120	31.3723	-5.27301	-5.27301	0.584071	0.625729	4417600	31.4455	-4.79618	-4.00568	3915800	54.8187	-3.16186	-3.06456	1.26497	1.66251	HPRP8|PRP8|PRPC8|RP13	HGNC:17340|MIM:607300|Ensembl:ENSG00000174231|HPRD:06295|Vega:OTTHUMG00000090553	17	17p13.3	protein-coding	PRPF8	PRP8 pre-mRNA processing factor 8 homolog (S. cerevisiae)
0	0.18516	0.143386	PSMD14	proteasome (prosome, macropain) 26S subunit, non-ATPase, 14	10213	11185560	61.5298	-3.55504	-3.55504	4056920	43.5463	-3.52381	-3.52381	0.0312322	-0.134858	3076680	16.285	-6.43596	-6.31342	3019040	28.7527	-5.50051	-5.50051	0.577215	0.616988	4969600	42.2632	-3.95588	-3.95588	4200880	53.6549	-3.25954	-3.25954	0.165979	0.143386	PAD1|POH1|RPN11	HGNC:16889|MIM:607173|Ensembl:ENSG00000115233|HPRD:06208|Vega:OTTHUMG00000153882	2	2q24.2	protein-coding	PSMD14	proteasome (prosome, macropain) 26S subunit, non-ATPase, 14
2.50299	0.280599	0.858281	EIF1AX	eukaryotic translation initiation factor 1A, X-linked	1964	5922680	39.3433	-6.02861	-5.97965	3856480	34.3676	-4.22418	-3.92561	2.69286	3.06383	6510200	28.5742	-5.35926	-5.01659	6552400	36.3937	-4.83693	-4.59011	0.477802	0.490247	4654240	38.7246	-4.23075	-3.94769	4137160	52.2226	-3.37976	-2.57804	0.772093	0.981212	EIF1A|EIF1AP1|EIF4C|eIF-1A|eIF-4C	HGNC:3250|MIM:300186|Ensembl:ENSG00000173674|HPRD:02174|Vega:OTTHUMG00000022704	X	Xp22.12	protein-coding	EIF1AX	eukaryotic translation initiation factor 1A, X-linked
2.99267	0.751415	0.533894	POLR2C	polymerase (RNA) II (DNA directed) polypeptide C, 33kDa	5432	4161840	24.7057	-7.66056	-7.57669	2848840	24.0596	-5.01073	-4.63867	2.98077	3.40984	6579240	34.8786	-4.80692	-4.1217	7596640	44.3671	-4.14448	-3.36682	0.754873	0.843486	4402520	42.6719	-3.92414	-3.92414	3221080	45.0168	-3.98454	-3.88951	0.448486	0.533894	RPB3|RPB31|hRPB33|hsRPB3	HGNC:9189|MIM:180663|Ensembl:ENSG00000102978|HPRD:15945|Vega:OTTHUMG00000133464	16	16q13-q21	protein-coding	POLR2C	polymerase (RNA) II (DNA directed) polypeptide C, 33kDa
3.81374	0	0	PSMA4	proteasome (prosome, macropain) subunit, alpha type, 4	5685	2164080	11.4832	-9.13472	-7.80655	1624240	12.9977	-5.8548	-4.98891	3.31686	3.81374	3544600	17.4282	-6.3358	-4.87323	2805280	15.4495	-6.65583	-4.29038	-0.169775	-0.335351	3271800	24.4517	-5.33944	-3.80191	2334560	33.3963	-4.95987	-4.5592	-0.268492	-0.457179	HC9|HsT17706|PSC9	HGNC:9533|MIM:176846|Ensembl:ENSG00000041357|HPRD:10168|Vega:OTTHUMG00000143859	15	15q25.1	protein-coding	PSMA4	proteasome (prosome, macropain) subunit, alpha type, 4
4.03151	1.10355	1.52695	OGDH	oxoglutarate (alpha-ketoglutarate) dehydrogenase (lipoamide)	4967	7283240	41.3913	-5.80028	-5.08728	8348520	68.1589	-1.64576	-1.27177	3.52134	4.05948	1745920	42.5714	-4.13293	-3.76129	9380920	60.6717	-2.7285	-1.79116	1.01119	1.17027	5538800	40.4201	-4.09906	-3.77442	4648000	67.6734	-2.08296	-1.52439	1.53076	2.02991	AKGDH|E1k|OGDC	HGNC:8124|MIM:613022|Ensembl:ENSG00000105953|HPRD:08938|Vega:OTTHUMG00000155304	7	7p14-p13	protein-coding	OGDH	oxoglutarate (alpha-ketoglutarate) dehydrogenase (lipoamide)
3.57177	0	-0.199794	RRM1	ribonucleotide reductase M1	6240	1898800	11.1152	-9.17575	-7.33793	1747240	14.7562	-5.72062	-4.72544	3.45513	3.9799	5173560	29.4647	-5.28124	-3.60594	4004040	30.4306	-5.3548	-3.62222	0.132497	0.0500164	3022960	29.3004	-4.96281	-3.75392	2304560	32.2078	-5.05961	-3.24541	-0.0968064	-0.21986	R1|RIR1|RR1	HGNC:10451|MIM:180410|Ensembl:ENSG00000167325|HPRD:01588|Vega:OTTHUMG00000133361	11	11p15.5	protein-coding	RRM1	ribonucleotide reductase M1
2.80324	-0.342868	0	EIF3D	eukaryotic translation initiation factor 3, subunit D	8664	5594760	33.3994	-6.69129	-6.69129	4060920	34.4845	-4.21526	-4.21526	2.47602	2.80324	6645040	38.8579	-4.45828	-4.45828	5614480	35.9313	-4.87709	-4.80379	-0.418811	-0.652848	4628440	45.0078	-3.74269	-3.74269	3468800	49.2869	-3.62616	-3.61079	-0.102787	-0.228127	EIF3S7|eIF3-p66|eIF3-zeta	HGNC:3278|MIM:603915|Ensembl:ENSG00000100353|HPRD:04888|Vega:OTTHUMG00000150599	22	22q13.1	protein-coding	EIF3D	eukaryotic translation initiation factor 3, subunit D
3.57479	0.600328	1.03043	BUD31	BUD31 homolog (S. cerevisiae)	8896	2301040	12.0839	-9.06774	-8.76931	2236880	15.5219	-5.66219	-5.46693	3.11803	3.57479	2688520	34.4042	-4.84848	-4.72601	2652640	53.2783	-3.37059	-3.37059	1.44923	1.72872	5513560	41.0156	-4.0528	-3.72787	5429640	57.2329	-2.95924	-2.75388	1.09356	1.42557	Cwc14|EDG-2|EDG2|G10|YCR063W|fSAP17	HGNC:29629|MIM:603477|Ensembl:ENSG00000106245|HPRD:10351|Vega:OTTHUMG00000154602	7	7q22.1	protein-coding	BUD31	BUD31 homolog (S. cerevisiae)
2.62411	0.847217	0.617166	SNRPD1	small nuclear ribonucleoprotein D1 polypeptide 16kDa	6632	5509800	34.0658	-6.617	-6.0552	4792800	40.8673	-3.72822	-3.28724	2.96012	3.38502	5429160	30.1751	-5.21901	-4.94564	6609720	43.227	-4.24349	-4.16042	0.785227	0.882183	3425200	33.0587	-4.67087	-3.71482	3688680	42.4688	-4.1984	-2.11014	0.508729	0.617166	HsT2456|SMD1|SNRPD|Sm-D1	HGNC:11158|MIM:601063|Ensembl:ENSG00000167088|HPRD:03040|Vega:OTTHUMG00000178934	18	18q11.2	protein-coding	SNRPD1	small nuclear ribonucleoprotein D1 polypeptide 16kDa
3.28596	0.477618	-0.321279	PSMD8	proteasome (prosome, macropain) 26S subunit, non-ATPase, 8	5714	4284440	26.6893	-7.4394	-7.4394	1955160	14.2651	-5.75809	-5.28571	3.13229	3.59193	992920	12.5434	-6.76377	-6.76377	953720	18.9943	-6.34798	-5.46689	0.662649	0.725908	2108600	14.9556	-6.07707	-3.69456	2588880	28.4856	-5.37202	-4.63888	-0.333633	-0.547224	HIP6|HYPF|Nin1p|Rpn12|S14|p31	HGNC:9566|Ensembl:ENSG00000099341|HPRD:10171|Vega:OTTHUMG00000150691	19	19q13.2	protein-coding	PSMD8	proteasome (prosome, macropain) 26S subunit, non-ATPase, 8
5.37126	3.01499	2.29496	DYNC1H1	dynein, cytoplasmic 1, heavy chain 1	1778	5229280	33.0562	-6.72956	-6.72956	6454960	62.3174	-2.09149	-1.93767	4.63807	5.40153	6829440	49.7886	-3.5006	-3.07209	10685600	77.1828	-1.29461	-0.770671	2.45814	3.01499	5426360	46.5796	-3.6206	-3.6206	5924080	65.0345	-2.30445	-1.57257	1.72251	2.29496	CMT20|DHC1|DHC1a|DNCH1|DNCL|DNECL|DYHC|Dnchc1|HL-3|MRD13|SMALED|p22	HGNC:2961|MIM:600112|Ensembl:ENSG00000197102|HPRD:02524|Vega:OTTHUMG00000171644	14	14q32	protein-coding	DYNC1H1	dynein, cytoplasmic 1, heavy chain 1
2.27252	0.148244	0.358032	DDX23	DEAD (Asp-Glu-Ala-Asp) box polypeptide 23	9416	4977520	28.2877	-7.2612	-7.1401	2659840	23.8012	-5.03044	-4.8066	2.23075	2.50848	2566840	33.8873	-4.89377	-4.1034	5458520	44.9466	-4.09415	-3.67278	0.209544	0.148244	5618760	47.1239	-3.57832	-3.57832	3755840	51.1576	-3.46914	-3.06699	0.321261	0.358032	PRPF28|U5-100K|U5-100KD|prp28	HGNC:17347|MIM:612172|Ensembl:ENSG00000174243|HPRD:09908|Vega:OTTHUMG00000170399	12	12q13.12	protein-coding	DDX23	DEAD (Asp-Glu-Ala-Asp) box polypeptide 23
3.42743	0.54718	0	KRAS	v-Ki-ras2 Kirsten rat sarcoma viral oncogene homolog	3845	6455480	43.2237	-5.59598	-5.59598	6189960	55.6457	-2.60057	-2.60057	2.99541	3.42743	6470880	44.0267	-4.00543	-4.00543	6813880	51.9843	-3.48297	-3.48297	0.522459	0.54718	5567160	47.3376	-3.56172	-3.56172	1820080	26.5632	-5.53337	-5.32183	0.0101236	-0.0720514	C-K-RAS|K-RAS2A|K-RAS2B|K-RAS4A|K-RAS4B|KI-RAS|KRAS1|KRAS2|NS|NS3|RASK2	HGNC:6407|MIM:190070|Ensembl:ENSG00000133703|HPRD:01817|Vega:OTTHUMG00000171193	12	12p12.1	protein-coding	KRAS	v-Ki-ras2 Kirsten rat sarcoma viral oncogene homolog
3.30987	0.0244742	-0.217031	ABCE1	ATP-binding cassette, sub-family E (OABP), member 1	6059	4770760	28.3203	-7.25755	-7.2421	3731040	32.5881	-4.35997	-3.87256	2.89759	3.30987	5014360	26.9665	-5.50012	-4.7632	4036120	41.3774	-4.40412	-4.21123	0.112463	0.0244742	4802520	40.5722	-4.08723	-3.55544	3583840	42.684	-4.18034	-3.54038	-0.168754	-0.319313	ABC38|OABP|RLI|RNASEL1|RNASELI|RNS4I	HGNC:69|MIM:601213|Ensembl:ENSG00000164163|HPRD:03132|Vega:OTTHUMG00000161478	4	4q31	protein-coding	ABCE1	ATP-binding cassette, sub-family E (OABP), member 1
3.67335	0.82596	0	VCP	valosin containing protein	7415	2817360	14.316	-8.81889	-8.81889	2495680	19.1818	-5.38292	-5.38292	3.24768	3.7306	8910160	39.5728	-4.39564	-4.35661	10094520	55.7483	-3.15608	-3.15608	0.805073	0.907486	6342400	47.7505	-3.52965	-3.52965	3473200	43.8315	-4.08403	-4.08403	-0.11994	-0.251838	ALS14|IBMPFD|TERA|p97	HGNC:12666|MIM:601023|Ensembl:ENSG00000165280|HPRD:03013|Vega:OTTHUMG00000019855	9	9p13.3	protein-coding	VCP	valosin containing protein
5.70995	4.85556	2.90962	PFAS	phosphoribosylformylglycinamidine synthase	5198	4371680	26.853	-7.42115	-6.56258	7788720	68.7642	-1.59957	-1.59957	4.8947	5.70995	5441040	28.3495	-5.37895	-4.85196	8435560	81.1494	-0.950119	-0.430904	3.90184	4.85556	5805720	47.7236	-3.53173	-3.51156	5437160	78.471	-1.17671	-1.17049	2.16717	2.90962	FGAMS|FGARAT|PURL	HGNC:8863|MIM:602133|Ensembl:ENSG00000178921|HPRD:09072|Vega:OTTHUMG00000108188	17	17p13.1	protein-coding	PFAS	phosphoribosylformylglycinamidine synthase
2.32581	0	0.431268	SF3B14	splicing factor 3B, 14 kDa subunit	51639	4409720	25.3054	-7.59369	-6.69069	1618960	13.8115	-5.7927	-4.73318	2.2649	2.54951	1964480	11.7385	-6.83429	-5.92831	2246480	13.5739	-6.81871	-5.89286	0.0998209	0.00835735	4202680	31.0364	-4.82796	-3.50338	3066480	39.592	-4.43985	-3.92579	0.404932	0.473689	HSPC175|Ht006|P14|SAP14|SF3B14a	MIM:607835|Ensembl:ENSG00000115128|HPRD:09702|Vega:OTTHUMG00000125499	2	2pter-p25.1	protein-coding	-	-
3.32391	0	0.569043	NUP62	nucleoporin 62kDa	23636	3168160	16.4808	-8.57754	-7.76158	2482320	21.231	-5.22656	-4.27366	3.30323	3.79735	7713080	43.4498	-4.05597	-3.26356	6871240	45.0106	-4.0886	-3.26173	0.203434	0.140453	6085320	44.3092	-3.79696	-3.49674	4383000	58.4046	-2.8609	-2.22148	0.986849	1.27807	IBSN|SNDI|p62	HGNC:8066|MIM:605815|Ensembl:ENSG00000213024|HPRD:05782	19	19q13.33	protein-coding	NUP62	nucleoporin 62kDa
-0.440503	-0.414747	0.363319	NAMPT	nicotinamide phosphoribosyltransferase	10135	17490760	97.5788	0.464037	0.0851401	8723760	80.9341	-0.670959	-0.474972	-1.09249	-1.48532	7387520	55.5705	-2.99404	-2.99404	4675360	51.605	-3.51591	-3.15912	-0.52187	-0.784238	6592840	48.112	-3.50156	-3.48895	4426000	54.8673	-3.15779	-1.99884	0.343776	0.389153	1110035O14Rik|PBEF|PBEF1|VF|VISFATIN	HGNC:30092|MIM:608764|Ensembl:ENSG00000105835|HPRD:09938|Vega:OTTHUMG00000140388	7	7q22.3	protein-coding	NAMPT	nicotinamide phosphoribosyltransferase
0.421448	1.41444	1.47973	SNAP23	synaptosomal-associated protein, 23kDa	8773	14393560	82.0738	-1.26461	-1.26461	12544240	91.0678	0.102288	0	0.494134	0.421448	4475000	57.715	-2.80615	-2.69549	4094120	86.0891	-0.521138	-0.502254	1.42577	1.69881	6950240	47.9006	-3.51798	-3.46645	6604000	69.4283	-1.93567	-1.3466	1.39164	1.83761	HsT17016|SNAP-23|SNAP23A|SNAP23B	HGNC:11131|MIM:602534|Ensembl:ENSG00000092531|HPRD:03962|Vega:OTTHUMG00000130625	15	15q14	protein-coding	SNAP23	synaptosomal-associated protein, 23kDa
-1.3643	-0.0442857	1.0333	S100A12	S100 calcium binding protein A12	6283	13955280	72.1026	-2.37628	-1.00198	3984720	28.6531	-4.66022	-3.85199	-1.36102	-1.80803	6091200	74.3312	-1.35036	0	3336520	66.0896	-2.25799	-0.457225	-0.448557	-0.690771	4575600	43.8893	-3.82957	-3.37745	6443440	70.8976	-1.81235	-0.764464	0.809776	1.0333	CAAF1|CAGC|CGRP|ENRAGE|MRP-6|MRP6|p6	HGNC:10489|MIM:603112|Ensembl:ENSG00000163221|HPRD:04383|Vega:OTTHUMG00000013127	1	1q21	protein-coding	S100A12	S100 calcium binding protein A12
3.01238	0.133076	-0.0745265	DDX39B	DEAD (Asp-Glu-Ala-Asp) box polypeptide 39B	7919	7638680	46.3901	-5.24297	-4.92933	6911960	61.886	-2.12441	-2.12441	2.70193	3.07473	4910640	48.3329	-3.62814	-3.45244	5474080	48.0307	-3.82632	-3.82393	0.412339	0.406787	6159800	49.5691	-3.38838	-3.37155	4533280	49.1628	-3.63657	-3.59258	-0.247894	-0.428707	BAT1|D6S81E|UAP56	HGNC:13917|MIM:142560|Ensembl:ENSG00000198563|HPRD:00805|Vega:OTTHUMG00000031165	6	6p21.3	protein-coding	DDX39B	DEAD (Asp-Glu-Ala-Asp) box polypeptide 39B
3.73359	0.921659	0.36005	FBL	fibrillarin	2091	5502800	34.8005	-6.53509	-6.09734	5171280	46.6771	-3.28491	-2.88336	3.25017	3.73359	9339400	42.2666	-4.15963	-3.92526	9466680	53.7744	-3.32751	-3.0974	0.832128	0.941978	6009200	49.8789	-3.36432	-3.36432	4520240	57.0582	-2.9739	-2.73301	0.322722	0.36005	FIB|FLRN|RNU3IP1	HGNC:3599|MIM:134795|Ensembl:ENSG00000105202|HPRD:00617	19	19q13.1	protein-coding	FBL	fibrillarin
2.48996	0.399243	0.768173	EIF3C	eukaryotic translation initiation factor 3, subunit C	8663	5539560	39.815	-5.97602	-5.36093	5082880	45.6133	-3.36609	-3.0755	2.86305	3.26836	4736680	26.6461	-5.52819	-4.42684	5174240	33.1139	-5.12177	-4.40276	0.406421	0.399243	4423320	36.3461	-4.41551	-3.35295	3707360	45.8348	-3.91589	-3.78339	0.617973	0.768173	EIF3CL|EIF3S8|eIF3-p110	HGNC:3279|MIM:603916|Ensembl:ENSG00000184110|HPRD:04889|Vega:OTTHUMG00000099443	16	16p11.2	protein-coding	EIF3C	eukaryotic translation initiation factor 3, subunit C
2.35443	0	0	POLR2G	polymerase (RNA) II (DNA directed) polypeptide G	5436	2181440	12.9495	-8.97124	-7.50701	1726680	15.0814	-5.69581	-5.12911	3.27543	3.76395	4243480	22.8208	-5.86333	-4.52348	1137320	33.7023	-5.07067	-4.41626	0.0898935	-0.00429914	3607920	34.9702	-4.52239	-3.34214	2932240	40.9801	-4.32335	-3.79498	0.199041	0.189087	RPB19|RPB7|hRPB19|hsRPB7	HGNC:9194|MIM:602013|Ensembl:ENSG00000168002|HPRD:15995|Vega:OTTHUMG00000167609	11	11q13.1	protein-coding	POLR2G	polymerase (RNA) II (DNA directed) polypeptide G
3.18114	1.32295	1.32664	AHCTF1	AT hook containing transcription factor 1	25909	6246840	34.7738	-6.53807	-6.53807	5699440	40.8646	-3.72844	-3.72844	2.79558	3.18727	5070960	62.486	-2.38815	-2.38815	4004280	77.6135	-1.2572	-1.2572	1.13095	1.32295	6866480	50.4464	-3.32023	-3.32023	6427160	71.202	-1.7868	-1.7868	1.36125	1.7956	ELYS|MST108|TMBS62	HGNC:24618|MIM:610853|Ensembl:ENSG00000153207|HPRD:09935|Vega:OTTHUMG00000040706	1	1q44	protein-coding	AHCTF1	AT hook containing transcription factor 1
2.34463	1.61122	1.77071	TPX2	TPX2, microtubule-associated, homolog (Xenopus laevis)	22974	8761560	52.3776	-4.57542	-4.02197	6531200	61.6022	-2.14606	-1.81326	2.42936	2.74716	6892520	42.3673	-4.15081	-3.86726	3371080	63.1014	-2.5175	-2.5175	1.63331	1.96341	6455920	48.1449	-3.49901	-3.31199	4687160	62.2668	-2.53674	-2.09615	1.34324	1.77071	C20orf1|C20orf2|DIL-2|DIL2|FLS353|GD:C20orf1|HCA519|HCTP4|REPP86|p100	HGNC:1249|MIM:605917|Ensembl:ENSG00000088325|HPRD:05802|Vega:OTTHUMG00000032190	20	20q11.2	protein-coding	TPX2	TPX2, microtubule-associated, homolog (Xenopus laevis)
0.275014	-0.17159	1.3666	OGFR	opioid growth factor receptor	11054	10737920	58.645	-3.87667	-2.59806	5209280	46.2994	-3.31373	-2.88155	0.372287	0.275014	6390520	79.878	-0.864383	0	5027120	94.0999	0.174567	0.174567	-0.041325	-0.17159	5129920	37.094	-4.35741	-3.30889	4676360	60.4476	-2.68943	-0.964663	1.37388	1.81306	-	HGNC:15768|MIM:606459|Ensembl:ENSG00000060491|HPRD:08404|Vega:OTTHUMG00000032937	20	20q13.3	protein-coding	OGFR	opioid growth factor receptor
1.88451	0.160749	0.952951	BDP1	B double prime 1, subunit of RNA polymerase III transcription initiation factor IIIB	55814	8657360	51.5036	-4.67286	-4.67286	6163200	50.9181	-2.96131	-2.96131	1.71155	1.88451	5116520	29.0036	-5.32164	-4.94814	4965240	39.8511	-4.53667	-4.32925	0.219353	0.160749	5915000	44.7384	-3.76362	-3.27691	4976520	58.9243	-2.81728	-2.36977	0.751647	0.952951	HSA238520|TAF3B1|TFC5|TFIIIB''|TFIIIB150|TFIIIB90|TFNR	HGNC:13652|MIM:607012|Ensembl:ENSG00000145734|HPRD:06114|Vega:OTTHUMG00000162506	5	5q13	protein-coding	BDP1	B double prime 1, subunit of RNA polymerase III transcription initiation factor IIIB
3.6609	1.37041	2.01885	U2AF2	U2 small nuclear RNA auxiliary factor 2	11338	3740440	20.4284	-8.13743	-7.59553	3170240	32.0187	-4.40341	-4.12698	3.37598	3.88479	7162120	43.177	-4.07987	-3.63292	2457160	53.9353	-3.31353	-3.31353	1.19576	1.40557	5087720	39.5427	-4.1672	-3.26787	4432920	63.1823	-2.4599	-1.53099	1.67412	2.22807	U2AF65	HGNC:23156|MIM:191318|Ensembl:ENSG00000063244|HPRD:01872|Vega:OTTHUMG00000180908	19	19q13.42	protein-coding	U2AF2	U2 small nuclear RNA auxiliary factor 2
3.01496	0.768208	1.27879	EIF4A1	eukaryotic translation initiation factor 4A1	1973	8603880	54.8364	-4.30129	-4.30074	7832160	64.9642	-1.88953	-1.83577	2.6522	3.01496	8531560	48.076	-3.65065	-3.50675	9118880	59.126	-2.86274	-2.86274	0.78791	0.885604	6397400	51.3612	-3.24918	-3.24918	4909480	69.0951	-1.96364	-1.96364	0.989505	1.28174	DDX2A|EIF-4A|EIF4A|eIF-4A-I|eIF4A-I	HGNC:3282|MIM:602641|Ensembl:ENSG00000161960|HPRD:04030|Vega:OTTHUMG00000108149	17	17p13	protein-coding	EIF4A1	eukaryotic translation initiation factor 4A1
3.19187	3.11407	3.25139	TUBGCP3	tubulin, gamma complex associated protein 3	10426	12667560	71.8388	-2.4057	-2.40364	10501920	94.9139	0.395765	0	2.79941	3.19187	9124040	52.8369	-3.23353	-3.16468	12459200	84.0563	-0.69767	-0.507824	2.53586	3.11407	5528600	46.4141	-3.63346	-3.23832	6104360	77.9851	-1.21749	-0.622012	2.59322	3.49854	GCP3|SPBC98|Spc98p	HGNC:18598|Ensembl:ENSG00000126216|HPRD:10289|Vega:OTTHUMG00000017367	13	13q34	protein-coding	TUBGCP3	tubulin, gamma complex associated protein 3
2.41056	1.5108	2.22999	DHX38	DEAH (Asp-Glu-Ala-His) box polypeptide 38	9785	6665400	37.1307	-6.2753	-6.2753	3823760	34.0153	-4.25107	-3.99218	2.17255	2.43853	3373320	44.5344	-3.96094	-3.78229	8324200	60.0849	-2.77947	-2.77947	1.30185	1.54083	7381520	51.8638	-3.21014	-3.21014	6036400	73.1444	-1.62378	-1.60664	1.71152	2.27977	DDX38|PRP16|PRPF16	HGNC:17211|MIM:605584|Ensembl:ENSG00000140829|HPRD:05720|Vega:OTTHUMG00000137596	16	16q22	protein-coding	DHX38	DEAH (Asp-Glu-Ala-His) box polypeptide 38
2.99917	1.39339	0.50244	CDK11B	cyclin-dependent kinase 11B	984	3052800	21.3156	-8.03851	-8.02809	2222760	20.4926	-5.28291	-5.03728	2.7556	3.13923	9495600	46.7869	-3.7636	-3.11374	11270200	61.7545	-2.63447	-2.38714	1.18621	1.39339	4866280	46.4103	-3.63374	-3.19978	3828920	58.9516	-2.81498	-2.62993	0.425732	0.50244	CDC2L1|CDK11|CDK11-p110|CDK11-p46|CDK11-p58|CLK-1|PK58|p58|p58CDC2L1|p58CLK-1	HGNC:1729|MIM:176873|Ensembl:ENSG00000248333|HPRD:08909|Vega:OTTHUMG00000078638	1	1p36.33	protein-coding	CDK11B	cyclin-dependent kinase 11B
3.7983	1.11385	0	ALDOA	aldolase A, fructose-bisphosphate	226	7726360	40.5595	-5.89302	-5.69716	6830320	56.3166	-2.54938	-2.25483	3.31745	3.81444	5613960	34.026	-4.88161	-4.88161	7057760	47.0133	-3.91468	-3.91468	0.97986	1.13032	6267600	52.0623	-3.19471	-3.19471	5058760	58.9838	-2.81229	-2.03953	0.581514	0.717777	ALDA|GSD12	HGNC:414|MIM:103850|Ensembl:ENSG00000149925|HPRD:00070|Vega:OTTHUMG00000132107	16	16p11.2	protein-coding	ALDOA	aldolase A, fructose-bisphosphate
-0.00220446	0	0.539734	VTN	vitronectin	7448	13912840	70.696	-2.53311	-1.17756	7454200	57.2931	-2.47487	-1.61006	0.0582475	-0.102391	8496680	62.6806	-2.3711	-0.0974911	8324120	66.3059	-2.23921	-1.44106	0.131893	0.0492457	5531680	48.2436	-3.49134	-3.1932	5043880	69.1666	-1.95764	-1.88988	0.609198	0.756043	V75|VN|VNT	HGNC:12724|MIM:193190|Ensembl:ENSG00000255604|HPRD:01902|Vega:OTTHUMG00000132500	17	17q11	protein-coding	VTN	vitronectin
0.698059	0.0100719	0.407693	SGCA	sarcoglycan, alpha (50kDa dystrophin-associated glycoprotein)	6442	9885640	51.0761	-4.72053	-4.20917	5194880	37.3551	-3.99623	-3.05075	0.724303	0.698059	5710960	69.6911	-1.75689	-1.52252	3831920	75.9024	-1.40579	-1.3211	0.101166	0.0100719	4842600	45.1102	-3.73474	-3.18336	7047880	77.5483	-1.25416	-1.13561	0.794166	1.01172	50-DAG|A2|ADL|DAG2|DMDA2|LGMD2D|SCARMD1|adhalin	HGNC:10805|MIM:600119|Ensembl:ENSG00000108823|HPRD:02525|Vega:OTTHUMG00000162024	17	17q21	protein-coding	SGCA	sarcoglycan, alpha (50kDa dystrophin-associated glycoprotein)
2.33742	0.0349979	1.41691	LSM4	LSM4 homolog, U6 small nuclear RNA associated (S. cerevisiae)	25804	4936880	28.6243	-7.22366	-7.22366	2528360	22.4277	-5.13525	-5.13525	2.08842	2.33742	7730280	53.2737	-3.19526	-3.19526	6723080	58.9542	-2.87767	-2.77229	0.317597	0.286	7208600	52.4375	-3.16557	-3.16557	6345680	67.7292	-2.07828	-1.93495	1.08729	1.41691	GRP|YER112W	HGNC:17259|MIM:607284|Ensembl:ENSG00000130520|HPRD:06284	19	19p13.11	protein-coding	LSM4	LSM4 homolog, U6 small nuclear RNA associated (S. cerevisiae)
3.60617	0.276439	-0.961058	PSMD6	proteasome (prosome, macropain) 26S subunit, non-ATPase, 6	9861	6183400	36.851	-6.30648	-6.30648	6269200	55.7694	-2.59114	-2.59114	3.39838	3.91171	933280	18.7074	-6.22372	-6.22372	3154600	22.7702	-6.02006	-6.02006	0.412939	0.407553	7245920	52.878	-3.13136	-3.13136	5666240	78.372	-1.18501	-0.838663	-0.687539	-1.03642	Rpn7|S10|SGA-113M|p42A|p44S10	HGNC:9564|Ensembl:ENSG00000163636|HPRD:18370|Vega:OTTHUMG00000158765	3	3p14.1	protein-coding	PSMD6	proteasome (prosome, macropain) 26S subunit, non-ATPase, 6
3.64805	0	0.047444	NUP98	nucleoporin 98kDa	4928	5841040	30.9943	-6.95944	-5.88617	5021400	40.183	-3.78045	-2.05179	3.179	3.64805	10539280	50.9677	-3.3973	-3.18337	9083240	49.7429	-3.67762	-2.42392	-0.14368	-0.302082	5519200	43.4796	-3.8614	-3.0952	4721520	54.0943	-3.22267	-2.63288	0.096571	0.047444	ADIR2|NUP196|NUP96	HGNC:8068|MIM:601021|Ensembl:ENSG00000110713|HPRD:03012|Vega:OTTHUMG00000011846	11	11p15.5	protein-coding	NUP98	nucleoporin 98kDa
1.63117	0.143541	0.0503512	MED14	mediator complex subunit 14	9282	5638000	39.4511	-6.01659	-6.01659	4043600	34.3374	-4.22649	-4.22649	1.90958	2.1225	9298760	42.1419	-4.17055	-4.17055	8507920	50.4943	-3.61236	-3.61236	0.27619	0.23321	6292400	51.7042	-3.22253	-3.09396	4594560	56.8035	-2.99528	-2.97257	0.0986741	0.0503512	CRSP150|CRSP2|CSRP|CXorf4|DRIP150|EXLM1|RGR1|TRAP170	HGNC:2370|MIM:300182|Ensembl:ENSG00000180182|HPRD:02172|Vega:OTTHUMG00000024107	X	Xp11.4	protein-coding	MED14	mediator complex subunit 14
2.461	1.13304	1.19879	HSPA9	heat shock 70kDa protein 9 (mortalin)	3313	4803920	24.6752	-7.66395	-5.7424	3866560	27.9716	-4.71222	-3.66621	2.95172	3.37492	2445600	29.8438	-5.24803	-2.76707	2469080	48.9074	-3.75018	-2.13932	1.36972	1.62735	5091200	37.7988	-4.30267	-3.07977	4818000	53.0127	-3.31344	-1.74556	0.929499	1.19879	CSA|GRP-75|GRP75|HSPA9B|MOT|MOT2|MTHSP75|PBP74	HGNC:5244|MIM:600548|Ensembl:ENSG00000113013|HPRD:02770|Vega:OTTHUMG00000129206	5	5q31.1	protein-coding	HSPA9	heat shock 70kDa protein 9 (mortalin)
3.13686	0.914113	0	RAD52	RAD52 homolog (S. cerevisiae)	5893	5935080	29.4821	-7.12804	-6.65484	4681840	40.8927	-3.72629	-3.56484	2.75363	3.13686	10760160	48.0681	-3.65134	-2.83621	10542160	71.7132	-1.76961	-1.76961	0.810271	0.914113	6342240	53.58	-3.07682	-3.07682	5188480	61.4245	-2.60743	-2.56865	-0.271313	-0.461079	-	HGNC:9824|MIM:600392|Ensembl:ENSG00000002016|HPRD:11855|Vega:OTTHUMG00000090361	12	12p13-p12.2	protein-coding	RAD52	RAD52 homolog (S. cerevisiae)
2.23472	0.422038	1.63732	ERH	enhancer of rudimentary homolog (Drosophila)	2079	9484400	50.7911	-4.7523	-4.48751	7949960	59.2023	-2.32918	-2.32918	2.57835	2.92621	3190080	41.4398	-4.23207	-4.22961	2670960	54.2559	-3.28569	-2.57933	1.65028	1.98504	6179520	45.8788	-3.67503	-3.06616	5844760	64.507	-2.34872	-1.38038	1.32632	1.74731	DROER	HGNC:3447|MIM:601191|Ensembl:ENSG00000100632|HPRD:09026|Vega:OTTHUMG00000171323	14	14q24.1|7q34	protein-coding	ERH	enhancer of rudimentary homolog (Drosophila)
2.07657	0	1.14042	DDX24	DEAD (Asp-Glu-Ala-Asp) box polypeptide 24	57062	9038520	52.098	-4.60659	-4.22643	7009840	61.4234	-2.1597	-1.67648	2.12426	2.3805	8127960	48.8543	-3.58246	-2.25003	7083240	47.9079	-3.83698	-2.24847	-0.0412477	-0.171491	6560720	49.6224	-3.38424	-3.06613	5448360	64.5111	-2.34838	-1.53232	0.887271	1.14042	-	HGNC:13266|MIM:606181|Ensembl:ENSG00000089737|HPRD:05860|Vega:OTTHUMG00000171301	14	14q32	protein-coding	DDX24	DEAD (Asp-Glu-Ala-Asp) box polypeptide 24
1.81455	-1.67175	-0.172271	THOC1	THO complex 1	9984	5896240	33.5088	-6.67909	-6.18818	2982440	24.3492	-4.98863	-4.4261	1.69046	1.85917	3019040	48.7771	-3.58923	-3.58923	5631640	36.423	-4.83438	-4.83438	-1.24516	-1.70636	6418280	53.8294	-3.05745	-3.05745	4028280	58.6505	-2.84026	-2.84026	-0.0623786	-0.172271	HPR1|P84|P84N5	HGNC:19070|MIM:606930|Ensembl:ENSG00000079134|HPRD:09498|Vega:OTTHUMG00000178051	18	18p11.32	protein-coding	THOC1	THO complex 1
1.05279	0.45076	0.661432	EIF3F	eukaryotic translation initiation factor 3, subunit F	8665	12755440	64.526	-3.22101	-1.97402	8645640	73.2999	-1.25348	-1.03488	1.6514	1.81223	11877080	51.9133	-3.31445	-2.84417	11398040	68.2429	-2.07099	-2.07099	0.625974	0.679151	6681840	50.4414	-3.32062	-3.05696	5390480	61.1908	-2.62705	-2.23538	0.540752	0.661432	EIF3S5|eIF3-p47	HGNC:3275|MIM:603914|Ensembl:ENSG00000175390|HPRD:04887|Vega:OTTHUMG00000165675	11	11p15.4	protein-coding	EIF3F	eukaryotic translation initiation factor 3, subunit F
3.58549	1.27045	1.51243	MKI67IP	MKI67 (FHA domain) interacting nucleolar phosphoprotein	84365	5842000	33.6114	-6.66766	-5.70157	4917320	43.3246	-3.54072	-1.89371	3.35896	3.86433	10177880	52.0938	-3.29864	-3.11278	9137000	58.7152	-2.89842	-1.29352	1.08977	1.27045	6528440	54.3483	-3.01714	-3.01714	5634360	69.6233	-1.91931	-1.40371	1.1564	1.51243	NIFK|Nopp34	HGNC:17838|MIM:611970|Ensembl:ENSG00000155438|HPRD:17576|Vega:OTTHUMG00000131442	2	2q14.3	protein-coding	MKI67IP	MKI67 (FHA domain) interacting nucleolar phosphoprotein
-0.675025	0.786394	0.939146	MED6	mediator complex subunit 6	10001	13281560	69.7483	-2.63878	-2.02237	7157120	49.6638	-3.05702	-2.35727	-0.418241	-0.675025	4036520	51.978	-3.30878	-2.96296	3182480	62.3263	-2.58482	-1.26421	0.710092	0.786394	6680280	49.5133	-3.39271	-2.99758	5673120	61.9758	-2.56116	-1.82063	0.74166	0.939146	NY-REN-28	HGNC:19970|MIM:602984|Ensembl:ENSG00000133997|HPRD:04284|Vega:OTTHUMG00000171252	14	14q24.2	protein-coding	MED6	mediator complex subunit 6
2.80962	0.933994	1.19051	COPG1	coatomer protein complex, subunit gamma 1	22820	9924120	54.2005	-4.37219	-4.37219	6430520	64.9469	-1.89085	-1.89085	2.48134	2.80962	5604560	49.3472	-3.53928	-3.53928	3250560	60.8455	-2.71342	-2.71342	0.825865	0.933994	6761360	54.7309	-2.98742	-2.98742	5300840	68.5198	-2.01192	-1.86131	0.975498	1.26238	COPG	HGNC:2236|Ensembl:ENSG00000181789|HPRD:09887|Vega:OTTHUMG00000159451	3	3q21.3	protein-coding	COPG1	coatomer protein complex, subunit gamma 1
3.72954	0.053865	0.239977	EEF1A1	eukaryotic translation elongation factor 1 alpha 1	1915	6868960	42.8681	-5.63563	-5.2452	6223800	55.4644	-2.61441	-2.61441	3.2468	3.72954	6666000	42.7784	-4.11479	-4.11479	6695480	55.3541	-3.19032	-3.19032	0.924473	1.05971	5954400	54.7932	-2.98258	-2.98258	4716440	59.1808	-2.79575	-2.79113	0.549281	0.673221	CCS-3|CCS3|EE1A1|EEF-1|EEF1A|EF-Tu|EF1A|GRAF-1EF|HNGC:16303|LENG7|PTI1|eEF1A-1	HGNC:3189|MIM:130590|Ensembl:ENSG00000156508|HPRD:00559|Vega:OTTHUMG00000015031	6	6q14.1	protein-coding	EEF1A1	eukaryotic translation elongation factor 1 alpha 1
2.33006	0.710936	1.91497	SF3B4	splicing factor 3b, subunit 4, 49kDa	10262	9805960	55.6247	-4.2134	-3.79194	2847080	25.7312	-4.88317	-4.22771	2.08229	2.33006	5532600	39.5065	-4.40145	-4.01569	6671040	46.4191	-3.96628	-3.00837	0.966732	1.11358	5779280	41.2015	-4.03836	-2.97757	5765120	61.6233	-2.59075	-2.16665	1.44761	1.91497	AFD1|Hsh49|SAP49|SF3b49	HGNC:10771|MIM:605593|Ensembl:ENSG00000143368|HPRD:12028|Vega:OTTHUMG00000012208	1	1q21.2	protein-coding	SF3B4	splicing factor 3b, subunit 4, 49kDa
3.47041	0.238964	1.12061	SF3A1	splicing factor 3a, subunit 1, 120kDa	10291	6463760	36.666	-6.32711	-6.32711	5463640	49.3791	-3.07874	-3.07874	3.17872	3.64772	4631640	26.0815	-5.57765	-5.43281	4828680	32.5768	-5.16841	-5.16841	0.344403	0.320176	6621440	54.2693	-3.02328	-2.9764	5063840	67.4058	-2.10542	-2.0615	0.917855	1.1827	PRP21|PRPF21|SAP114|SF3A120	HGNC:10765|MIM:605595|Ensembl:ENSG00000099995|HPRD:06903|Vega:OTTHUMG00000151005	22	22q12.2	protein-coding	SF3A1	splicing factor 3a, subunit 1, 120kDa
3.57502	0.425716	1.00078	RBX1	ring-box 1, E3 ubiquitin protein ligase	9978	5799120	34.5608	-6.56181	-6.45598	5013360	44.5977	-3.44358	-3.23053	3.22545	3.70388	5242040	60.3481	-2.57546	-2.43751	8220920	69.5318	-1.95905	-1.88604	0.616404	0.666951	7816280	54.9185	-2.97285	-2.97285	6154960	83.8356	-0.726451	-0.726451	1.4858	1.96776	BA554C12.1|RNF75|ROC1	HGNC:9928|MIM:603814|Ensembl:ENSG00000100387|HPRD:06794|Vega:OTTHUMG00000151298	22	22q13.2	protein-coding	RBX1	ring-box 1, E3 ubiquitin protein ligase
0.994709	0	1.05969	NACA	nascent polypeptide-associated complex alpha subunit	4666	8078480	52.7587	-4.53293	-4.27082	6531640	54.7811	-2.66654	-2.66654	1.86639	2.07059	3793920	48.8687	-3.5812	-3.01043	3006040	61.9748	-2.61534	-2.61534	0.291792	0.253102	6762520	55.5521	-2.92364	-2.92364	6111840	68.895	-1.98043	-1.98043	1.02062	1.32475	NACA1	HGNC:7629|MIM:601234|Ensembl:ENSG00000196531|HPRD:03137|Vega:OTTHUMG00000170033	12	12q23-q24.1	protein-coding	NACA	nascent polypeptide-associated complex alpha subunit
3.69046	2.64755	1.86338	TCP1	t-complex 1	6950	6492560	33.5451	-6.67505	-6.67505	5739560	44.3724	-3.46078	-3.46078	3.21428	3.69046	3474000	43.7123	-4.03297	-3.89648	3630000	74.8389	-1.49816	-1.32598	2.51955	3.09328	6613480	47.174	-3.57443	-2.91857	6485480	76.1323	-1.373	-1.373	1.41028	1.86338	CCT-alpha|CCT1|CCTa|D6S230E|TCP-1-alpha	HGNC:11655|MIM:186980|Ensembl:ENSG00000120438|HPRD:01748|Vega:OTTHUMG00000015937	6	6q25.3-q26	protein-coding	TCP1	t-complex 1
1.917	0.616017	-0.0917214	HNRNPK	heterogeneous nuclear ribonucleoprotein K	3190	7798120	48.5583	-5.00123	-5.00123	5258640	48.2372	-3.16587	-3.16587	1.83536	2.0333	7336600	38.922	-4.45266	-4.45266	8528760	49.6482	-3.68585	-3.68585	0.718469	0.797074	5169120	55.7811	-2.90585	-2.90585	4772200	60.9867	-2.64418	-2.64418	-0.00410641	-0.0917214	CSBP|HNRPK|TUNP	HGNC:5044|MIM:600712|Ensembl:ENSG00000165119|HPRD:02834|Vega:OTTHUMG00000020107	9	9q21.32-q21.33	protein-coding	HNRNPK	heterogeneous nuclear ribonucleoprotein K
3.2228	0.21518	0.626569	KARS	lysyl-tRNA synthetase	3735	8051360	45.6748	-5.32271	-5.32271	7039520	56.9956	-2.49757	-2.09794	2.82514	3.2228	10056680	51.509	-3.34988	-3.34988	9750320	60.0806	-2.77984	-2.77984	0.38244	0.368669	5163720	55.809	-2.90368	-2.90368	5228760	69.9693	-1.89027	-1.87857	0.601512	0.745419	CMTRIB|KARS1|KARS2|KRS	HGNC:6215|MIM:601421|Ensembl:ENSG00000065427|HPRD:03249|Vega:OTTHUMG00000137609	16	16q23.1	protein-coding	KARS	lysyl-tRNA synthetase
2.84239	0	0	CDC45	cell division cycle 45 homolog (S. cerevisiae)	8318	7614520	45.4569	-5.347	-5.347	6185840	52.5289	-2.8384	-2.57045	2.53983	2.87992	13299520	77.5506	-1.06829	-1.06829	9738600	68.8765	-2.01597	-2.01597	-0.635493	-0.929097	5469920	53.1905	-3.10708	-2.89877	4366160	56.5264	-3.01853	-2.81112	0.0851028	0.0315918	CDC45L|CDC45L2|PORC-PI-1	HGNC:1739|MIM:603465|Ensembl:ENSG00000093009|HPRD:09145|Vega:OTTHUMG00000150386	22	22q11.21	protein-coding	CDC45	cell division cycle 45 homolog (S. cerevisiae)
3.11278	0.00868397	0.0773158	WRN	Werner syndrome, RecQ helicase-like	7486	7624880	40.6294	-5.88522	-5.62817	7147200	60.5099	-2.22941	-1.36392	2.73359	3.11278	8323840	44.802	-3.93749	-3.67107	8374160	54.3487	-3.27763	-3.27763	0.730594	0.812532	5452200	41.0484	-4.05025	-2.89546	3890160	49.0935	-3.64238	-2.29815	0.407866	0.477744	RECQ3|RECQL2|RECQL3	HGNC:12791|MIM:604611|Ensembl:ENSG00000165392|HPRD:05212|Vega:OTTHUMG00000163894	8	8p12	protein-coding	WRN	Werner syndrome, RecQ helicase-like
1.30821	0	0.972017	LSM5	LSM5 homolog, U6 small nuclear RNA associated (S. cerevisiae)	23658	6863920	39.3851	-6.02395	-5.97798	3311560	29.3751	-4.60513	-4.46515	1.69752	1.86765	9199360	53.7161	-3.1565	-2.50665	8272800	64.5355	-2.39296	-2.39296	0.323342	0.293326	7688160	55.9259	-2.8946	-2.8946	5309960	68.2697	-2.03291	-2.03291	1.03887	1.34998	YER146W	HGNC:17162|MIM:607285|Ensembl:ENSG00000106355|HPRD:06285|Vega:OTTHUMG00000022913	7	7p14.3	protein-coding	LSM5	LSM5 homolog, U6 small nuclear RNA associated (S. cerevisiae)
0.485605	0.330137	0	FCER2	Fc fragment of IgE, low affinity II, receptor for (CD23)	2208	8372760	45.2684	-5.36802	-5.27396	3501360	28.6965	-4.65692	-4.22787	1.42051	1.53474	6621600	71.0519	-1.63767	-1.48924	6807880	83.076	-0.782803	-0.766072	0.429555	0.428737	6077520	55.9262	-2.89458	-2.89458	4201360	58.2402	-2.87469	-2.87469	0.755842	0.958748	CD23|CD23A|CLEC4J|FCE2|IGEBF	HGNC:3612|MIM:151445|Ensembl:ENSG00000104921|HPRD:01049	19	19p13.3	protein-coding	FCER2	Fc fragment of IgE, low affinity II, receptor for (CD23)
1.38563	0.388782	0.139008	LSM2	LSM2 homolog, U6 small nuclear RNA associated (S. cerevisiae)	57819	4849920	32.3073	-6.81306	-6.04443	2719280	23.5725	-5.04789	-4.37236	1.76516	1.94894	9943600	49.5829	-3.51863	-3.0851	7687160	56.127	-3.1232	-2.43703	0.398216	0.388782	5867800	47.3416	-3.56141	-2.87488	4948360	60.1778	-2.71207	-1.7536	0.162812	0.139008	C6orf28|G7B|YBL026W|snRNP	HGNC:13940|MIM:607282|Ensembl:ENSG00000204392|HPRD:06282|Vega:OTTHUMG00000031121	6	6p21.3	protein-coding	LSM2	LSM2 homolog, U6 small nuclear RNA associated (S. cerevisiae)
4.81235	3.10416	2.60134	DYNC1I2	dynein, cytoplasmic 1, intermediate chain 2	1781	9368920	50.4777	-4.78724	-4.78724	9676600	83.2273	-0.495972	-0.495972	4.29127	4.98476	12989560	57.6785	-2.80935	-2.80935	14387040	90.6877	-0.121767	-0.121767	2.52808	3.10416	6470560	56.3516	-2.86153	-2.86153	6728800	97.169	0.392632	0.0811697	1.94415	2.60134	DNCI2|IC2	HGNC:2964|MIM:603331|Ensembl:ENSG00000077380|HPRD:04512|Vega:OTTHUMG00000154061	2	2q31.1	protein-coding	DYNC1I2	dynein, cytoplasmic 1, intermediate chain 2
6.20579	4.60307	2.51103	ADSL	adenylosuccinate lyase	158	6441880	35.2597	-6.48389	-6.48389	8983600	76.8047	-0.986044	-0.308136	5.30729	6.20579	6578360	35.8586	-4.72105	-4.64487	13797280	71.9854	-1.74597	-0.734506	3.70379	4.60307	5755800	50.9541	-3.2808	-2.83857	6516720	83.6182	-0.744697	-0.0152228	2.09501	2.80987	AMPS|ASASE|ASL	HGNC:291|MIM:608222|Ensembl:ENSG00000239900|HPRD:00049|Vega:OTTHUMG00000166425	22	22q13.2	protein-coding	ADSL	adenylosuccinate lyase
2.13799	0.590457	1.4212	EPRS	glutamyl-prolyl-tRNA synthetase	2058	9609600	61.2463	-3.58665	-3.58665	6762080	67.9175	-1.66418	-1.66418	1.92247	2.13799	10196280	57.4568	-2.82877	-2.48443	9759360	63.2789	-2.50209	-1.7819	0.640606	0.697806	6946280	54.6621	-2.99277	-2.82981	5594640	78.7379	-1.15431	-0.625343	1.12129	1.46391	EARS|GLUPRORS|PARS|QARS|QPRS	HGNC:3418|MIM:138295|Ensembl:ENSG00000136628|HPRD:00703|Vega:OTTHUMG00000037433	1	1q41	protein-coding	EPRS	glutamyl-prolyl-tRNA synthetase
2.46623	0	0.0850595	SFPQ	splicing factor proline/glutamine-rich	6421	6749200	41.9688	-5.7359	-5.7359	4908160	42.8279	-3.57863	-3.5403	2.1956	2.46623	9382360	45.3043	-3.89349	-3.67298	8914120	49.1928	-3.72539	-2.89279	0.3649	0.346308	6181160	55.3188	-2.94176	-2.82939	4532520	57.8713	-2.90566	-2.54489	0.284494	0.307208	POMP100|PSF	HGNC:10774|MIM:605199|Ensembl:ENSG00000116560|HPRD:07284|Vega:OTTHUMG00000004157	1	1p34.3	protein-coding	SFPQ	splicing factor proline/glutamine-rich
2.79843	1.32811	1.81009	HEATR1	HEAT repeat containing 1	55127	9968880	59.306	-3.80297	-3.50115	7910480	69.3153	-1.55752	-1.55752	2.57267	2.91938	10964040	56.8417	-2.88267	-2.88267	11720960	70.4553	-1.87885	-1.81264	1.2545	1.48046	7464760	56.8512	-2.82272	-2.82272	6538640	77.4205	-1.26488	-1.26488	1.37173	1.81009	BAP28|UTP10	HGNC:25517|Ensembl:ENSG00000119285|HPRD:17569|Vega:OTTHUMG00000040061	1	1q43	protein-coding	HEATR1	HEAT repeat containing 1
3.4869	0.0856596	1.46285	DDX56	DEAD (Asp-Glu-Ala-Asp) box helicase 56	54606	6188360	32.5033	-6.7912	-6.72245	4338360	37.0057	-4.02289	-3.73315	3.0449	3.4869	7288240	45.9584	-3.83618	-3.81138	7638680	54.4379	-3.26988	-3.26988	0.520489	0.544669	7131040	56.9051	-2.81854	-2.81854	5476840	72.2599	-1.69801	-1.69801	1.12053	1.46285	DDX21|DDX26|NOH61	HGNC:18193|MIM:608023|Ensembl:ENSG00000136271|HPRD:12154|Vega:OTTHUMG00000129211	7	7p13	protein-coding	DDX56	DEAD (Asp-Glu-Ala-Asp) box helicase 56
-1.15106	-0.118503	0.454525	SMYD2	SET and MYND domain containing 2	56950	17938560	99.1394	0.638031	0.262775	10858360	75.5788	-1.07959	-0.216673	-1.34236	-1.78561	6394160	87.4963	-0.196921	-0.196921	4404640	87.7268	-0.378908	-0.378908	-0.181987	-0.35092	7556280	54.6026	-2.99739	-2.80065	5889800	65.2489	-2.28645	-1.20205	0.391068	0.454525	HSKM-B|KMT3C|ZMYND14	HGNC:20982|MIM:610663|Ensembl:ENSG00000143499|HPRD:15406|Vega:OTTHUMG00000037066	1	1q32.3	protein-coding	SMYD2	SET and MYND domain containing 2
3.13383	0	0.395431	XPO1	exportin 1 (CRM1 homolog, yeast)	7514	6061360	33.4064	-6.69052	-6.69052	4863760	43.237	-3.54741	-3.54741	2.96639	3.39255	7078440	40.6848	-4.29822	-4.29822	7011320	42.6233	-4.29592	-4.29592	0.059818	-0.0426425	6289560	57.209	-2.79493	-2.79493	5143800	67.8805	-2.06557	-2.06557	0.729354	0.922135	CRM1|emb|exp1	HGNC:12825|MIM:602559|Ensembl:ENSG00000082898|HPRD:03975|Vega:OTTHUMG00000152316	2	2p15	protein-coding	XPO1	exportin 1 (CRM1 homolog, yeast)
2.19847	0	0.328993	RNPS1	RNA binding protein S1, serine-rich domain	10921	7136440	40.4818	-5.90168	-4.86869	5489320	49.6112	-3.06103	-2.76618	2.73412	3.11341	10053240	58.2179	-2.76209	-2.76209	10157640	68.5288	-2.04616	-1.2262	0.128375	0.0447616	6690480	49.5161	-3.39249	-2.77104	5095160	72.756	-1.65637	-0.509715	0.300253	0.328993	E5.1	HGNC:10080|MIM:606447|Ensembl:ENSG00000205937|HPRD:07341|Vega:OTTHUMG00000128828	16	16p13.3	protein-coding	RNPS1	RNA binding protein S1, serine-rich domain
2.57494	1.31813	1.08668	SMC2	structural maintenance of chromosomes 2	10592	9494400	53.8574	-4.41044	-3.75502	6745840	64.8684	-1.89684	-1.62335	2.5136	2.8484	9305040	67.6973	-1.93157	-1.93157	11604760	82.8273	-0.804404	-0.754834	1.12717	1.31813	6542120	55.6365	-2.91708	-2.76265	5440480	69.4875	-1.9307	-1.618	0.986374	1.27741	CAP-E|CAPE|SMC-2|SMC2L1	HGNC:14011|MIM:605576|Ensembl:ENSG00000136824|HPRD:09277|Vega:OTTHUMG00000020401	9	9q31.1	protein-coding	SMC2	structural maintenance of chromosomes 2
2.98732	0.545409	1.80215	DDX27	DEAD (Asp-Glu-Ala-Asp) box polypeptide 27	55661	7331280	42.2575	-5.70371	-5.31643	6403840	56.1134	-2.56488	-2.40344	2.86592	3.2718	6923600	50.8715	-3.40573	-3.21558	8547680	59.5666	-2.82448	-2.77374	0.581248	0.62213	6510040	55.359	-2.93864	-2.76107	6277800	73.7536	-1.57265	-1.51595	1.36599	1.80215	DRS1|PP3241|RHLP|Rrp3p|dJ686N3.1	HGNC:15837|Ensembl:ENSG00000124228|HPRD:10859|Vega:OTTHUMG00000033072	20	20q13.13	protein-coding	DDX27	DEAD (Asp-Glu-Ala-Asp) box polypeptide 27
2.67119	0.351929	0	SMARCB1	SWI/SNF related, matrix associated, actin dependent regulator of chromatin, subfamily b, member 1	6598	7330880	40.648	-5.88315	-3.47104	6145880	51.457	-2.92019	-1.26396	2.83224	3.23132	8556240	45.355	-3.88905	-2.98609	9169000	50.5994	-3.60324	-1.79032	0.369309	0.351929	4679680	45.1665	-3.73037	-2.72183	3867400	44.9082	-3.99366	-2.15707	0.130486	0.0943247	BAF47|INI1|MRD15|RDT|RTPS1|SNF5|SNF5L1|Sfh1p|Snr1|hSNFS	HGNC:11103|MIM:601607|Ensembl:ENSG00000099956|HPRD:03364|Vega:OTTHUMG00000150737	22	22q11.23|22q11	protein-coding	SMARCB1	SWI/SNF related, matrix associated, actin dependent regulator of chromatin, subfamily b, member 1
3.04799	0.997905	1.50272	RBM25	RNA binding motif protein 25	58517	8415200	47.4543	-5.12431	-4.59884	6771840	58.7253	-2.36558	-1.53022	2.75873	3.14299	9616640	52.4356	-3.2687	-2.66923	9173040	67.5351	-2.13246	-1.48085	0.875996	0.997905	6352080	49.7697	-3.3728	-2.71663	5869320	71.3777	-1.77205	-1.48689	1.14937	1.50272	NET52|RED120|RNPC7|S164|Snu71|fSAP94	HGNC:23244|MIM:612427|Ensembl:ENSG00000119707|HPRD:15229|Vega:OTTHUMG00000167540	14	14q24.3	protein-coding	RBM25	RNA binding motif protein 25
3.17906	0.223628	0.784402	SPRY4	sprouty homolog 4 (Drosophila)	81848	5500040	33.8811	-6.63758	-6.09568	5229040	45.8439	-3.34849	-3.07206	3.25478	3.73913	5628240	48.8322	-3.5844	-3.5844	4575160	62.7594	-2.5472	-1.65013	0.52593	0.551604	6223560	47.6367	-3.53849	-2.71612	5395280	64.126	-2.3807	-2.3807	0.802595	1.02338	-	HGNC:15533|MIM:607984|Ensembl:ENSG00000187678|HPRD:10466|Vega:OTTHUMG00000129663	5	5q31.3	protein-coding	SPRY4	sprouty homolog 4 (Drosophila)
3.03168	1.89253	2.65727	NDUFAB1	NADH dehydrogenase (ubiquinone) 1, alpha/beta subcomplex, 1, 8kDa	4706	9774880	61.4611	-3.56271	-3.53764	8984000	80.2904	-0.720071	-0.584519	2.84264	3.24383	10016000	56.7797	-2.8881	-2.23779	11872600	86.0549	-0.524104	-0.34591	1.82591	2.20895	6453800	58.3044	-2.70984	-2.70984	6479320	86.0794	-0.538126	-0.538126	1.98461	2.65727	ACP|FASN2A|SDAP	HGNC:7694|MIM:603836|Ensembl:ENSG00000004779|HPRD:11951|Vega:OTTHUMG00000096985	16	16p12.2	protein-coding	NDUFAB1	NADH dehydrogenase (ubiquinone) 1, alpha/beta subcomplex, 1, 8kDa
4.31669	-0.0402947	0	BUB1B	budding uninhibited by benzimidazoles 1 homolog beta (yeast)	701	5008320	28.1598	-7.27545	-6.80225	4703280	43.3331	-3.54008	-2.81637	3.73537	4.31669	11413480	57.5857	-2.81748	-2.28428	10647080	60.3573	-2.75582	-2.45727	0.0502489	-0.0548422	6241920	56.9388	-2.81592	-2.70939	4733800	60.2578	-2.70536	-1.95349	-0.311283	-0.516329	BUB1beta|BUBR1|Bub1A|MAD3L|SSK1|hBUBR1	HGNC:1149|MIM:602860|Ensembl:ENSG00000156970|HPRD:04176|Vega:OTTHUMG00000129877	15	15q15	protein-coding	BUB1B	budding uninhibited by benzimidazoles 1 homolog beta (yeast)
2.5287	1.01094	0.0280943	RUVBL1	RuvB-like 1 (E. coli)	8607	5195880	31.6299	-6.88858	-6.28416	3582720	31.2414	-4.46273	-3.91812	2.42585	2.74294	9367120	53.9065	-3.13982	-2.81432	10570280	67.6472	-2.12272	-1.6033	0.886218	1.01094	6711400	55.1471	-2.9551	-2.70522	5333560	58.0712	-2.88888	-2.1542	0.320836	0.357443	ECP54|INO80H|NMP238|PONTIN|Pontin52|RVB1|TIH1|TIP49|TIP49A	HGNC:10474|MIM:603449|Ensembl:ENSG00000175792|HPRD:09143|Vega:OTTHUMG00000159658	3	3q21	protein-coding	RUVBL1	RuvB-like 1 (E. coli)
2.85148	0.200578	1.9768	NOL6	nucleolar protein family 6 (RNA-associated)	65083	8216560	50.1397	-4.82493	-3.01783	7505440	65.0871	-1.88015	-1.87491	2.94477	3.36657	9631320	48.1693	-3.64248	-3.01791	8914600	57.9323	-2.96641	-2.57959	0.670286	0.735645	6182720	49.8824	-3.36405	-2.68847	5229200	70.1904	-1.87171	-1.43083	1.49234	1.9768	NRAP|UTP22|bA311H10.1	HGNC:19910|MIM:611532|Ensembl:ENSG00000165271|HPRD:14832|Vega:OTTHUMG00000000394	9	9p13.3	protein-coding	NOL6	nucleolar protein family 6 (RNA-associated)
1.56024	0.925088	0	CDC5L	CDC5 cell division cycle 5-like (S. pombe)	988	10280920	64.9894	-3.16934	-2.9655	5594080	56.8502	-2.50866	-2.18601	1.48245	1.60918	7195400	33.89	-4.89353	-4.89353	7154560	41.988	-4.3511	-4.0967	0.81888	0.925088	7800000	57.7982	-2.74916	-2.68742	5580640	73.933	-1.55759	-1.09442	0.539173	0.659249	CDC5|CDC5-LIKE|CEF1|PCDC5RP|dJ319D22.1	HGNC:1743|MIM:602868|Ensembl:ENSG00000096401|HPRD:04184|Vega:OTTHUMG00000014767	6	6p21	protein-coding	CDC5L	CDC5 cell division cycle 5-like (S. pombe)
2.67895	0	1.0588	UTP6	UTP6, small subunit (SSU) processome component, homolog (yeast)	55813	8344960	48.0732	-5.05532	-5.05532	6726560	55.5724	-2.60616	-2.48057	2.74551	3.1271	10266240	53.9217	-3.13849	-3.13849	9320360	60.1708	-2.77201	-2.57199	0.201261	0.137684	7112720	56.5077	-2.84941	-2.67855	5146760	67.7299	-2.07822	-1.76611	0.828223	1.0588	C17orf40|HCA66	HGNC:18279|Ensembl:ENSG00000108651|HPRD:11020|Vega:OTTHUMG00000132815	17	17q11.2	protein-coding	UTP6	UTP6, small subunit (SSU) processome component, homolog (yeast)
2.95938	0	0.119901	CSE1L	CSE1 chromosome segregation 1-like (yeast)	1434	3026160	19.1294	-8.28224	-5.88325	2060080	19.1446	-5.38576	-3.19377	3.4884	4.01988	10856760	52.9521	-3.22344	-0.638386	10720520	62.8783	-2.53688	-0.93979	0.633096	0.688231	6264360	49.9282	-3.36049	-2.65369	4646760	66.8463	-2.15238	0	1.20811	1.58391	CAS|CSE1|XPO2	HGNC:2431|MIM:601342|Ensembl:ENSG00000124207|HPRD:03217|Vega:OTTHUMG00000033046	20	20q13	protein-coding	CSE1L	CSE1 chromosome segregation 1-like (yeast)
2.4501	0.965751	1.57745	MAX	MYC associated factor X	4149	10515920	61.0189	-3.61201	-3.61201	8143040	64.973	-1.88886	-1.88886	2.49516	2.82624	10308800	59.45	-2.65414	-2.48452	9305880	74.6587	-1.5138	-1.50159	1.22887	1.44778	6568360	59.1241	-2.64617	-2.64617	5668040	75.5232	-1.42412	-1.15402	1.20343	1.57745	bHLHd4	HGNC:6913|MIM:154950|Ensembl:ENSG00000125952|HPRD:01113|Vega:OTTHUMG00000142809	14	14q23	protein-coding	MAX	MYC associated factor X
1.08038	-0.165561	0	PABPN1	poly(A) binding protein, nuclear 1	8106	6084400	36.9508	-6.29534	-3.52074	5048000	45.1971	-3.39785	-2.62175	2.65716	3.02092	5602280	40.1468	-4.34535	-3.47398	4912000	38.1765	-4.6821	-4.20575	-0.336753	-0.548232	4447800	43.0769	-3.89268	-2.64294	2996280	43.3337	-4.12581	-2.60735	-0.233133	-0.408303	OPMD|PAB2|PABII|PABP-2|PABP2	HGNC:8565|MIM:602279|Ensembl:ENSG00000100836|HPRD:03787|Vega:OTTHUMG00000028739	14	14q11.2	protein-coding	PABPN1	poly(A) binding protein, nuclear 1
0.670663	-0.240953	0.103772	GLS	glutaminase	2744	12964040	87.5159	-0.657872	-0.657872	9862320	80.8297	-0.678923	-0.260694	0.890562	0.897866	5354720	71.8257	-1.56987	-1.56987	3866440	71.7227	-1.76879	-1.76879	-0.0957312	-0.240953	6937520	59.2363	-2.63745	-2.63745	5518360	69.6573	-1.91645	-1.91645	0.137321	0.103772	AAD20|GAC|GAM|GLS1|KGA	HGNC:4331|MIM:138280|Ensembl:ENSG00000115419|HPRD:00700|Vega:OTTHUMG00000132701	2	2q32-q34	protein-coding	GLS	glutaminase
2.2242	0.89243	0.49744	RNF113A	ring finger protein 113A	7737	9861160	50.108	-4.82846	-4.65814	7474800	63.2834	-2.01778	-0.564944	2.1252	2.38162	7107280	49.1907	-3.55299	-2.58694	8716640	83.4291	-0.752141	-0.49362	1.09507	1.2772	5578960	44.8949	-3.75146	-2.62571	5017680	58.8132	-2.82661	-1.90826	0.586154	0.724191	Cwc24|RNF113|ZNF183	HGNC:12974|Ensembl:ENSG00000125352|HPRD:06760|Vega:OTTHUMG00000022283	X	Xq25-q26	protein-coding	RNF113A	ring finger protein 113A
1.20301	0	0.677432	GPN1	GPN-loop GTPase 1	11321	6256560	37.4024	-6.245	-5.23398	3310120	26.8209	-4.80003	-4.08951	1.14447	1.20301	10616840	62.1812	-2.41486	-2.24671	3315520	62.0614	-2.60782	-2.46287	-0.100839	-0.247464	6768640	52.1821	-3.18541	-2.59906	5144560	66.0855	-2.21623	-1.48	0.766611	0.973635	ATPBD1A|MBDIN|NTPBP|RPAP4|XAB1	HGNC:17030|MIM:611479|Ensembl:ENSG00000198522|HPRD:10308|Vega:OTTHUMG00000097784	2	2p23.3	protein-coding	GPN1	GPN-loop GTPase 1
3.50351	0.276983	0	EIF2B5	eukaryotic translation initiation factor 2B, subunit 5 epsilon, 82kDa	8893	8807560	52.5791	-4.55295	-4.55295	8392800	71.2699	-1.40838	-1.40838	3.07325	3.52097	7881440	47.8407	-3.67127	-3.55234	7344800	52.9278	-3.40103	-3.10784	0.310524	0.276983	6153640	59.8391	-2.59063	-2.59063	5200320	73.8894	-1.56125	-1.56125	0.0900565	0.0384392	CACH|CLE|EIF-2B|EIF2Bepsilon|LVWM	HGNC:3261|MIM:603945|Ensembl:ENSG00000145191|HPRD:04898|Vega:OTTHUMG00000156840	3	3q27.1	protein-coding	EIF2B5	eukaryotic translation initiation factor 2B, subunit 5 epsilon, 82kDa
2.70338	2.21305	1.31662	CCT6A	chaperonin containing TCP1, subunit 6A (zeta 1)	908	9391160	48.1714	-5.04437	-4.51348	7416560	54.1122	-2.71758	-1.80581	2.44874	2.77045	3460720	44.9555	-3.92405	-3.36985	3732840	74.3434	-1.54119	-0.940856	2.11399	2.57622	6869920	54.9623	-2.96945	-2.58158	6299920	73.954	-1.55582	-1.07048	1.01474	1.31662	CCT-zeta|CCT-zeta-1|CCT6|Cctz|HTR3|MoDP-2|TCP-1-zeta|TCP20|TCPZ|TTCP20	HGNC:1620|MIM:104613|Ensembl:ENSG00000146731|HPRD:00089|Vega:OTTHUMG00000022842	7	7p11.2	protein-coding	CCT6A	chaperonin containing TCP1, subunit 6A (zeta 1)
1.45796	0.0475517	1.11472	SNRNP200	small nuclear ribonucleoprotein 200kDa (U5)	23020	5340600	31.9267	-6.85548	-6.65417	2277480	20.242	-5.30203	-4.97943	1.55345	1.69451	4962880	29.8592	-5.24668	-4.96313	1833320	34.3169	-5.01729	-4.56134	0.229394	0.17355	7122640	57.6554	-2.76026	-2.57626	5682560	63.2244	-2.45637	-1.59779	1.05233	1.36859	ASCC3L1|BRR2|HELIC2|RP33|U5-200KD	HGNC:30859|MIM:601664|Ensembl:ENSG00000144028|HPRD:03391|Vega:OTTHUMG00000130455	2	2q11.2	protein-coding	SNRNP200	small nuclear ribonucleoprotein 200kDa (U5)
2.33435	0	0.561402	RBM22	RNA binding motif protein 22	55696	6058840	31.8902	-6.85955	-5.59299	4229680	35.1537	-4.1642	-3.81385	2.83107	3.22992	9795000	49.5942	-3.51764	-3.34255	9308640	53.4403	-3.35652	-3.35652	0.504573	0.524377	5910280	49.4704	-3.39605	-2.57623	5063120	68.9239	-1.978	-1.90533	1.3568	1.78945	Cwc2|ZC3H16|fSAP47	HGNC:25503|MIM:612430|Ensembl:ENSG00000086589|HPRD:10186|Vega:OTTHUMG00000163589	5	5q33.1	protein-coding	RBM22	RNA binding motif protein 22
0.891208	0.021479	0.411152	AZIN1	antizyme inhibitor 1	51582	13885000	72.9285	-2.28421	-2.28421	8369440	71.3903	-1.39919	-1.26162	0.885022	0.891208	7945240	45.4551	-3.88027	-3.5472	7708040	59.1182	-2.86343	-1.77045	0.279928	0.237976	7525640	60.054	-2.57394	-2.57394	6387360	66.1091	-2.21425	-2.08635	0.392483	0.456481	OAZI|OAZIN|ODC1L	HGNC:16432|MIM:607909|Ensembl:ENSG00000155096|HPRD:07443|Vega:OTTHUMG00000164766	8	8q22.3	protein-coding	AZIN1	antizyme inhibitor 1
3.0484	1.23113	0	NUP160	nucleoporin 160kDa	23279	8857400	50.9064	-4.73945	-4.73945	6975440	61.9969	-2.11595	-2.03742	2.70203	3.07484	8794760	53.0194	-3.21754	-2.80101	2552840	67.234	-2.15861	-1.22114	1.05893	1.23113	7700360	55.6807	-2.91365	-2.5564	4239240	57.631	-2.92582	-2.19724	-0.0121761	-0.102876	-	HGNC:18017|MIM:607614|Ensembl:ENSG00000030066|HPRD:16254|Vega:OTTHUMG00000166534	11	11p11.2	protein-coding	NUP160	nucleoporin 160kDa
3.32585	-0.0541303	-0.0779532	PSMA7	proteasome (prosome, macropain) subunit, alpha type, 7	5688	2862520	17.8205	-8.42818	-7.21654	2466280	21.4573	-5.20929	-4.42332	3.21888	3.69599	4178480	23.6446	-5.79116	-3.35313	4372160	27.3859	-5.61921	-4.37257	0.0508073	-0.0541303	3213320	27.316	-5.11695	-2.55601	3178440	30.465	-5.20589	-2.71051	0.00585399	-0.0779532	C6|HSPC|RC6-1|XAPC7	HGNC:9536|MIM:606607|Ensembl:ENSG00000101182|HPRD:05967|Vega:OTTHUMG00000032895	20	20q13.33	protein-coding	PSMA7	proteasome (prosome, macropain) subunit, alpha type, 7
2.97904	0.638799	0	QARS	glutaminyl-tRNA synthetase	5859	8652760	50.6515	-4.76786	-4.13421	7642360	65.4466	-1.85272	-1.79112	2.91514	3.33096	8782800	50.0203	-3.48031	-3.30485	8964360	60.8787	-2.71053	-2.71053	0.594322	0.638799	6238200	54.6764	-2.99166	-2.53926	4663280	64.3397	-2.36276	-2.36276	0.0447537	-0.0241825	GLNRS|PRO2195	HGNC:9751|MIM:603727|Ensembl:ENSG00000172053|HPRD:07223|Vega:OTTHUMG00000156774	3	3p21.31	protein-coding	QARS	glutaminyl-tRNA synthetase
2.0058	0.0340464	-0.647528	EFTUD2	elongation factor Tu GTP binding domain containing 2	9343	3798600	22.6768	-7.88675	-4.35243	3013120	25.5868	-4.8942	-2.68341	2.99256	3.42399	3529680	20.9033	-6.03133	-5.69689	3597120	26.0659	-5.73385	-5.50964	0.209765	0.148526	6533840	54.7088	-2.98914	-2.53669	3145920	44.6992	-4.0112	-3.00514	-1.09581	-1.60077	MFDM|Snrp116|Snu114|U5-116KD	HGNC:30858|MIM:603892|Ensembl:ENSG00000108883|HPRD:04869|Vega:OTTHUMG00000179865	17	17q21.31	protein-coding	EFTUD2	elongation factor Tu GTP binding domain containing 2
0.241357	1.2734	0.617683	RNASE7	ribonuclease, RNase A family, 7	84659	11723680	72.2198	-2.36323	-1.40402	7110520	58.1794	-2.40724	-1.83023	0.344281	0.241357	10255400	58.7649	-2.71417	-1.81292	11161640	75.7089	-1.4226	-1.1047	1.20002	1.41101	8083200	60.5827	-2.53287	-2.53287	5898400	70.1059	-1.8788	-1.49513	0.926256	1.19431	-	HGNC:19278|MIM:612484|Ensembl:ENSG00000165799|HPRD:17981|Vega:OTTHUMG00000171358	14	14q11.2	protein-coding	RNASE7	ribonuclease, RNase A family, 7
2.71225	0	-0.149336	AMD1	adenosylmethionine decarboxylase 1	262	7048720	41.7079	-5.76498	-5.30508	5303360	48.7917	-3.12356	-2.86137	2.64142	3.002	8665680	49.7941	-3.50013	-3.14512	7912920	51.667	-3.51052	-2.36614	0.133123	0.0508148	5889960	53.4748	-3.08499	-2.53279	4374840	62.104	-2.55041	-2.29852	-0.0457872	-0.149336	ADOMETDC|AMD|SAMDC	HGNC:457|MIM:180980|Ensembl:ENSG00000123505|HPRD:01622|Vega:OTTHUMG00000015369	6	6q21	protein-coding	AMD1	adenosylmethionine decarboxylase 1
3.47512	0.0826786	1.08439	NOP58	NOP58 ribonucleoprotein homolog (yeast)	51602	8297320	43.5802	-5.55624	-5.24632	6802360	58.0233	-2.41915	-2.06815	3.13709	3.59769	9705520	51.2908	-3.36899	-3.00286	8827080	61.9696	-2.6158	-2.41317	0.600781	0.647033	7612480	60.747	-2.52011	-2.52011	5294600	74.9054	-1.47597	-1.47597	1.04414	1.35726	NOP5|NOP5/NOP58	HGNC:29926|Ensembl:ENSG00000055044|HPRD:11036|Vega:OTTHUMG00000132840	2	2q33.1	protein-coding	NOP58	NOP58 ribonucleoprotein homolog (yeast)
2.30101	0.484671	0.747081	ABCF1	ATP-binding cassette, sub-family F (GCN20), member 1	23	11246080	59.0362	-3.83306	-2.574	8845040	72.4836	-1.31577	-0.796681	2.51729	2.85283	5487480	50.4756	-3.44042	-3.44042	6854080	57.9256	-2.96699	-2.81964	0.473428	0.484671	6162360	53.2925	-3.09916	-2.51646	5839920	62.7469	-2.49644	-1.96804	0.602714	0.747081	ABC27|ABC50	HGNC:70|MIM:603429|Ensembl:ENSG00000204574|HPRD:09139|Vega:OTTHUMG00000031094	6	6p21.33	protein-coding	ABCF1	ATP-binding cassette, sub-family F (GCN20), member 1
2.38846	1.47675	1.06814	ACO2	aconitase 2, mitochondrial	50	11216680	66.3701	-3.0154	-3.0154	7725920	69.8316	-1.51812	-1.03078	2.523	2.8597	9804680	44.3226	-3.9795	-2.97537	11312600	64.2146	-2.42082	-1.80925	1.25745	1.48422	6719560	61.0067	-2.49993	-2.49993	6048000	79.1026	-1.1237	-1.12015	1.01765	1.32064	ACONM|ICRD	HGNC:118|MIM:100850|Ensembl:ENSG00000100412|HPRD:00012|Vega:OTTHUMG00000030544	22	22q13.2	protein-coding	ACO2	aconitase 2, mitochondrial
2.83459	0.35863	0.21202	PSMB2	proteasome (prosome, macropain) subunit, beta type, 2	5690	2893360	18.0125	-8.40677	-6.38524	2770280	23.1071	-5.08341	-3.08246	3.34461	3.84708	6348080	35.9216	-4.71554	-3.15098	7095000	45.5545	-4.04136	-1.97317	0.674175	0.740603	5735440	42.8636	-3.90925	-2.48522	4231760	48.4831	-3.69362	-2.64704	0.215631	0.21202	HC7-I	HGNC:9539|MIM:602175|Ensembl:ENSG00000126067|HPRD:03708|Vega:OTTHUMG00000004169	1	1p34.2	protein-coding	PSMB2	proteasome (prosome, macropain) subunit, beta type, 2
1.867	0	0.20841	MED27	mediator complex subunit 27	9442	6573560	34.561	-6.56179	-5.68144	4687000	33.7278	-4.273	-3.95226	2.31157	2.6056	3466960	44.3656	-3.97573	-2.18745	2705600	54.5403	-3.26099	-1.72033	0.697517	0.770361	6260360	44.0701	-3.81553	-2.46236	4274600	46.8064	-3.83434	-2.65509	0.629594	0.784238	CRAP34|CRSP34|CRSP8|TRAP37	HGNC:2377|MIM:605044|Ensembl:ENSG00000160563|HPRD:05438|Vega:OTTHUMG00000020833	9	9q34.13	protein-coding	MED27	mediator complex subunit 27
2.46789	0.306788	0.903147	SKIV2L2	superkiller viralicidic activity 2-like 2 (S. cerevisiae)	23517	6394840	34.9254	-6.52116	-6.52116	3273040	33.057	-4.32419	-4.32419	2.39352	2.70409	8491920	48.3005	-3.63098	-3.18728	3090960	52.8996	-3.40348	-3.09324	0.525609	0.551195	7634680	57.1328	-2.80085	-2.45725	6924800	74.3705	-1.52087	-1.52087	0.943593	1.21827	Dob1|KIAA0052|Mtr4|fSAP118	HGNC:18734|Ensembl:ENSG00000039123|HPRD:13777|Vega:OTTHUMG00000097019	5	5q11.2	protein-coding	SKIV2L2	superkiller viralicidic activity 2-like 2 (S. cerevisiae)
1.72842	0.164869	0.495085	EIF2B3	eukaryotic translation initiation factor 2B, subunit 3 gamma, 58kDa	8891	8924120	70.3561	-2.57101	-2.57101	8870520	79.6032	-0.772508	-0.772508	1.7985	1.98901	10176240	44.7742	-3.93994	-3.93994	9742840	59.5508	-2.82586	-2.82586	0.562554	0.598296	8408040	61.8614	-2.43354	-2.43354	5966120	73.7603	-1.57208	-1.57208	0.420411	0.495085	EIF-2B|EIF2Bgamma	HGNC:3259|MIM:606273|Ensembl:ENSG00000070785|HPRD:09379|Vega:OTTHUMG00000008585	1	1p34.1	protein-coding	EIF2B3	eukaryotic translation initiation factor 2B, subunit 3 gamma, 58kDa
0.123851	0	0.70451	KCNMB2	potassium large conductance calcium-activated channel, subfamily M, beta member 2	10242	11681680	63.5001	-3.33538	-0.94852	6631440	54.7662	-2.66768	-1.01146	0.667698	0.630032	13219400	58.7512	-2.71536	-0.369372	11328400	63.2109	-2.50799	-0.747998	0.207377	0.145481	5653160	48.9118	-3.43944	-2.4309	5542680	58.3257	-2.86752	-1.4074	0.571916	0.70451	-	HGNC:6286|MIM:605214|Ensembl:ENSG00000197584|HPRD:05557|Vega:OTTHUMG00000157264	3	3q26.32	protein-coding	KCNMB2	potassium large conductance calcium-activated channel, subfamily M, beta member 2
2.59066	0.456116	1.31421	WBSCR22	Williams Beuren syndrome chromosome region 22	114049	10286320	56.6178	-4.10268	-3.32348	7214080	61.7758	-2.13282	-1.48202	2.5616	2.90608	10711840	57.5801	-2.81797	-1.9455	9637120	64.8351	-2.36694	-1.95616	0.87194	0.992734	7472400	61.9204	-2.42896	-2.42896	5305440	76.5607	-1.33704	-1.33704	1.43561	1.89838	HASJ4442|HUSSY-3|MERM1|PP3381|WBMT	HGNC:16405|Ensembl:ENSG00000071462|HPRD:15659|Vega:OTTHUMG00000023306	7	-	protein-coding	WBSCR22	Williams Beuren syndrome chromosome region 22
0	-0.472928	0	RAD51	RAD51 homolog (S. cerevisiae)	5888	9878680	56.1429	-4.15563	-2.02586	7376680	64.4303	-1.93027	-1.40077	2.26685	2.55186	14942920	73.0757	-1.46035	-1.46035	10053760	62.0892	-2.6054	-2.01314	-1.29513	-1.77008	7354320	61.8276	-2.43617	-2.41718	5568000	61.3976	-2.60969	-2.23033	-0.380796	-0.612416	BRCC5|HRAD51|HsRad51|HsT16930|MRMV2|RAD51A|RECA	HGNC:9817|MIM:179617|Ensembl:ENSG00000051180|HPRD:01557|Vega:OTTHUMG00000130067	15	15q15.1	protein-coding	RAD51	RAD51 homolog (S. cerevisiae)
0.809156	-0.31438	1.2221	YY1	YY1 transcription factor	7528	10044240	50.3515	-4.80132	-3.68548	6756920	49.2994	-3.08482	-2.86149	1.14304	1.20128	5475000	71.1214	-1.63157	-1.20868	3440280	68.5167	-2.04721	-2.03539	-0.415635	-0.648798	7025560	57.4881	-2.77325	-2.41456	7975680	84.7441	-0.650203	-0.450784	1.61695	2.14906	DELTA|INO80S|NF-E1|UCRBP|YIN-YANG-1	HGNC:12856|MIM:600013|Ensembl:ENSG00000100811|HPRD:02482|Vega:OTTHUMG00000150479	14	14q	protein-coding	YY1	YY1 transcription factor
1.16708	0.329226	0	MAPK1	mitogen-activated protein kinase 1	5594	11432920	77.7515	-1.74649	-1.74649	9647800	81.4457	-0.631919	-0.513414	1.11457	1.16708	14561560	78.621	-0.97451	-0.97451	11326120	84.916	-0.623009	-0.623009	0.496315	0.513849	6521320	58.8529	-2.66724	-2.41396	5408320	62.4594	-2.52058	-2.1894	-0.0708222	-0.183942	ERK|ERK2|ERT1|MAPK2|P42MAPK|PRKM1|PRKM2|p38|p40|p41|p41mapk	HGNC:6871|MIM:176948|Ensembl:ENSG00000100030|HPRD:01496|Vega:OTTHUMG00000030508	22	22q11.21	protein-coding	MAPK1	mitogen-activated protein kinase 1
0.474395	-0.0336174	1.34069	NPPA	natriuretic peptide A	4878	12552160	69.9238	-2.6192	-0.538893	8933920	81.3251	-0.64112	-0.423399	1.28803	1.37553	6471120	80.1339	-0.84196	0	11293880	83.1652	-0.775063	-0.0182521	0.0668971	-0.0336174	8177440	57.456	-2.77574	-2.41364	6499640	85.0336	-0.625907	-0.317871	1.16284	1.52134	ANF|ANP|ATFB6|CDD-ANF|PND	HGNC:7939|MIM:108780|Ensembl:ENSG00000175206|HPRD:00164|Vega:OTTHUMG00000002388	1	1p36.21	protein-coding	NPPA	natriuretic peptide A
1.38362	0.490855	0.332296	MEPCE	methylphosphate capping enzyme	56257	6133440	35.3532	-6.47347	-5.70808	4191160	36.7249	-4.04431	-3.87137	2.25539	2.53809	8364120	47.413	-3.70874	-2.82033	7103440	53.6158	-3.34128	-2.74819	0.531872	0.559181	5956520	50.6521	-3.30426	-2.41266	5801480	58.8539	-2.82318	-2.20146	0.565963	0.696281	BCDIN3	HGNC:20247|MIM:611478|Ensembl:ENSG00000146834|HPRD:07889|Vega:OTTHUMG00000155255	7	7q22.1	protein-coding	MEPCE	methylphosphate capping enzyme
2.00209	0	0.496583	POLR2J3	polymerase (RNA) II (DNA directed) polypeptide J3	548644	8486720	53.9631	-4.39865	-4.39865	2343360	25.6658	-4.88817	-4.88817	1.80939	2.00209	6814840	34.7864	-4.815	-4.69679	2031560	36.1332	-4.85955	-4.22904	-0.0445577	-0.175711	7070920	62.1772	-2.40901	-2.40901	4806080	72.1489	-1.70733	-1.70733	0.421494	0.496583	POLR2J2|RPB11b1|RPB11b2	HGNC:33853|Ensembl:ENSG00000168255|HPRD:18684|Vega:OTTHUMG00000150384	7	7q22.1	protein-coding	POLR2J3	polymerase (RNA) II (DNA directed) polypeptide J3
2.15797	0	0.440386	TRRAP	transformation/transcription domain-associated protein	8295	10729640	66.3145	-3.02161	-3.02161	8001040	72.6736	-1.30126	-0.960652	2.03353	2.27146	12515040	61.0686	-2.51233	-2.44789	12602560	69.5661	-1.95607	-1.95607	0.471079	0.481676	6831040	58.5414	-2.69144	-2.40553	5264160	70.6489	-1.83322	-1.82729	0.632955	0.788883	PAF350/400|PAF400|STAF40|TR-AP|Tra1	HGNC:12347|MIM:603015|Ensembl:ENSG00000196367|HPRD:04310|Vega:OTTHUMG00000150403	7	7q21.2-q22.1	protein-coding	TRRAP	transformation/transcription domain-associated protein
3.9953	0.0403409	2.45227	IMP4	IMP4, U3 small nucleolar ribonucleoprotein, homolog (yeast)	92856	7377320	47.7193	-5.09477	-5.09477	8070080	72.4204	-1.32059	-1.21003	3.77418	4.36333	9080920	44.8164	-3.93623	-3.03406	8099120	59.9675	-2.78966	-2.27621	0.936508	1.07505	5766760	47.7865	-3.52685	-2.40341	5697480	72.3196	-1.693	-1.2671	1.83631	2.45227	BXDC4	HGNC:30856|MIM:612981|Ensembl:ENSG00000136718|HPRD:10002|Vega:OTTHUMG00000131627	2	2q21.1	protein-coding	IMP4	IMP4, U3 small nucleolar ribonucleoprotein, homolog (yeast)
0.868007	0.207501	0.337867	LSM6	LSM6 homolog, U6 small nuclear RNA associated (S. cerevisiae)	11157	7719720	43.4374	-5.57216	-5.48743	3457880	32.5346	-4.36405	-4.22403	1.34813	1.44776	8738680	49.3634	-3.53786	-3.36913	3352200	62.748	-2.54819	-2.54819	0.989671	1.14283	7226080	52.5911	-3.15364	-2.3835	4768840	61.643	-2.58909	-2.58909	0.311891	0.345079	YDR378C	HGNC:17017|MIM:607286|Ensembl:ENSG00000164167|HPRD:06286|Vega:OTTHUMG00000161440	4	4q31.22	protein-coding	LSM6	LSM6 homolog, U6 small nuclear RNA associated (S. cerevisiae)
1.57464	-0.152822	-0.280567	TBCB	tubulin folding cofactor B	1155	8474720	51.6108	-4.66091	-4.44173	5641160	57.3286	-2.47216	-2.12574	1.4537	1.57464	10718520	61.6425	-2.46205	-2.46205	11215480	79.4766	-1.0954	-0.886358	-0.358295	-0.575696	8453120	62.6379	-2.37323	-2.37323	5336640	77.0652	-1.2947	-1.2947	-0.160013	-0.30723	CG22|CKAP1|CKAPI	HGNC:1989|MIM:601303|Ensembl:ENSG00000105254|HPRD:03196|Vega:OTTHUMG00000048143	19	19q13.11-q13.12	protein-coding	TBCB	tubulin folding cofactor B
0.493915	0.0682461	0.665102	NMI	N-myc (and STAT) interactor	9111	12234520	64.2497	-3.25181	-3.16252	7836360	54.3771	-2.69737	-1.40597	0.554434	0.493915	6323640	80.9217	-0.772945	-0.0301996	4412800	86.4211	-0.492301	-0.166329	0.448058	0.452325	7878040	55.5455	-2.92415	-2.35784	7078560	74.6139	-1.50044	-1.27527	1.00185	1.2988	-	HGNC:7854|MIM:603525|Ensembl:ENSG00000123609|HPRD:04632|Vega:OTTHUMG00000131867	2	2q23	protein-coding	NMI	N-myc (and STAT) interactor
2.91736	0.615211	1.50732	MPHOSPH10	M-phase phosphoprotein 10 (U3 small nucleolar ribonucleoprotein)	10199	10696920	60.6787	-3.64993	-3.64993	7566040	62.4563	-2.08089	-1.03131	2.61862	2.97461	8989960	52.0605	-3.30156	-3.19001	8855960	53.6335	-3.33974	-2.13662	0.93812	1.07711	7968640	56.7227	-2.83271	-2.357	6260960	74.6237	-1.49961	-1.49961	1.15269	1.50732	CT90|MPP10|MPP10P	HGNC:7213|MIM:605503|Ensembl:ENSG00000124383|HPRD:10404|Vega:OTTHUMG00000129715	2	2p13.3	protein-coding	MPHOSPH10	M-phase phosphoprotein 10 (U3 small nucleolar ribonucleoprotein)
2.6941	0.95471	0	GPR35	G protein-coupled receptor 35	2859	8818920	53.6249	-4.43636	-4.00396	7648320	65.6448	-1.83759	-1.72333	2.59877	2.95075	6116760	31.6639	-5.08857	-3.97539	6733160	64.1694	-2.42475	-1.66619	0.842115	0.95471	6648960	54.2575	-3.0242	-2.33998	4857880	60.6372	-2.67351	-2.0735	-0.0250936	-0.120732	-	HGNC:4492|MIM:602646|Ensembl:ENSG00000178623|HPRD:16003|Vega:OTTHUMG00000133356	2	2q37.3	protein-coding	GPR35	G protein-coupled receptor 35
1.7086	0	0.00665412	POLR2E	polymerase (RNA) II (DNA directed) polypeptide E, 25kDa	5434	3105480	18.4349	-8.35968	-3.86558	2142000	18.7089	-5.41901	-2.44385	2.96432	3.39007	7693080	40.2358	-4.33755	-2.20689	6639040	43.7439	-4.1986	-1.85865	0.0393847	-0.068693	4736600	45.91	-3.67261	-2.32495	3829800	53.5241	-3.27052	-1.90385	0.402089	0.469759	RPABC1|RPB5|XAP4|hRPB25|hsRPB5	HGNC:9192|MIM:180664|Ensembl:ENSG00000099817|HPRD:15946|Vega:OTTHUMG00000181873	19	19p13.3	protein-coding	POLR2E	polymerase (RNA) II (DNA directed) polypeptide E, 25kDa
0	0.106936	0.950283	TFRC	transferrin receptor (p90, CD71)	7037	9215320	53.9446	-4.40071	-1.01676	6658320	56.2323	-2.55581	-1.62013	1.8449	2.04477	7793080	41.91	-4.19087	-2.02278	6004200	55.9478	-3.13876	-2.49145	0.177143	0.106936	5944680	50.2213	-3.33772	-2.32417	5208040	61.6561	-2.588	-1.84932	0.749718	0.950283	CD71|T9|TFR|TFR1|TR|TRFR|p90	HGNC:11763|MIM:190010|Ensembl:ENSG00000072274|HPRD:01812|Vega:OTTHUMG00000155714	3	3q29	protein-coding	TFRC	transferrin receptor (p90, CD71)
0.484879	0.230499	0	GNAQ	guanine nucleotide binding protein (G protein), q polypeptide	2776	12043760	66.4173	-3.01015	-1.66159	6551600	61.3544	-2.16497	-2.16497	0.845174	0.84332	11866160	78.2057	-1.0109	-0.00677372	12077640	94.5838	0.216584	0	0.807663	0.910787	8046600	63.3208	-2.32018	-2.32018	4841680	68.1409	-2.04373	-1.6936	0.276457	0.296099	G-ALPHA-q|GAQ	HGNC:4390|MIM:600998|Ensembl:ENSG00000156052|HPRD:02998|Vega:OTTHUMG00000020059	9	9q21	protein-coding	GNAQ	guanine nucleotide binding protein (G protein), q polypeptide
0.563834	0.241315	0	RARRES3	retinoic acid receptor responder (tazarotene induced) 3	5920	10963800	65.0837	-3.15883	-2.2687	7188760	62.789	-2.05551	-1.44851	1.10332	1.15355	12614400	56.3515	-2.92561	-1.45457	11011160	62.0171	-2.61167	-1.53669	0.600032	0.646078	6926600	58.5167	-2.69335	-2.31821	5933600	70.2457	-1.86706	-1.3715	0.373274	0.429928	HRASLS4|PLA1/2-3|RIG1|TIG3	HGNC:9869|MIM:605092|Ensembl:ENSG00000133321|HPRD:05479|Vega:OTTHUMG00000167850	11	11q23	protein-coding	RARRES3	retinoic acid receptor responder (tazarotene induced) 3
0	-0.541758	-0.209127	F5	coagulation factor V (proaccelerin, labile factor)	2153	15624840	84.2376	-1.02337	-0.730589	8747080	69.9971	-1.50549	-1.15512	0.179882	0.0437861	13262920	75.0502	-1.28736	-0.0711578	11000240	70.6286	-1.8638	-0.596882	-0.576439	-0.853808	7387600	62.801	-2.36055	-2.31267	6067160	62.5147	-2.51594	-2.2375	-0.0948024	-0.21709	FVL|PCCF|RPRGL1|THPH2	HGNC:3542|MIM:612309|Ensembl:ENSG00000198734|HPRD:01964|Vega:OTTHUMG00000034595	1	1q23	protein-coding	F5	coagulation factor V (proaccelerin, labile factor)
2.24352	0.211645	0	EIF2S2	eukaryotic translation initiation factor 2, subunit 2 beta, 38kDa	8894	7121600	42.5143	-5.67507	-4.18147	6214760	52.7744	-2.81966	-2.3534	2.85541	3.25918	5782560	36.0679	-4.70272	-3.69859	6497560	44.4606	-4.13636	-3.43681	0.714759	0.792343	4836640	47.0324	-3.58543	-2.30161	4293320	61.0022	-2.64288	-1.66539	0.594504	0.735733	EIF2|EIF2B|EIF2beta|PPP1R67|eIF-2-beta	HGNC:3266|MIM:603908|Ensembl:ENSG00000125977|HPRD:04882|Vega:OTTHUMG00000032287	20	20q11.2	protein-coding	EIF2S2	eukaryotic translation initiation factor 2, subunit 2 beta, 38kDa
3.37814	0.455136	1.46053	NUP88	nucleoporin 88kDa	4927	7379360	41.9375	-5.73938	-5.71742	5789040	54.0771	-2.72026	-2.72026	3.25499	3.73938	5982400	73.6411	-1.41081	-1.41081	9748760	85.1991	-0.598427	-0.598427	0.812388	0.916811	8401880	61.3137	-2.47609	-2.29969	5371400	76.3595	-1.35393	-1.19896	1.27713	1.67932	-	HGNC:8067|MIM:602552|Ensembl:ENSG00000108559|HPRD:03974|Vega:OTTHUMG00000099453	17	17p13.2	protein-coding	NUP88	nucleoporin 88kDa
2.09245	0.435883	0	HSD17B6	hydroxysteroid (17-beta) dehydrogenase 6 homolog (mouse)	8630	5572120	33.2643	-6.70636	-2.9796	4831800	41.047	-3.71452	-1.26164	2.99059	3.42163	9154320	51.4974	-3.35089	-2.08683	9956600	63.7198	-2.4638	-2.13665	0.887092	1.01205	5346840	51.9489	-3.20352	-2.28795	4130320	58.6862	-2.83727	-2.40088	0.366255	0.420226	HSE|RODH|SDR9C6	HGNC:23316|MIM:606623|Ensembl:ENSG00000025423|HPRD:09431|Vega:OTTHUMG00000170854	12	12q13	protein-coding	HSD17B6	hydroxysteroid (17-beta) dehydrogenase 6 homolog (mouse)
3.13975	0.569808	1.17862	POLR3A	polymerase (RNA) III (DNA directed) polypeptide A, 155kDa	11128	8453720	46.1699	-5.26751	-5.25748	5625200	56.8133	-2.51148	-2.51142	2.75604	3.13975	10071680	51.6909	-3.33394	-3.03569	3960400	58.8526	-2.88649	-2.37757	0.83913	0.950905	7890840	57.768	-2.75151	-2.28624	6356840	74.8645	-1.4794	-1.38361	0.914904	1.17862	ADDH|HLD7|RPC1|RPC155|hRPC155	HGNC:30074|MIM:614258|Ensembl:ENSG00000148606|HPRD:17879|Vega:OTTHUMG00000018550	10	10q22-q23	protein-coding	POLR3A	polymerase (RNA) III (DNA directed) polypeptide A, 155kDa
3.12981	0.148476	1.52811	UTP11L	UTP11-like, U3 small nucleolar ribonucleoprotein, (yeast)	51118	8428160	47.1292	-5.16056	-5.16056	6811160	58.3551	-2.39384	-2.25755	2.74777	3.12981	8352040	52.3441	-3.27671	-3.27671	8087040	55.0866	-3.21355	-3.21355	0.209726	0.148476	8341160	63.7642	-2.28574	-2.28574	5768280	81.6209	-0.912335	-0.887295	1.16774	1.52811	CGI94	HGNC:24329|MIM:609440|Ensembl:ENSG00000183520|HPRD:16711|Vega:OTTHUMG00000004435	1	1p34.3	protein-coding	UTP11L	UTP11-like, U3 small nucleolar ribonucleoprotein, (yeast)
2.2907	0	0.125771	DNMT3A	DNA (cytosine-5-)-methyltransferase 3 alpha	1788	8313280	44.7901	-5.42135	-4.12665	6524120	52.7485	-2.82164	-2.13336	2.59971	2.95188	10219680	45.3792	-3.88693	-2.54779	8767080	46.6001	-3.95056	-2.43376	0.229347	0.17349	6105040	47.5358	-3.54632	-2.27837	4288000	54.1002	-3.22217	-2.55713	0.32415	0.362025	DNMT3A2|M.HsaIIIA	HGNC:2978|MIM:602769|Ensembl:ENSG00000119772|HPRD:04141|Vega:OTTHUMG00000094777	2	2p23	protein-coding	DNMT3A	DNA (cytosine-5-)-methyltransferase 3 alpha
1.39331	0.552249	0.411088	YARS	tyrosyl-tRNA synthetase	8565	12075160	65.8446	-3.07399	-0.811846	9207920	73.6546	-1.22641	0	1.79329	1.98274	13486960	58.9499	-2.69796	-2.69796	12354840	81.5234	-0.917641	-0.917641	0.526435	0.552249	7783800	63.9589	-2.27061	-2.27061	6330160	78.261	-1.19433	-0.773589	0.359644	0.411088	CMTDIC|TYRRS|YRS|YTS	HGNC:12840|MIM:603623|Ensembl:ENSG00000134684|HPRD:09153|Vega:OTTHUMG00000003933	1	1p35.1	protein-coding	YARS	tyrosyl-tRNA synthetase
3.60551	1.67227	0	COPB2	coatomer protein complex, subunit beta 2 (beta prime)	9276	6288120	37.5386	-6.22981	-6.22981	6383600	54.2082	-2.71026	-2.71026	3.16855	3.63551	5338480	44.2307	-3.98755	-3.98755	6819360	62.3518	-2.5826	-2.5826	1.40495	1.67227	6589040	64.073	-2.26175	-2.26175	5616040	79.7962	-1.06548	-1.06548	0.281204	0.302661	beta'-COP	HGNC:2232|MIM:606990|Ensembl:ENSG00000184432|HPRD:06103|Vega:OTTHUMG00000159959	3	3q23	protein-coding	COPB2	coatomer protein complex, subunit beta 2 (beta prime)
0.110308	0.189206	0.692759	SMC1A	structural maintenance of chromosomes 1A	8243	10840160	85.4618	-0.886881	-0.886881	9322240	80.315	-0.718198	-0.581163	0.423687	0.336786	8636080	63.8122	-2.27196	-1.64441	9786800	71.9108	-1.75245	-1.75245	0.519505	0.543414	7876320	57.0664	-2.80601	-2.25934	6598120	73.0384	-1.63267	-1.4389	1.18272	1.54882	CDLS2|DXS423E|SB1.8|SMC1|SMC1L1|SMC1alpha|SMCB	HGNC:11111|MIM:300040|Ensembl:ENSG00000072501|HPRD:02077|Vega:OTTHUMG00000021614	X	Xp11.22-p11.21	protein-coding	SMC1A	structural maintenance of chromosomes 1A
-0.123382	-1.46056	0.457017	CALR	calreticulin	811	14703360	90.4997	-0.325203	-0.325203	10897400	79.5089	-0.779701	-0.779701	-0.40287	-0.656552	7328320	90.6148	0.0763005	0.0763005	4307560	85.7895	-0.547152	-0.547152	-1.05236	-1.46056	9046960	64.1671	-2.25444	-2.25444	6843400	70.3112	-1.86157	-1.70928	0.392871	0.457017	CRT|RO|SSA|cC1qR	HGNC:1455|MIM:109091|Ensembl:ENSG00000179218|HPRD:00169|Vega:OTTHUMG00000180574	19	19p13.3-p13.2	protein-coding	CALR	calreticulin
0	0.475842	0.373644	AURKA	aurora kinase A	6790	11345560	79.2183	-1.58297	-1.3876	8447120	77.8776	-0.904179	-0.791045	0.678789	0.643362	8496000	41.2787	-4.24618	-4.13117	9279880	50.8487	-3.58159	-3.58159	0.746668	0.833024	6086560	64.2696	-2.24648	-2.24648	5251480	65.4593	-2.26879	-1.89065	0.620271	0.771349	AIK|ARK1|AURA|AURORA2|BTAK|PPP1R47|STK15|STK6|STK7	HGNC:11393|MIM:603072|Ensembl:ENSG00000087586|HPRD:04066|HPRD:04352|Vega:OTTHUMG00000032796	20	20q13	protein-coding	AURKA	aurora kinase A
0.0839285	-0.784804	1.08562	GTF2IRD1	GTF2I repeat domain containing 1	9569	12092880	63.5059	-3.33473	-2.78446	8230480	57.1119	-2.48869	-1.77747	0.846042	0.844363	7774280	100.109	0.908109	0.647344	4313160	90.6949	-0.121142	-0.121142	-0.522314	-0.784804	8363280	57.6392	-2.76151	-2.2374	7145120	72.6592	-1.66449	-1.23909	1.02614	1.33239	BEN|CREAM1|GTF3|MUSTRD1|RBAP2|WBS|WBSCR11|WBSCR12|hMusTRD1alpha1	HGNC:4661|MIM:604318|Ensembl:ENSG00000006704|HPRD:08379|Vega:OTTHUMG00000023782	7	7q11.23	protein-coding	GTF2IRD1	GTF2I repeat domain containing 1
2.73984	0.12351	0.207909	WDR46	WD repeat domain 46	9277	7593120	45.3292	-5.36125	-3.93987	7394000	62.7883	-2.05556	-1.32472	2.68322	3.05224	9358320	54.2719	-3.10781	-2.70029	9330880	57.6041	-2.99491	-2.31558	0.68151	0.749954	6422120	55.345	-2.93972	-2.21089	5389920	66.6367	-2.16997	-1.7416	0.491498	0.593348	BING4|C6orf11|FP221|UTP7	HGNC:13923|MIM:611440|Ensembl:ENSG00000227057|HPRD:12839|Vega:OTTHUMG00000031192	6	6p21.3	protein-coding	WDR46	WD repeat domain 46
0.504384	0.610859	0.746207	SIGMAR1	sigma non-opioid intracellular receptor 1	10280	8438520	46.4189	-5.23976	-3.825	3010760	32.317	-4.38065	-2.9136	0.859106	0.860062	8732160	46.2196	-3.8133	-3.15334	8285440	54.7238	-3.24505	-2.34103	0.880832	1.00407	6947080	49.451	-3.39756	-2.20759	5252160	61.092	-2.63534	-1.5859	0.985165	1.27574	ALS16|OPRS1|SR-BP1|SRBP	HGNC:8157|MIM:601978|Ensembl:ENSG00000147955|HPRD:03580|Vega:OTTHUMG00000019829	9	9p13.3	protein-coding	SIGMAR1	sigma non-opioid intracellular receptor 1
1.56993	0.192179	2.83528	TAGLN	transgelin	6876	12225480	76.0221	-1.93931	-1.93931	9822840	83.0427	-0.510059	-0.203652	1.73565	1.91348	14186640	60.6521	-2.54883	-1.6585	11878240	65.5504	-2.30482	-1.87137	0.263322	0.216806	6977200	55.056	-2.96217	-2.20588	7053160	85.508	-0.586089	-0.536439	2.31413	3.11276	SM22|SMCC|TAGLN1|WS3-10	HGNC:11553|MIM:600818|Ensembl:ENSG00000149591|HPRD:02891|Vega:OTTHUMG00000167067	11	11q23.2	protein-coding	TAGLN	transgelin
0.835899	0.832072	0	WHSC1	Wolf-Hirschhorn syndrome candidate 1	7468	11925080	72.4216	-2.34073	-2.05564	9152480	81.9464	-0.593712	0	0.838999	0.835899	9088160	62.0925	-2.42262	-2.20869	10444760	72.783	-1.6767	-0.422997	0.745921	0.832072	6041640	48.6182	-3.46224	-2.20433	4120240	50.3312	-3.5385	-2.14334	-0.284876	-0.479827	MMSET|NSD2|REIIBP|TRX5|WHS	HGNC:12766|MIM:602952|Ensembl:ENSG00000109685|HPRD:04259|Vega:OTTHUMG00000121147	4	4p16.3	protein-coding	WHSC1	Wolf-Hirschhorn syndrome candidate 1
3.69679	0.286476	1.06595	NOP2	NOP2 nucleolar protein homolog (yeast)	4839	7247480	42.8448	-5.63823	-5.59208	7099440	60.7483	-2.21122	-2.21122	3.55542	4.10043	8416960	51.5284	-3.34817	-3.20011	8103400	58.735	-2.8967	-2.8967	0.441997	0.444599	7337080	65.0676	-2.1845	-2.1845	6382000	81.0635	-0.959119	-0.959119	1.50239	1.99069	NOL1|NOP120|NSUN1|p120	HGNC:7867|MIM:164031|Ensembl:ENSG00000111641|HPRD:01244|Vega:OTTHUMG00000169163	12	12p13	protein-coding	NOP2	NOP2 nucleolar protein homolog (yeast)
1.42611	0.418766	1.58322	DLST	dihydrolipoamide S-succinyltransferase (E2 component of 2-oxo-glutarate complex)	1743	8567080	52.1733	-4.5982	-3.13398	7542800	67.6119	-1.6875	-1.22826	2.91071	3.32563	8090840	45.8618	-3.84465	-2.60608	9594600	62.0768	-2.60648	-1.95207	0.631886	0.686689	7539240	58.7029	-2.67889	-2.17815	6014840	73.63	-1.58302	-1.39358	1.28531	1.69062	DLTS	HGNC:2911|MIM:126063|Ensembl:ENSG00000119689|HPRD:00520|Vega:OTTHUMG00000171483	14	14q24.3	protein-coding	DLST	dihydrolipoamide S-succinyltransferase (E2 component of 2-oxo-glutarate complex)
1.09029	0.43853	0	STC1	stanniocalcin 1	6781	8180120	51.5879	-4.66346	-4.66346	5738960	50.0773	-3.02546	-3.02546	1.23366	1.31019	15562360	79.4642	-0.900636	-0.900636	15763880	86.9934	-0.442602	-0.367132	0.66047	0.72313	7641280	65.2024	-2.17402	-2.17402	4549360	54.3936	-3.19754	-3.11894	-0.0755386	-0.190462	STC	HGNC:11373|MIM:601185|Ensembl:ENSG00000159167|HPRD:03115|Vega:OTTHUMG00000097853	8	8p21-p11.2	protein-coding	STC1	stanniocalcin 1
1.90418	1.67525	1.65598	CCT8	chaperonin containing TCP1, subunit 8 (theta)	10694	10973360	57.6933	-3.98278	-3.78074	8548920	62.3042	-2.0925	-1.96173	1.87187	2.07718	4785560	61.7203	-2.45523	-1.13811	3804240	76.4082	-1.36188	-1.17111	1.93551	2.34869	8605240	62.5729	-2.37827	-2.17244	7929240	82.0793	-0.873863	-0.444562	1.50441	1.99349	C21orf112|Cctq|D21S246|PRED71	HGNC:1623|Ensembl:ENSG00000156261|HPRD:10816|Vega:OTTHUMG00000044595	21	21q22.11	protein-coding	CCT8	chaperonin containing TCP1, subunit 8 (theta)
2.687	1.28802	1.10408	DDX10	DEAD (Asp-Glu-Ala-Asp) box polypeptide 10	1662	8744160	53.2517	-4.47797	-4.39957	6595400	67.0262	-1.73219	-1.6291	2.74578	3.12742	10540920	58.2436	-2.75984	-2.55669	11860960	74.4132	-1.53513	-1.06323	1.42679	1.70011	7825080	65.1798	-2.17578	-2.17081	6382760	80.529	-1.00398	-0.65577	1.50202	1.99019	HRH-J8	HGNC:2735|MIM:601235|Ensembl:ENSG00000178105|HPRD:03138|Vega:OTTHUMG00000166540	11	11q22-q23	protein-coding	DDX10	DEAD (Asp-Glu-Ala-Asp) box polypeptide 10
0.495284	0.31514	0	TNKS2	tankyrase, TRF1-interacting ankyrin-related ADP-ribose polymerase 2	80351	12575920	72.3544	-2.34822	-1.69666	8394040	73.046	-1.27285	-1.04563	1.14485	1.20347	11184600	73.3155	-1.43934	-0.906769	10569360	83.8962	-0.711579	-0.413477	0.784771	0.881602	7342920	61.1288	-2.49045	-2.17022	6138600	72.9608	-1.63918	-1.63918	-0.356766	-0.579199	ARTD6|PARP-5b|PARP-5c|PARP5B|PARP5C|TANK2|TNKL|pART6	HGNC:15677|MIM:607128|Ensembl:ENSG00000107854|HPRD:06182|Vega:OTTHUMG00000018747	10	10q23.3	protein-coding	TNKS2	tankyrase, TRF1-interacting ankyrin-related ADP-ribose polymerase 2
2.74372	1.36893	0.758898	PDCD11	programmed cell death 11	22984	9841720	55.8499	-4.1883	-3.8555	7402280	69.757	-1.52381	-1.52381	2.73343	3.11258	8911520	53.7233	-3.15587	-3.15587	3488920	69.3794	-1.97229	-1.92432	1.37398	1.63279	8727680	65.4081	-2.15804	-2.15804	5680240	80.9603	-0.967779	-0.967779	1.12302	1.4663	ALG-4|ALG4|NFBP|RRP5	HGNC:13408|MIM:612333|Ensembl:ENSG00000148843|HPRD:18752|Vega:OTTHUMG00000018988	10	10q24.33	protein-coding	PDCD11	programmed cell death 11
0.963804	0.182837	0.198619	YWHAE	tyrosine 3-monooxygenase/tryptophan 5-monooxygenase activation protein, epsilon polypeptide	7531	10889160	55.3316	-4.24608	-2.20755	8080960	68.4153	-1.62619	-1.20638	1.39847	1.50826	10115320	64.9247	-2.17449	-0.104553	10921920	77.2451	-1.28919	-1.06597	0.796938	0.897113	5619280	54.4226	-3.01137	-2.14251	5854120	84.6651	-0.65683	-0.625534	0.668117	0.837487	14-3-3E|KCIP-1|MDCR|MDS	HGNC:12851|MIM:605066|Ensembl:ENSG00000108953|HPRD:05457|Vega:OTTHUMG00000134316	17	17p13.3	protein-coding	YWHAE	tyrosine 3-monooxygenase/tryptophan 5-monooxygenase activation protein, epsilon polypeptide
1.59833	0	0.350486	CREBBP	CREB binding protein	1387	13551440	77.6726	-1.7553	-1.7553	9592960	88.6127	-0.0850453	-0.0850453	1.67025	1.83488	9724720	47.3533	-3.71397	-2.34878	9334720	53.3415	-3.3651	-2.51655	0.390958	0.379528	7232840	56.3172	-2.8642	-2.13366	5822840	84.0863	-0.705414	-0.428306	0.497977	0.602304	CBP|KAT3A|RSTS	HGNC:2348|MIM:600140|Ensembl:ENSG00000005339|HPRD:02534|Vega:OTTHUMG00000129431	16	16p13.3	protein-coding	CREBBP	CREB binding protein
-0.847604	-0.451753	0	TEAD4	TEA domain family member 4	7004	16498120	92.2875	-0.125887	0	9643520	80.3529	-0.715306	-0.715306	-0.561845	-0.847604	6537840	84.777	-0.435172	-0.421941	4102960	81.2712	-0.939545	-0.505184	-0.272089	-0.465792	8873520	62.937	-2.35	-2.13064	6548240	73.4938	-1.59445	-1.29759	0.233901	0.237274	EFTR-2|RTEF1|TCF13L1|TEF-3|TEF3|TEFR-1|hRTEF-1B	HGNC:11717|MIM:601714|Ensembl:ENSG00000197905|HPRD:03421|Vega:OTTHUMG00000168153	12	12p13.3-p13.2	protein-coding	TEAD4	TEA domain family member 4
1.74713	1.03331	0	FOLR1	folate receptor 1 (adult)	2348	9821160	66.2993	-3.02329	-3.02329	7766320	74.854	-1.1349	-1.1349	1.8884	2.09704	8577760	61.6963	-2.45733	-2.45733	9603200	65.9684	-2.26851	-1.78679	1.03765	1.204	5954680	54.7958	-2.98238	-2.12964	4469040	56.0765	-3.0563	-2.39852	-0.0739124	-0.188214	FBP|FOLR	HGNC:3791|MIM:136430|Ensembl:ENSG00000110195|HPRD:00638|Vega:OTTHUMG00000167876	11	11q13.3-q14.1	protein-coding	FOLR1	folate receptor 1 (adult)
0	0.0229373	0.398228	NA	NA	4276	16454800	85.0169	-0.93648	-0.23613	10124840	73.0688	-1.27111	0	-0.182865	-0.392154	7668920	94.616	0.426858	0.138709	4696000	93.0181	0.0806143	0.0806143	0.210301	0.149209	7929600	57.2349	-2.79292	-2.12744	7963720	91.505	-0.0827566	0	0.350341	0.398228	NA	NA	NA	NA	NA	NA	NA
2.03923	0	1.02087	PRC1	protein regulator of cytokinesis 1	9055	11054040	55.9191	-4.18058	-1.91979	9321280	74.5614	-1.15722	-0.400972	1.87347	2.0791	12661600	71.2276	-1.62227	-1.27645	10607840	77.361	-1.27913	-0.628202	-0.479573	-0.730314	8011280	65.8281	-2.12542	-2.12542	5523920	68.2933	-2.03093	-0.40604	0.800783	1.02087	ASE1	HGNC:9341|MIM:603484|Ensembl:ENSG00000198901|HPRD:17899|Vega:OTTHUMG00000171685	15	15q26.1	protein-coding	PRC1	protein regulator of cytokinesis 1
1.53203	1.15987	0.414625	WARS	tryptophanyl-tRNA synthetase	7453	9104680	59.7741	-3.75079	-3.19006	6840400	53.7966	-2.74167	-2.15753	1.51997	1.65427	5530400	58.748	-2.71564	-2.04503	7110480	68.0014	-2.09196	-1.79562	1.00304	1.15987	6506320	52.3576	-3.17178	-2.11212	5044880	54.711	-3.1709	-1.66497	0.43947	0.521431	GAMMA-2|IFI53|IFP53	HGNC:12729|MIM:191050|Ensembl:ENSG00000140105|HPRD:01845|Vega:OTTHUMG00000171572	14	14q32.31	protein-coding	WARS	tryptophanyl-tRNA synthetase
4.01241	2.2245	0.702169	NUP153	nucleoporin 153kDa	9972	6393880	38.1054	-6.16663	-6.16663	6090640	53.4434	-2.76862	-2.76862	3.48217	4.01241	6172840	64.4978	-2.21188	-2.21188	11763440	76.9124	-1.31808	-1.31808	1.8381	2.2245	9403000	66.067	-2.10686	-2.10686	5523800	74.1826	-1.53664	-1.53664	0.570223	0.702169	HNUP153|N153	HGNC:8062|MIM:603948|Ensembl:ENSG00000124789|HPRD:04899|Vega:OTTHUMG00000014312	6	6p22.3	protein-coding	NUP153	nucleoporin 153kDa
1.24265	1.74971	2.55119	NADK	NAD kinase	65220	14678920	78.837	-1.62547	-1.62547	10570840	87.1576	-0.196075	-0.196075	1.4294	1.54542	16546240	79.3286	-0.912515	-0.912515	17328840	95.6445	0.308708	0	1.46569	1.74971	8367600	66.1611	-2.09956	-2.09956	7021760	90.4292	-0.173043	0	1.90787	2.55119	dJ283E3.1	HGNC:29831|MIM:611616|Ensembl:ENSG00000008130|HPRD:16907|Vega:OTTHUMG00000000942	1	1p36.33	protein-coding	NADK	NAD kinase
0	0.411421	1.23203	EIF5B	eukaryotic translation initiation factor 5B	9669	13561600	75.547	-1.99227	-1.47127	6513040	60.8402	-2.20421	-1.53379	0.322672	0.215388	4395520	58.0294	-2.7786	-2.67104	9179120	66.2558	-2.24356	-1.85115	1.10877	1.29467	9393240	65.9984	-2.11219	-2.09948	7485240	79.8143	-1.06396	-1.06396	1.04822	1.36291	IF2	HGNC:30793|MIM:606086|Ensembl:ENSG00000158417|HPRD:07304|Vega:OTTHUMG00000153242	2	2q11.2	protein-coding	EIF5B	eukaryotic translation initiation factor 5B
1.6567	0.893517	0.468083	HNRNPC	heterogeneous nuclear ribonucleoprotein C (C1/C2)	3183	6212720	41.5254	-5.78533	-5.78533	3547920	31.8946	-4.41288	-4.41288	1.52199	1.6567	11009600	54.5557	-3.08295	-3.08295	11258320	65.5377	-2.30592	-2.30592	0.794117	0.893517	6131960	66.1713	-2.09876	-2.09876	5654440	73.5946	-1.58599	-1.58599	0.400877	0.468083	C1|C2|HNRNP|HNRPC|SNRPC	HGNC:5035|MIM:164020|Ensembl:ENSG00000092199|HPRD:01243|Vega:OTTHUMG00000170757	14	14q11.2	protein-coding	HNRNPC	heterogeneous nuclear ribonucleoprotein C (C1/C2)
1.3479	1.91922	0	ATP8B1	ATPase, aminophospholipid transporter, class I, type 8B, member 1	5205	10706200	56.1429	-4.15563	-4.15563	6148000	51.8449	-2.89059	-1.16186	1.26504	1.3479	11576200	51.1277	-3.38328	-3.38328	13954600	77.4303	-1.27311	-1.27311	1.59865	1.91922	7979880	65.5954	-2.14349	-2.09692	5150560	62.4533	-2.52109	-2.52109	0.2013	0.192211	ATPIC|BRIC|FIC1|PFIC|PFIC1	HGNC:3706|MIM:602397|Ensembl:ENSG00000081923|HPRD:03867|Vega:OTTHUMG00000180255	18	18q21.31	protein-coding	ATP8B1	ATPase, aminophospholipid transporter, class I, type 8B, member 1
3.6815	0.999003	0	DDX21	DEAD (Asp-Glu-Ala-Asp) box helicase 21	9188	6436720	44.2971	-5.47631	-5.42131	6832000	58.0159	-2.41971	-2.07389	3.20682	3.6815	9084520	62.3931	-2.39629	-2.20491	10503360	74.1823	-1.55518	-1.02685	0.876857	0.999003	7159280	66.2164	-2.09526	-2.09526	5481200	67.7652	-2.07526	-1.63467	0.0734036	0.0154201	GUA|GURDB|RH-II/GU|RH-II/GuA	HGNC:2744|MIM:606357|Ensembl:ENSG00000165732|HPRD:05895|Vega:OTTHUMG00000018366	10	10q21	protein-coding	DDX21	DEAD (Asp-Glu-Ala-Asp) box helicase 21
1.2781	1.5477	0	MRGPRE	MAS-related GPR, member E	116534	9996280	51.4725	-4.67633	-3.79281	7601200	65.2404	-1.86845	-1.69622	1.5308	1.66729	16726320	76.6644	-1.14593	-0.206371	13651480	96.4481	0.378495	0	1.52443	1.82459	6279320	53.3075	-3.09799	-2.0924	5230960	55.9911	-3.06346	-2.24223	0.0345312	-0.038313	GPR167|MRGE	HGNC:30694|MIM:607232|Ensembl:ENSG00000184350|Vega:OTTHUMG00000011708	11	11p15.4	protein-coding	MRGPRE	MAS-related GPR, member E
0.774558	0.49026	-0.209007	ZNF688	zinc finger protein 688	146542	12861320	65.2728	-3.13774	-2.24761	9333320	66.0558	-1.80623	-1.25208	1.27866	1.36428	5057320	63.1095	-2.33352	-0.305498	3852840	76.7257	-1.3343	-0.192354	0.650748	0.710736	9252600	65.8692	-2.12222	-2.08666	6543360	66.3475	-2.19425	-1.81528	-0.0889553	-0.209007	-	HGNC:30489|Ensembl:ENSG00000229809|HPRD:14070|Vega:OTTHUMG00000132408	16	16p11.2	protein-coding	ZNF688	zinc finger protein 688
2.06531	2.86443	1.39713	CCT4	chaperonin containing TCP1, subunit 4 (delta)	10575	9524480	51.1512	-4.71215	-4.32212	7404560	52.3748	-2.85016	-2.11826	1.862	2.06531	2936600	37.8144	-4.5497	-4.53584	3347400	67.2325	-2.15873	-1.40304	2.56948	3.15693	8821280	60.7957	-2.51632	-2.08072	7553080	76.8078	-1.3163	0	1.20002	1.57273	CCT-DELTA|Cctd|SRB	HGNC:1617|MIM:605142|Ensembl:ENSG00000115484|HPRD:05506|Vega:OTTHUMG00000152166	2	2p15	protein-coding	CCT4	chaperonin containing TCP1, subunit 4 (delta)
-0.771985	-0.23854	0.0932975	GALNT11	UDP-N-acetyl-alpha-D-galactosamine:polypeptide N-acetylgalactosaminyltransferase 11 (GalNAc-T11)	63917	16645880	93.8681	0.0503399	0	8248400	70.3888	-1.47561	-0.928455	-1.29951	-1.73411	15956400	81.7057	-0.704253	-0.704253	12859760	76.1716	-1.38242	-1.31694	-0.541812	-0.809663	8253040	66.0742	-2.1063	-2.06924	6596760	68.9411	-1.97656	-1.69382	0.129743	0.0932975	-	HGNC:19875|Ensembl:ENSG00000178234|HPRD:13560|Vega:OTTHUMG00000157251	7	7q36.1	protein-coding	GALNT11	UDP-N-acetyl-alpha-D-galactosamine:polypeptide N-acetylgalactosaminyltransferase 11 (GalNAc-T11)
1.98718	0	1.73586	CLEC5A	C-type lectin domain family 5, member A	23601	7000960	36.4191	-6.35463	-4.21347	9069320	80.4491	-0.707961	-0.707961	1.79698	1.98718	9388320	75.856	-1.21676	-1.21676	11393280	77.5321	-1.26427	-1.26427	0.0604336	-0.0418577	6608640	48.0732	-3.50458	-2.06757	6472080	69.0783	-1.96505	-1.32224	1.53953	2.04203	CLECSF5|MDL-1|MDL1	HGNC:2054|MIM:604987|Ensembl:ENSG00000258227|HPRD:09229|Vega:OTTHUMG00000157173	7	7q33	protein-coding	CLEC5A	C-type lectin domain family 5, member A
0	-1.46831	0.0555106	ZIC1	Zic family member 1	7545	12593560	71.81	-2.40891	-2.40891	8186320	61.9934	-2.11621	-2.11621	0.179621	0.0434731	7350520	94.8011	0.443077	0.443077	4133280	80.9469	-0.967706	-0.140835	-1.05844	-1.46831	8859760	61.0609	-2.49572	-2.04681	6291200	63.9757	-2.39331	-1.52683	0.102407	0.0555106	ZIC|ZNF201	HGNC:12872|MIM:600470|Ensembl:ENSG00000152977|HPRD:02718|Vega:OTTHUMG00000159456	3	3q24	protein-coding	ZIC1	Zic family member 1
2.04567	1.09312	0.0330565	SLC2A4	solute carrier family 2 (facilitated glucose transporter), member 4	6517	8955960	55.6911	-4.206	-3.91096	9478640	79.3609	-0.791	-0.29821	1.84565	2.04567	11860760	50.7082	-3.42003	-3.13965	11451560	69.7238	-1.94238	-1.46292	0.950681	1.09312	5845480	56.4183	-2.85635	-2.04282	5456280	74.5249	-1.50791	-0.676827	0.0861625	0.0330565	GLUT4	HGNC:11009|MIM:138190|Ensembl:ENSG00000181856|HPRD:00688|Vega:OTTHUMG00000102181	17	17p13	protein-coding	SLC2A4	solute carrier family 2 (facilitated glucose transporter), member 4
0.908485	0	0.572949	CD6	CD6 molecule	923	10734560	65.3732	-3.12655	-2.36117	7420000	62.8744	-2.04899	-1.09276	2.03379	2.27178	9595480	84.2157	-0.484343	0	12677520	83.425	-0.752495	0	0.115789	0.0287149	7202840	58.9563	-2.65921	-2.04038	5210160	73.5832	-1.58694	-0.669826	0.850108	1.08905	TP120	HGNC:1691|MIM:186720|Ensembl:ENSG00000013725|HPRD:01724|Vega:OTTHUMG00000167823	11	11q13	protein-coding	CD6	CD6 molecule
1.49522	-0.774248	-0.102602	CNOT1	CCR4-NOT transcription complex, subunit 1	23019	6770680	35.5563	-6.45082	-6.23244	3741840	27.1647	-4.77379	-4.77379	1.45864	1.58057	4771000	61.053	-2.5137	-0.596669	2753160	55.2972	-3.19526	-2.28793	-0.938561	-1.31548	9055640	62.4109	-2.39086	-2.03011	5812400	60.0823	-2.72009	-2.29728	-0.411113	-0.654323	CDC39|NOT1|NOT1H	HGNC:7877|MIM:604917|Ensembl:ENSG00000125107|HPRD:11999|Vega:OTTHUMG00000133487	16	16q21	protein-coding	CNOT1	CCR4-NOT transcription complex, subunit 1
0.00975777	0	0	CDR2	cerebellar degeneration-related protein 2, 62kDa	1039	15918720	88.2706	-0.573728	0	9293400	75.1386	-1.11318	-0.657426	0.151567	0.00975777	15748840	76.7261	-1.14053	-1.14053	13793160	82.696	-0.815809	-0.815809	-0.00870664	-0.130005	7692520	62.5934	-2.37668	-2.02767	5903200	64.8052	-2.32369	-1.48576	0.00763012	-0.0754981	CDR62|Yo	HGNC:1799|MIM:117340|Ensembl:ENSG00000140743|HPRD:06681|Vega:OTTHUMG00000175463	16	16p12.3	protein-coding	CDR2	cerebellar degeneration-related protein 2, 62kDa
1.29279	-0.347158	0	DLX4	distal-less homeobox 4	1748	10209400	57.0279	-4.05696	-3.63619	6217040	63.181	-2.02559	-1.83071	1.21918	1.29279	11523080	73.2961	-1.44104	-1.28771	11507440	70.4674	-1.8778	-1.53169	-0.897441	-1.26305	9071600	67.2208	-2.01723	-2.01723	5404960	78.0518	-1.2119	-1.12009	-0.269683	-0.458825	BP1|DLX7|DLX8|DLX9	HGNC:2917|MIM:601911|Ensembl:ENSG00000108813|HPRD:03553|Vega:OTTHUMG00000161839	17	17q21.33	protein-coding	DLX4	distal-less homeobox 4
0.225562	0.961275	1.41873	RAB10	RAB10, member RAS oncogene family	10890	14340680	78.8856	-1.62005	-0.926051	7012120	72.8355	-1.28892	-0.713891	1.03426	1.07056	6359120	66.2316	-2.05998	-1.37421	7474160	78.4214	-1.18704	-0.439066	0.872943	0.994013	6189840	52.6406	-3.14979	-2.01218	5787120	73.9149	-1.55911	-0.270222	1.08861	1.41873	-	HGNC:9759|MIM:612672|Ensembl:ENSG00000084733|HPRD:06692|Vega:OTTHUMG00000094796	2	2p23.3	protein-coding	RAB10	RAB10, member RAS oncogene family
-0.820989	0	1.18915	B2M	beta-2-microglobulin	567	15053000	87.5839	-0.650284	-0.650284	10072720	76.0266	-1.04542	-0.806991	-0.945676	-1.30888	7428760	93.8463	0.35942	0	4547200	93.7486	0.144053	0	-0.215367	-0.393476	7675400	60.1528	-2.56626	-2.01196	7195640	79.1741	-1.1177	-0.654018	0.922521	1.18915	-	HGNC:914|MIM:109700|Ensembl:ENSG00000166710|HPRD:00189|Vega:OTTHUMG00000131247	15	15q21-q22.2	protein-coding	B2M	beta-2-microglobulin
2.59803	0.608837	-0.690319	TTK	TTK protein kinase	7272	6680360	46.6444	-5.21462	-5.21462	5907320	54.4621	-2.69088	-2.69088	2.52373	2.86057	14159720	68.7965	-1.83527	-1.83527	8874480	80.2481	-1.0284	-1.0284	0.806873	0.909781	6113160	67.136	-2.02383	-2.01154	4498280	69.2574	-1.95002	-1.95002	-0.437153	-0.690319	CT96|ESK|MPS1|MPS1L1|PYT	HGNC:12401|MIM:604092|Ensembl:ENSG00000112742|HPRD:04973|Vega:OTTHUMG00000015088	6	6q13-q21	protein-coding	TTK	TTK protein kinase
2.76293	0.668653	1.36542	DDX47	DEAD (Asp-Glu-Ala-Asp) box polypeptide 47	51202	10514680	58.8803	-3.85044	-3.69693	7657120	69.1913	-1.56699	-1.36642	2.48402	2.81285	10136320	62.7853	-2.36192	-2.36192	10363200	70.2772	-1.89432	-1.89432	0.617739	0.668653	8464040	67.3968	-2.00357	-2.00357	6653520	81.1302	-0.95352	-0.95352	1.05005	1.36542	E4-DBP|HQ0256|MSTP162|RRP3	HGNC:18682|Ensembl:ENSG00000213782|HPRD:10863|Vega:OTTHUMG00000168709	12	12p13.1	protein-coding	DDX47	DEAD (Asp-Glu-Ala-Asp) box polypeptide 47
0.975198	0.437896	0.927124	RBM39	RNA binding motif protein 39	9584	11883760	70.8232	-2.51893	-1.62668	7908640	70.3534	-1.47831	-0.612052	1.04063	1.07821	6976840	69.648	-1.76067	-0.074015	5441760	78.5742	-1.17377	-1.11187	0.436739	0.437896	8607040	62.8109	-2.35979	-1.99719	5979040	87.0529	-0.456419	-0.309271	0.748943	0.949212	CAPER|CAPERalpha|FSAP59|HCC1|RNPC2	HGNC:15923|MIM:604739|Ensembl:ENSG00000131051|HPRD:09201|Vega:OTTHUMG00000032358	20	20q11.22	protein-coding	RBM39	RNA binding motif protein 39
2.1154	0.08939	1.10116	CAPN10	calpain 10	11132	7008040	42.7105	-5.6532	-2.19518	6390320	53.3021	-2.77939	-1.93502	1.90368	2.1154	12300480	69.6041	-1.76451	-1.34934	10714760	68.7957	-2.02298	-1.4945	0.163381	0.08939	6758320	57.4516	-2.77609	-1.99636	6501360	73.5806	-1.58716	-1.33341	1.01351	1.31493	CANP10|NIDDM1	HGNC:1477|MIM:605286|Ensembl:ENSG00000142330|HPRD:05595|Vega:OTTHUMG00000133358	2	2q37.3	protein-coding	CAPN10	calpain 10
-0.246354	0.16792	0	NPHS2	nephrosis 2, idiopathic, steroid-resistant (podocin)	7827	14147480	92.4064	-0.112625	0	9716000	86.9919	-0.208721	-0.0767053	-0.0960966	-0.287879	11842560	83.9971	-0.5035	-0.0368181	13730920	92.9221	0.0722758	0.0722758	0.575776	0.615153	8090560	65.1063	-2.18149	-1.99625	5861960	79.8723	-1.0591	-1.0591	0.653993	0.817963	PDCN|SRN1	HGNC:13394|MIM:604766|Ensembl:ENSG00000116218|HPRD:05303|Vega:OTTHUMG00000035252	1	1q25.2	protein-coding	NPHS2	nephrosis 2, idiopathic, steroid-resistant (podocin)
1.05218	0.0372344	0.823881	CRYM	crystallin, mu	1428	12634960	73.6886	-2.19947	-2.16956	8176280	78.9353	-0.82347	-0.484036	1.376	1.48125	11235360	63.9165	-2.26282	-1.6683	10776880	70.8501	-1.84456	-1.09527	0.468985	0.479005	7462600	58.1062	-2.72524	-1.99126	5855880	72.4801	-1.67953	-1.32307	0.658274	0.823881	DFNA40|THBP	HGNC:2418|MIM:123740|Ensembl:ENSG00000103316|HPRD:08831|Vega:OTTHUMG00000090707	16	16p	protein-coding	CRYM	crystallin, mu
2.35949	0	1.58182	GNL3	guanine nucleotide binding protein-like 3 (nucleolar)	26354	9268400	53.7388	-4.42367	-2.95856	7773440	68.9541	-1.58508	-1.00599	2.67566	3.04315	7614520	50.8674	-3.40609	-3.16158	6769120	55.0458	-3.21709	-2.41837	0.189	0.122052	8695280	63.252	-2.32552	-1.99104	7566320	82.6773	-0.823672	0	1.50185	1.98995	C77032|E2IG3|NNP47|NS	HGNC:29931|MIM:608011|Ensembl:ENSG00000163938|HPRD:06419|Vega:OTTHUMG00000158752	3	3p21.1	protein-coding	GNL3	guanine nucleotide binding protein-like 3 (nucleolar)
1.8274	0.407925	0.302056	POLR3E	polymerase (RNA) III (DNA directed) polypeptide E (80kD)	55718	10478240	62.3363	-3.46513	-3.46513	8346240	69.3673	-1.55356	-1.35698	1.9203	2.13538	9303160	52.7361	-3.24237	-2.81742	8863600	66.8765	-2.18965	-2.0971	0.413231	0.407925	8941640	67.6306	-1.98541	-1.98541	6266800	74.7514	-1.4889	-1.38395	0.45038	0.536511	RPC5|SIN	HGNC:30347|Ensembl:ENSG00000058600|HPRD:15155|Vega:OTTHUMG00000094779	16	16p12.2	protein-coding	POLR3E	polymerase (RNA) III (DNA directed) polypeptide E (80kD)
2.69995	1.9121	1.02452	CCT5	chaperonin containing TCP1, subunit 5 (epsilon)	22948	9522800	50.0668	-4.83305	-4.24959	7949480	57.7111	-2.44297	-1.75837	2.39007	2.69995	4315640	55.2259	-3.02423	-3.02423	4018680	83.3871	-0.755787	-0.755787	1.6288	1.95766	9039880	62.3023	-2.39929	-1.97795	7225520	77.0714	-1.29418	-0.842719	0.80342	1.02452	CCT-epsilon|CCTE|TCP-1-epsilon	HGNC:1618|MIM:610150|Ensembl:ENSG00000150753|HPRD:06468|Vega:OTTHUMG00000131042	5	5p15.2	protein-coding	CCT5	chaperonin containing TCP1, subunit 5 (epsilon)
2.16506	0.571085	0.998617	NOC4L	nucleolar complex associated 4 homolog (S. cerevisiae)	79050	9355720	62.3222	-3.4667	-3.36552	6585600	57.0884	-2.49049	-0.950825	2.16119	2.42488	11489120	56.5486	-2.90835	-2.34092	10945480	64.8328	-2.36714	-1.34552	0.733477	0.816207	7745920	62.0142	-2.42167	-1.97616	6071280	81.4765	-0.924455	-0.646059	0.824414	1.05354	NET49|NOC4|UTP19	HGNC:28461|MIM:612819|Ensembl:ENSG00000184967|HPRD:14543|Vega:OTTHUMG00000168260	12	12q24.33	protein-coding	NOC4L	nucleolar complex associated 4 homolog (S. cerevisiae)
0.328502	0.23441	0.951638	PDK2	pyruvate dehydrogenase kinase, isozyme 2	5164	12153880	84.8622	-0.953727	-0.953727	8969160	79.0553	-0.814313	-0.649438	0.416794	0.328502	13906720	73.4625	-1.42647	-1.42647	12803560	70.1565	-1.9048	-1.9048	0.366364	0.348174	7345800	66.2935	-2.08927	-1.97547	5131280	79.0033	-1.13203	-1.13203	0.754267	0.956571	PDHK2	HGNC:8810|MIM:602525|Ensembl:ENSG00000005882|HPRD:03955|Vega:OTTHUMG00000161948	17	17q21.33	protein-coding	PDK2	pyruvate dehydrogenase kinase, isozyme 2
0.732012	0	0.438948	DHX15	DEAH (Asp-Glu-Ala-His) box polypeptide 15	1665	8223680	51.9848	-4.61921	-4.17674	3188040	30.7779	-4.49809	-3.45862	0.752555	0.732012	9564520	59.1084	-2.68407	-2.15869	10849440	60.6175	-2.73321	-1.90141	-0.0491472	-0.181563	8491280	66.1158	-2.10307	-1.96985	5250680	74.9802	-1.46969	-1.46969	0.379799	0.438948	DBP1|DDX15|HRH2|PRP43|PRPF43|PrPp43p	HGNC:2738|MIM:603403|Ensembl:ENSG00000109606|HPRD:04553|Vega:OTTHUMG00000160304	4	4p15.3	protein-coding	DHX15	DEAH (Asp-Glu-Ala-His) box polypeptide 15
2.99949	1.01041	0.0758337	RIOK2	RIO kinase 2 (yeast)	55781	8921480	62.2926	-3.47001	-3.25873	8688640	80.1043	-0.734274	-0.63936	2.73573	3.11535	12912640	62.7374	-2.36612	-1.83293	11741520	70.9092	-1.83943	-1.4512	0.885807	1.01041	6054680	66.4937	-2.07371	-1.96718	4875480	74.8691	-1.47902	-1.39525	0.117109	0.0758337	RIO2	HGNC:18999|Ensembl:ENSG00000058729|HPRD:10193|Vega:OTTHUMG00000128723	5	5q15	protein-coding	RIOK2	RIO kinase 2 (yeast)
0.230492	0.480951	0.598096	TCERG1	transcription elongation regulator 1	10915	12073160	68.8426	-2.73975	-2.06235	7687400	58.2152	-2.40451	-1.40929	0.33524	0.230492	6236120	79.8017	-0.871069	-0.871069	4510920	88.3427	-0.32542	-0.114919	0.775085	0.869253	9852440	67.9024	-1.96429	-1.96429	8504000	86.4778	-0.504693	-0.388617	0.494933	0.598096	CA150|TAF2S|Urn1	HGNC:15630|MIM:605409|Ensembl:ENSG00000113649|HPRD:10393|Vega:OTTHUMG00000129683	5	5q31	protein-coding	TCERG1	transcription elongation regulator 1
0.174529	-0.85247	-0.950334	ZNF497	zinc finger protein 497	162968	12880200	65.3687	-3.12705	-1.33707	9381440	65.7003	-1.83336	-0.909405	0.480339	0.404869	6152760	78.9222	-0.948123	-0.556665	3118960	62.1111	-2.6035	-1.78887	-0.575389	-0.85247	7136400	53.7766	-3.06155	-1.96282	5894760	59.3134	-2.78462	-2.53876	-0.626175	-0.951601	-	HGNC:23714|Ensembl:ENSG00000174586|HPRD:15806	19	19q13.43	protein-coding	ZNF497	zinc finger protein 497
0.446537	-0.230301	0.954891	SMAD9	SMAD family member 9	4093	10590560	69.1646	-2.70385	-1.40413	8956280	66.7433	-1.75377	-1.48197	0.667211	0.629448	7556680	92.8544	0.272516	0.272516	4435760	88.3427	-0.325416	-0.249926	-0.0873764	-0.230301	6107080	58.5793	-2.68849	-1.9621	7287920	80.1894	-1.03248	-0.693239	0.753051	0.954891	MADH6|MADH9|SMAD8|SMAD8A|SMAD8B	HGNC:6774|MIM:603295|Ensembl:ENSG00000120693|Vega:OTTHUMG00000016740	13	13q12-q14	protein-coding	SMAD9	SMAD family member 9
0.748498	0	0.510507	THOC2	THO complex 2	57187	13006040	68.4259	-2.7862	-2.7862	11628000	83.3719	-0.484938	-0.484938	0.766273	0.748498	5967120	73.5287	-1.42066	-1.16132	3650040	70.7474	-1.85349	-1.75728	-0.397004	-0.625046	9114360	66.961	-2.03742	-1.96189	7387080	81.8362	-0.894261	-0.551169	0.431568	0.510507	CXorf3|THO2|dJ506G2.1|hTREX120	HGNC:19073|MIM:300395|Ensembl:ENSG00000125676|HPRD:02317|Vega:OTTHUMG00000022334	X	Xq25-q26.3	protein-coding	THOC2	THO complex 2
0.586274	0.11725	1.05055	KCNE2	potassium voltage-gated channel, Isk-related family, member 2	9992	12851880	69.8611	-2.62619	-2.61274	9273800	78.8437	-0.830463	-0.830463	0.863679	0.865558	13425040	59.6651	-2.63529	-2.5354	6339480	68.2455	-2.07076	-1.61795	0.185233	0.11725	5779280	52.7111	-3.14432	-1.95417	5124480	73.3711	-1.60475	-1.60475	0.95259	1.23071	ATFB4|LQT5|LQT6|MIRP1	HGNC:6242|MIM:603796|Ensembl:ENSG00000159197|HPRD:04813|Vega:OTTHUMG00000086189	21	21q22.12	protein-coding	KCNE2	potassium voltage-gated channel, Isk-related family, member 2
0.565568	-1.26322	1.29646	MXD1	MAX dimerization protein 1	4084	11673040	60.311	-3.69093	-1.59427	7253440	60.8349	-2.20461	-1.03768	0.718989	0.691673	7051280	86.9415	-0.245534	0	3963000	78.9272	-1.14311	-1.14311	-0.897572	-1.26322	8664720	61.456	-2.46503	-1.95249	7348280	76.0731	-1.37797	-0.957224	1.04342	1.35627	BHLHC58|MAD|MAD1	HGNC:6761|MIM:600021|Ensembl:ENSG00000059728|HPRD:02487|Vega:OTTHUMG00000129646	2	2p13-p12	protein-coding	MXD1	MAX dimerization protein 1
1.94924	0	-0.54433	MAN2B2	mannosidase, alpha, class 2B, member 2	23324	13266720	72.4561	-2.33688	-2.32119	8621560	87.0759	-0.202309	-0.202309	2.13457	2.39289	5308000	68.0065	-1.90448	-1.2994	4358200	81.5788	-0.912832	-0.779193	0.283812	0.242928	7583560	61.3864	-2.47044	-1.95196	6301520	81.4548	-0.926279	-0.694534	-0.350971	-0.57119	-	HGNC:29623|Ensembl:ENSG00000013288|HPRD:14355|Vega:OTTHUMG00000160073	4	4p16.1	protein-coding	MAN2B2	mannosidase, alpha, class 2B, member 2
1.54211	-0.0177828	-0.210242	ZMAT2	zinc finger, matrin-type 2	153527	5033880	32.9164	-6.74514	-5.78277	3038080	28.5246	-4.67003	-4.02651	2.04123	2.28071	7427640	66.0837	-2.07295	-2.07295	6537840	64.1982	-2.42225	-2.37163	0.0793172	-0.0177828	6331160	68.1538	-1.94477	-1.94477	4283000	58.4459	-2.85743	-2.40378	-0.137036	-0.275468	Ptg-12|Snu23|hSNU23	HGNC:26433|Ensembl:ENSG00000146007|HPRD:08094|Vega:OTTHUMG00000129503	5	5q31.3	protein-coding	ZMAT2	zinc finger, matrin-type 2
1.44175	0	0	CCNK	cyclin K	8812	11142640	73.0009	-2.27614	-2.10287	8609520	70.0753	-1.49953	-0.759745	1.34313	1.44175	11596400	65.2353	-2.14727	-2.14727	11769120	75.3195	-1.45642	-1.34847	0.399317	0.390186	7813320	64.2015	-2.25177	-1.94416	6653680	71.0324	-1.80103	-1.1499	0.450738	0.537007	CPR4	HGNC:1596|MIM:603544|Ensembl:ENSG00000090061|Vega:OTTHUMG00000171495	14	14q32	protein-coding	CCNK	cyclin K
3.07704	0.013599	0.794935	NOP14	NOP14 nucleolar protein homolog (yeast)	8602	9555800	58.7005	-3.87048	-3.70529	8483760	71.9302	-1.35799	-1.21617	2.70385	3.07704	12067200	56.4945	-2.91308	-1.91523	10543800	67.4777	-2.13744	-2.13744	0.313742	0.281085	7012960	65.402	-2.15852	-1.94154	5668240	79.5859	-1.08313	-1.08313	0.858406	1.10052	C4orf9|NOL14|RES425|UTP2	HGNC:16821|MIM:611526|Ensembl:ENSG00000087269|HPRD:12827|Vega:OTTHUMG00000159911	4	4p16.3	protein-coding	NOP14	NOP14 nucleolar protein homolog (yeast)
-0.366351	-1.0636	-0.677138	CRHBP	corticotropin releasing hormone binding protein	1393	16848920	102.609	1.0249	0.162762	9004760	72.8049	-1.29125	-1.29125	-0.161393	-0.366351	18744760	85.6027	-0.362825	0	14633800	77.7838	-1.24241	-0.595809	-0.878137	-1.23844	7141560	62.1953	-2.40761	-1.93915	6214920	78.4114	-1.18171	-0.934118	-0.427618	-0.677138	CRF-BP|CRFBP	HGNC:2356|MIM:122559|Ensembl:ENSG00000145708|HPRD:08348|Vega:OTTHUMG00000102133	5	5q11.2-q13.3	protein-coding	CRHBP	corticotropin releasing hormone binding protein
0.534456	0	0.323472	MTOR	mechanistic target of rapamycin (serine/threonine kinase)	2475	10527160	73.5039	-2.22006	-2.22006	8219880	71.0379	-1.42608	-0.967246	0.612251	0.563398	13183000	70.1556	-1.71619	-0.831638	12426440	75.0456	-1.48021	-1.48021	0.111805	0.0236359	6214720	68.2513	-1.93719	-1.93719	5389280	78.6805	-1.15912	-1.10149	0.692049	0.870568	FRAP|FRAP1|FRAP2|RAFT1|RAPT1	HGNC:3942|MIM:601231|Ensembl:ENSG00000198793|HPRD:03134|Vega:OTTHUMG00000002001	1	1p36.2	protein-coding	MTOR	mechanistic target of rapamycin (serine/threonine kinase)
0	-0.551371	-0.164061	RBM10	RNA binding motif protein 10	8241	9980440	76.5767	-1.87747	0	7156920	64.2255	-1.94589	-0.462422	0.121769	-0.0260531	17022840	74.4048	-1.34391	0	12919360	72.6518	-1.68809	0	-0.561412	-0.83465	7731920	63.5326	-2.30373	-1.93343	6763360	90.0199	-0.207398	0	-0.425795	-0.674618	DXS8237E|GPATC9|GPATCH9|S1-1|TARPS|ZRANB5	HGNC:9896|MIM:300080|Ensembl:ENSG00000182872|HPRD:02095|Vega:OTTHUMG00000021432	X	Xp11.23	protein-coding	RBM10	RNA binding motif protein 10
0.811301	-0.411411	0	PRKAR1A	protein kinase, cAMP-dependent, regulatory, type I, alpha	5573	13165600	77.0688	-1.82261	-1.82261	9230280	77.9536	-0.898383	-0.898383	0.924229	0.938325	14573200	82.9981	-0.591025	-0.591025	12558800	82.3471	-0.846112	-0.846112	-0.255087	-0.444115	7056040	68.3914	-1.92631	-1.92631	5476960	71.2285	-1.78458	-1.78458	0.14173	0.109867	ACRDYS1|ADOHR|CAR|CNC|CNC1|PKR1|PPNAD1|PRKAR1|TSE1	HGNC:9388|MIM:188830|Ensembl:ENSG00000108946|HPRD:01786|Vega:OTTHUMG00000180128	17	17q23-q24	protein-coding	PRKAR1A	protein kinase, cAMP-dependent, regulatory, type I, alpha
3.176	1.36454	0.339239	DDB1	damage-specific DNA binding protein 1, 127kDa	1642	7255280	39.0899	-6.05687	-4.59418	5272200	42.6266	-3.59399	-2.2338	2.7862	3.176	8662040	57.3066	-2.84193	-2.84193	10074600	72.9974	-1.65808	-1.6473	1.19463	1.40413	8055440	63.2825	-2.32316	-1.92269	6427760	77.5313	-1.25558	-1.25558	0.667108	0.836092	DDBA|UV-DDB1|XAP1|XPCE|XPE|XPE-BF	HGNC:2717|MIM:600045|Ensembl:ENSG00000167986|HPRD:10952|Vega:OTTHUMG00000168209	11	11q12-q13	protein-coding	DDB1	damage-specific DNA binding protein 1, 127kDa
0.617782	1.21047	1.28834	GLB1	galactosidase, beta 1	2720	10390400	65.6476	-3.09596	-2.23027	8983480	73.6269	-1.22853	-0.182516	0.657504	0.617782	9187360	77.4653	-1.07577	0	10146400	91.1283	-0.0835093	0	1.04273	1.21047	5897320	54.268	-3.02338	-1.92175	5444400	68.3151	-2.0291	-0.193467	0.994284	1.28834	EBP|ELNR1|MPS4B	HGNC:4298|MIM:611458|Ensembl:ENSG00000170266|HPRD:01975|Vega:OTTHUMG00000155781	3	3p21.33	protein-coding	GLB1	galactosidase, beta 1
0.223014	0.208964	-0.205525	RYR1	ryanodine receptor 1 (skeletal)	6261	11125640	60.4775	-3.67236	-1.84854	6141760	52.2158	-2.86229	-1.14789	0.333462	0.228355	10663680	47.3928	-3.71051	-0.925195	7761880	52.0136	-3.48042	-0.761289	0.741796	0.826813	4678920	40.4826	-4.0942	-1.92124	4268280	65.3404	-2.27877	-0.292491	-0.206196	-0.371069	CCO|MHS|MHS1|RYDR|RYR|RYR-1|SKRR	HGNC:10483|MIM:180901|Ensembl:ENSG00000196218|HPRD:01618	19	19q13.1	protein-coding	RYR1	ryanodine receptor 1 (skeletal)
0.834157	0.675584	-0.0465811	SRSF7	serine/arginine-rich splicing factor 7	6432	12483120	76.9696	-1.83367	-1.76069	9736040	82.3089	-0.566052	-0.566052	1.26762	1.351	11341080	57.2168	-2.8498	-2.3402	11877760	68.9176	-2.0124	-1.40463	0.623176	0.675584	7904720	66.7508	-2.05374	-1.91807	5856880	63.4584	-2.43673	-2.43673	-0.383143	-0.615661	9G8|AAG3|SFRS7	HGNC:10789|MIM:600572|Ensembl:ENSG00000115875|HPRD:08991|Vega:OTTHUMG00000102076	2	2p22.1	protein-coding	SRSF7	serine/arginine-rich splicing factor 7
0.285643	1.17283	1.12545	PUF60	poly-U binding splicing factor 60KDa	22827	6229720	37.242	-6.26288	-2.45676	3192320	28.3729	-4.6816	-2.71467	1.58128	1.72796	6469920	42.1606	-4.16892	-3.11714	3724760	60.9639	-2.70313	-1.71513	1.30061	1.53925	5579160	40.8444	-4.06609	-1.91535	4511360	53.3352	-3.28638	-0.718263	0.876441	1.12545	FIR|RoBPI|SIAHBP1	HGNC:17042|MIM:604819|Ensembl:ENSG00000179950|HPRD:18051|Vega:OTTHUMG00000165155	8	8q24.3	protein-coding	PUF60	poly-U binding splicing factor 60KDa
1.88981	0.740606	1.69618	RCL1	RNA terminal phosphate cyclase-like 1	10171	10559160	59.8973	-3.73706	-2.05577	6709080	68.5337	-1.61716	-1.08655	2.1199	2.37526	8774160	56.2303	-2.93623	-2.45834	9693920	65.4503	-2.31351	-1.50322	1.0932	1.27481	7351920	62.011	-2.42192	-1.91351	6276680	79.8527	-1.06074	-0.822436	1.35682	1.78948	RNAC|RPCL1	HGNC:17687|MIM:611405|Ensembl:ENSG00000120158|HPRD:10189|Vega:OTTHUMG00000019474	9	9p24.1-p23	protein-coding	RCL1	RNA terminal phosphate cyclase-like 1
1.96441	1.87649	0.561418	ODC1	ornithine decarboxylase 1	4953	13203480	73.5521	-2.21469	-2.21469	8992840	81.4091	-0.634712	-0.634712	1.77803	1.96441	3973600	52.4593	-3.26662	-3.26662	7562600	74.1352	-1.55927	-1.55927	1.56513	1.87649	9772960	68.6664	-1.90495	-1.90495	5609720	75.3751	-1.43655	-1.43655	0.468398	0.561418	ODC	HGNC:8109|MIM:165640|Ensembl:ENSG00000115758|HPRD:01324|Vega:OTTHUMG00000090450	2	2p25	protein-coding	ODC1	ornithine decarboxylase 1
2.63975	0.0195206	0.730684	DKC1	dyskeratosis congenita 1, dyskerin	1736	8081280	43.5402	-5.5607	-4.87706	5877240	53.6404	-2.75358	-1.65521	2.33999	2.63975	13490200	71.8397	-1.56864	-1.55661	10460480	67.679	-2.11996	-1.6192	0.108577	0.0195206	8836640	68.8049	-1.89419	-1.89419	6193560	78.0466	-1.21233	-1.1596	0.590851	0.730684	CBF5|DKC|DKCX|NAP57|NOLA4|XAP101	HGNC:2890|MIM:300126|Ensembl:ENSG00000130826|HPRD:02129|Vega:OTTHUMG00000024242	X	Xq28	protein-coding	DKC1	dyskeratosis congenita 1, dyskerin
0.143305	0	-0.375999	EYA1	eyes absent homolog 1 (Drosophila)	2138	9981360	67.3808	-2.90272	-2.33635	6186120	55.1286	-2.64003	-1.72699	0.262691	0.143305	9419920	57.6818	-2.80906	-0.721494	9360680	63.8277	-2.45443	-1.01479	0.354631	0.333215	6638520	52.2402	-3.18089	-1.89392	4212680	59.2884	-2.78672	-1.45211	-0.484884	-0.756296	BOP|BOR|BOS1	HGNC:3519|MIM:601653|Ensembl:ENSG00000104313|HPRD:03388|Vega:OTTHUMG00000149894	8	8q13.3	protein-coding	EYA1	eyes absent homolog 1 (Drosophila)
3.63884	2.54462	0.806281	CCT3	chaperonin containing TCP1, subunit 3 (gamma)	7203	8540520	42.8134	-5.64173	-4.63428	7945640	57.9725	-2.42303	-1.17176	3.17133	3.63884	4070200	52.8728	-3.23039	-2.45554	3479600	68.9237	-2.01186	-1.15523	2.10989	2.571	8535880	60.5422	-2.53602	-1.88123	6809880	74.6729	-1.49548	-0.33146	0.645541	0.806281	CCT-gamma|CCTG|PIG48|TCP-1-gamma|TRIC5	HGNC:1616|MIM:600114|Ensembl:ENSG00000163468|HPRD:08969|Vega:OTTHUMG00000024061	1	1q23	protein-coding	CCT3	chaperonin containing TCP1, subunit 3 (gamma)
1.86385	0	-0.397434	CCNA2	cyclin A2	890	3261880	19.3008	-8.26314	-5.52526	1849880	17.0192	-5.54795	-3.5778	2.71519	3.09066	9448240	52.7512	-3.24105	-0.835637	7603320	56.4655	-3.0938	-1.81189	0.147251	0.0688256	5582560	50.6839	-3.30178	-1.8702	5311080	75.3946	-1.43492	-1.42994	-0.22527	-0.397434	CCN1|CCNA	HGNC:1578|MIM:123835|Ensembl:ENSG00000145386|HPRD:00453|Vega:OTTHUMG00000133072	4	4q27	protein-coding	CCNA2	cyclin A2
2.63158	0.119603	0.921455	WDR36	WD repeat domain 36	134430	8585480	62.3405	-3.46466	-3.46466	8315800	78.0861	-0.888267	-0.888267	2.5764	2.92386	10306160	62.2867	-2.40561	-2.40561	10017040	67.5472	-2.1314	-2.1314	0.274205	0.23068	6946040	69.1336	-1.86865	-1.86865	6165160	84.1299	-0.701749	-0.701749	0.728862	0.921455	GLC1G|TA-WDRP|TAWDRP|UTP21	HGNC:30696|MIM:609669|Ensembl:ENSG00000134987|HPRD:10305|Vega:OTTHUMG00000128790	5	5q22.1	protein-coding	WDR36	WD repeat domain 36
1.80553	0.360977	0.409316	SNRPB2	small nuclear ribonucleoprotein polypeptide B	6629	8926960	55.5108	-4.2261	-2.99632	5919000	51.6483	-2.90559	-2.42844	1.78108	1.96807	11110360	61.751	-2.45255	-2.19602	11366920	69.2084	-1.98713	-1.53445	0.465412	0.47445	7588320	64.7505	-2.20912	-1.85747	6445080	67.8881	-2.06494	-1.66244	0.358362	0.409316	Msl1	HGNC:11155|MIM:603520|Ensembl:ENSG00000125870|HPRD:04628|Vega:OTTHUMG00000031933	20	20p12.1	protein-coding	SNRPB2	small nuclear ribonucleoprotein polypeptide B
1.0067	0	0.268883	AMPD2	adenosine monophosphate deaminase 2	271	10111160	53.0785	-4.49728	-4.20224	5852920	47.9637	-3.18674	-2.69395	1.31054	1.40258	6979200	74.7232	-1.31601	-0.878275	6695480	66.3177	-2.23819	-1.75873	0.0495214	-0.0557696	6150840	55.8433	-2.90101	-1.85443	5050240	62.594	-2.50928	-0.882745	0.322045	0.359114	-	HGNC:469|MIM:102771|Ensembl:ENSG00000116337|HPRD:11808|Vega:OTTHUMG00000011649	1	1p13.3	protein-coding	AMPD2	adenosine monophosphate deaminase 2
2.51851	0.336549	0.815114	NDUFV1	NADH dehydrogenase (ubiquinone) flavoprotein 1, 51kDa	4723	12597880	73.0995	-2.26515	-2.26515	10572000	93.8875	0.317449	0	2.35753	2.66084	9882240	69.2974	-1.79138	-1.72161	9080920	77.0743	-1.30402	-1.25448	0.48736	0.502432	7530000	69.3811	-1.84943	-1.84943	6570720	87.2937	-0.436211	-0.436211	0.651932	0.815114	CI-51K|CI51KD|UQOR1	HGNC:7716|MIM:161015|Ensembl:ENSG00000167792|HPRD:01191|Vega:OTTHUMG00000166215	11	11q13	protein-coding	NDUFV1	NADH dehydrogenase (ubiquinone) flavoprotein 1, 51kDa
0.637096	0.146821	0.165961	LSM7	LSM7 homolog, U6 small nuclear RNA associated (S. cerevisiae)	51690	11040800	63.3581	-3.35121	-2.17995	4934920	42.0943	-3.63461	-3.60513	1.01742	1.05032	7419280	41.7372	-4.20602	-3.37829	6387720	52.8451	-3.40821	-2.79783	0.731207	0.813314	7511560	55.4721	-2.92985	-1.84173	6298240	65.1868	-2.29167	-1.1089	0.182311	0.165961	YNL147W	HGNC:20470|MIM:607287|Ensembl:ENSG00000130332|HPRD:06287|Vega:OTTHUMG00000180441	19	19p13.3	protein-coding	LSM7	LSM7 homolog, U6 small nuclear RNA associated (S. cerevisiae)
1.98336	0.0588276	1.19095	USP39	ubiquitin specific peptidase 39	10713	7686320	47.6137	-5.10655	-4.77119	5676520	47.3483	-3.2337	-2.39833	1.90766	2.12019	8231560	45.4377	-3.8818	-3.22315	8416000	47.8362	-3.84321	-3.18354	0.623225	0.675646	6225960	61.0571	-2.49602	-1.83985	5243720	75.0123	-1.467	-0.872328	1.00645	1.30516	65K|HSPC332|SAD1|SNRNP65	HGNC:20071|MIM:611594|Ensembl:ENSG00000168883|HPRD:07165|Vega:OTTHUMG00000153090	2	2p11.2	protein-coding	USP39	ubiquitin specific peptidase 39
2.2225	1.28821	2.09042	CEBPZ	CCAAT/enhancer binding protein (C/EBP), zeta	10153	9448000	53.8736	-4.40863	-4.40863	8745760	63.0404	-2.03632	-2.03632	2.24906	2.53048	4014400	51.7745	-3.32661	-3.32661	3313360	64.8895	-2.36222	-2.18966	1.11157	1.29824	9368000	69.6889	-1.82552	-1.82552	7777720	79.0922	-1.12457	-1.03722	1.63077	2.16816	CBF|CBF2|HSP-CBF|NOC1	HGNC:24218|MIM:612828|Ensembl:ENSG00000115816|HPRD:09875|Vega:OTTHUMG00000100960	2	2p22.2	protein-coding	CEBPZ	CCAAT/enhancer binding protein (C/EBP), zeta
0.383326	0	1.33341	NUDT21	nudix (nucleoside diphosphate linked moiety X)-type motif 21	11051	13594880	81.2718	-1.35402	-1.20445	8223120	66.6294	-1.76247	-1.0848	0.462413	0.383326	13276960	80.0405	-0.850146	-0.568717	5000920	84.5303	-0.656505	-0.590474	-0.0877878	-0.230826	9528480	69.757	-1.82023	-1.82023	6694720	86.5374	-0.499693	-0.499693	1.02688	1.33341	CFIM25|CPSF5	HGNC:13870|MIM:604978|Ensembl:ENSG00000167005|HPRD:05400|Vega:OTTHUMG00000133240	16	16q12.2	protein-coding	NUDT21	nudix (nucleoside diphosphate linked moiety X)-type motif 21
1.27718	0	-0.669277	RAD51D	RAD51 homolog D (S. cerevisiae)	5892	12196640	60.5859	-3.66028	-0.796034	7433960	64.9306	-1.89209	0	1.77415	1.95974	11831480	67.3833	-1.95908	-1.78853	11972880	78.5052	-1.17976	-0.481688	0.779328	0.874663	8324760	69.9861	-1.80244	-1.80244	5458240	65.9886	-2.22437	-1.36038	-0.421931	-0.669277	BROVCA4|R51H3|RAD51L3|TRAD	HGNC:9823|MIM:602954|Ensembl:ENSG00000185379|HPRD:04261|Vega:OTTHUMG00000132930	17	17q11	protein-coding	RAD51D	RAD51 homolog D (S. cerevisiae)
2.379	0	0.683191	PACSIN3	protein kinase C and casein kinase substrate in neurons 3	29763	8121520	51.2762	-4.69822	-2.85554	8008360	75.233	-1.10597	-0.170562	2.21238	2.4864	14569040	69.8492	-1.74303	-0.595028	9333200	75.6231	-1.43005	-0.744273	0.132728	0.0503106	8387600	66.3192	-2.08727	-1.80183	6315760	86.5545	-0.498251	-0.304069	0.556494	0.683191	SDPIII	HGNC:8572|MIM:606513|Ensembl:ENSG00000165912|HPRD:05937|Vega:OTTHUMG00000166870	11	11p12-p11.12	protein-coding	PACSIN3	protein kinase C and casein kinase substrate in neurons 3
0.802423	1.38607	0.501115	MAS1	MAS1 oncogene	4142	14875240	87.8485	-0.62079	-0.62079	10464240	89.8136	0.00659144	0.00659144	0.811144	0.802423	17125560	77.358	-1.08517	-0.659765	10274800	92.1079	0.00156918	0.00156918	1.18046	1.38607	7897880	70.0399	-1.79826	-1.79826	7289280	78.023	-1.21431	-0.773217	0.816347	1.04238	MAS	HGNC:6899|MIM:165180|Ensembl:ENSG00000130368|HPRD:01306|Vega:OTTHUMG00000015944	6	6q25.3-q26	protein-coding	MAS1	MAS1 oncogene
-1.46354	-0.561376	0	MED21	mediator complex subunit 21	9412	14083240	80.3043	-1.46188	-1.46188	7419320	56.1851	-2.55941	-2.55941	-1.07437	-1.46354	5467720	70.4075	-1.69412	-1.65504	3525200	74.1261	-1.56006	-1.56006	-0.378412	-0.601343	9650320	70.1722	-1.78798	-1.78798	6601280	71.8985	-1.72834	-1.72834	0.0596352	-0.0036119	SRB7|SURB7|hSrb7	HGNC:11473|MIM:603800|Ensembl:ENSG00000152944|HPRD:09156|Vega:OTTHUMG00000169276	12	12p11.23	protein-coding	MED21	mediator complex subunit 21
0	0.0404204	0	RFNG	RFNG O-fucosylpeptide 3-beta-N-acetylglucosaminyltransferase	5986	15362280	76.311	-1.9071	-1.41149	8764440	74.0194	-1.19858	-0.516312	0.625507	0.579328	17921160	84.0739	-0.496771	0	9675520	102.967	0.94467	0.0255817	0.448842	0.453325	7241440	70.1884	-1.78672	-1.78672	5408440	75.5867	-1.41879	-0.252947	0.237988	0.242923	-	HGNC:9974|MIM:602578|Ensembl:ENSG00000169733|HPRD:09093|Vega:OTTHUMG00000178512	17	17q25	protein-coding	RFNG	RFNG O-fucosylpeptide 3-beta-N-acetylglucosaminyltransferase
2.48786	0	0.207325	USP31	ubiquitin specific peptidase 31	57478	8985440	47.6793	-5.09923	-4.30706	6486840	51.9099	-2.88563	-1.75368	2.2136	2.48786	13324720	66.4786	-2.03835	-0.823132	9633160	61.8511	-2.62608	-1.6881	-0.0332389	-0.161281	6455200	63.3053	-2.32139	-1.78658	6815320	67.3613	-2.10915	-1.34146	0.212235	0.207325	-	HGNC:20060|Ensembl:ENSG00000103404|HPRD:15634|Vega:OTTHUMG00000094793	16	16p12.2	protein-coding	USP31	ubiquitin specific peptidase 31
0.407957	0	0.077319	NAA10	N(alpha)-acetyltransferase 10, NatA catalytic subunit	8260	10908800	80.5432	-1.43525	-1.43525	9096600	77.2464	-0.952342	-0.555183	0.482909	0.407957	14829120	70.3126	-1.70244	-1.17986	12871720	81.052	-0.958579	-0.365112	0.256199	0.207725	9303840	67.4093	-2.0026	-1.78577	5512960	78.3316	-1.18841	-1.03672	0.176739	0.158259	ARD1|ARD1A|DXS707|NATD|TE2	HGNC:18704|MIM:300013|Ensembl:ENSG00000102030|HPRD:02056|Vega:OTTHUMG00000024225	X	Xq28	protein-coding	NAA10	N(alpha)-acetyltransferase 10, NatA catalytic subunit
1.28196	-0.522062	0.517634	COL6A3	collagen, type VI, alpha 3	1293	12434200	64.726	-3.1987	-3.1987	8726080	63.6667	-1.98853	-1.77755	1.21016	1.28196	6230680	78.7111	-0.966615	-0.701006	3601720	74.2558	-1.54879	-1.2944	-0.582179	-0.861126	9778760	69.3575	-1.85126	-1.78531	6440760	75.6073	-1.41706	-1.0383	0.436724	0.517634	-	HGNC:2213|MIM:120250|Ensembl:ENSG00000163359|HPRD:00371|Vega:OTTHUMG00000150020	2	2q37	protein-coding	COL6A3	collagen, type VI, alpha 3
2.77044	0.124561	1.87708	ATP6V0C	ATPase, H+ transporting, lysosomal 16kDa, V0 subunit c	527	9502120	59.8907	-3.73779	-1.76539	7942080	71.4866	-1.39184	0	2.44874	2.77044	11808080	56.6122	-2.90277	-1.58403	10852840	65.512	-2.30815	-1.07801	0.315048	0.282751	5772640	55.8763	-2.89845	-1.78064	6117240	83.8336	-0.726622	0	1.45359	1.92324	ATP6C|ATP6L|ATPL|VATL|VPPC|Vma3	HGNC:855|MIM:108745|Ensembl:ENSG00000185883|HPRD:00162|Vega:OTTHUMG00000128865	16	16p13.3	protein-coding	ATP6V0C	ATPase, H+ transporting, lysosomal 16kDa, V0 subunit c
0.404497	0.0499561	0	OGFOD2	2-oxoglutarate and iron-dependent oxygenase domain containing 2	79676	11675400	71.9224	-2.39639	-1.77621	8103280	66.3023	-1.78743	-1.60686	2.03331	2.2712	7221800	72.893	-1.47636	-0.109198	6666680	81.7397	-0.898855	-0.101132	0.367258	0.349314	6827200	56.8355	-2.82395	-1.77963	5700600	67.7549	-2.07612	-1.02399	-0.159868	-0.307029	-	HGNC:25823|Ensembl:ENSG00000111325|HPRD:07829|Vega:OTTHUMG00000168778	12	12q24.31	protein-coding	OGFOD2	2-oxoglutarate and iron-dependent oxygenase domain containing 2
0.783698	0	0.856371	RUVBL2	RuvB-like 2 (E. coli)	10856	6520200	36.9861	-6.29141	-4.2931	3226320	26.3774	-4.83387	-1.49509	2.49538	2.8265	9425400	49.889	-3.49181	-0.928704	9244240	55.985	-3.13553	-0.948483	0.222991	0.165388	7141520	50.835	-3.29004	-1.77531	4469280	63.8188	-2.40648	-1.03274	0.834494	1.06747	ECP51|INO80J|REPTIN|RVB2|TIH2|TIP48|TIP49B	HGNC:10475|MIM:604788|Ensembl:ENSG00000183207|HPRD:16070	19	19q13.3	protein-coding	RUVBL2	RuvB-like 2 (E. coli)
2.8805	1.99184	0.813117	CCT2	chaperonin containing TCP1, subunit 2 (beta)	10576	9413800	49.4367	-4.9033	-4.9033	8478680	59.6918	-2.29184	-2.29184	2.54603	2.88737	3608480	46.1766	-3.81706	-3.52381	4124600	80.7769	-0.982469	-0.982469	2.16578	2.64225	10232760	70.5236	-1.76069	-1.76069	8326800	87.7714	-0.396121	-0.396121	0.966189	1.24951	99D8.1|CCT-beta|CCTB|PRO1633|TCP-1-beta	HGNC:1615|MIM:605139|Ensembl:ENSG00000166226|HPRD:06895|Vega:OTTHUMG00000169383	12	12q15	protein-coding	CCT2	chaperonin containing TCP1, subunit 2 (beta)
3.02791	-0.395533	0	RPA2	replication protein A2, 32kDa	6118	10829440	64.2861	-3.24775	-3.24775	7779960	65.705	-1.833	-1.833	2.66298	3.02791	14390600	81.9581	-0.682138	-0.541076	11024160	75.6964	-1.42369	-1.42369	-0.399628	-0.628392	6732160	65.2522	-2.17015	-1.7561	5970760	80.6339	-0.995176	-0.995176	-0.070469	-0.183454	REPA2|RPA32	HGNC:10290|MIM:179836|Ensembl:ENSG00000117748|HPRD:01566|Vega:OTTHUMG00000003915	1	1p35	protein-coding	RPA2	replication protein A2, 32kDa
1.09949	0.624676	0.61582	AGPAT1	1-acylglycerol-3-phosphate O-acyltransferase 1 (lysophosphatidic acid acyltransferase, alpha)	10554	13687160	75.2907	-2.02085	-2.02085	7869440	77.1131	-0.962513	-0.962513	1.05833	1.09949	9147360	59.4979	-2.64994	-1.03178	11152400	75.24	-1.46333	-0.336889	1.14444	1.34015	8980080	66.8462	-2.04633	-1.75575	6496360	74.6737	-1.49542	-0.529208	0.507755	0.61582	1-AGPAT1|G15|LPAAT-alpha|LPAATA	HGNC:324|MIM:603099|Ensembl:ENSG00000204310|HPRD:04372|Vega:OTTHUMG00000031210	6	6p21.3	protein-coding	AGPAT1	1-acylglycerol-3-phosphate O-acyltransferase 1 (lysophosphatidic acid acyltransferase, alpha)
0.576281	-0.176276	0.490813	ALYREF	Aly/REF export factor	10189	5855960	32.2126	-6.82361	-4.18138	2552720	20.8703	-5.25409	-2.64458	1.36464	1.4676	8567000	45.3454	-3.88989	-2.35044	7724400	46.7805	-3.93489	-1.91169	-0.0450005	-0.176276	6537200	48.3817	-3.48061	-1.75393	3933280	56.165	-3.04887	-1.4037	0.505482	0.612678	ALY|ALY/REF|BEF|REF|THOC4	HGNC:19071|MIM:604171|Ensembl:ENSG00000183684|HPRD:09168|Vega:OTTHUMG00000160470	17	17q25.3	protein-coding	ALYREF	Aly/REF export factor
-0.513079	1.68605	1.11687	TUBGCP6	tubulin, gamma complex associated protein 6	85378	14215120	84.2636	-1.02047	-0.809192	10593520	92.639	0.222183	0	-0.283487	-0.513079	10251080	55.1034	-3.03496	-2.50177	10312800	70.331	-1.88965	-1.67362	1.41576	1.68605	8804440	70.7944	-1.73965	-1.73965	7600120	88.8163	-0.30842	-0.224645	0.870231	1.11687	GCP-6|GCP6|MCCRP	HGNC:18127|MIM:610053|Ensembl:ENSG00000128159|HPRD:15589|Vega:OTTHUMG00000030150	22	22q13.31-q13.33	protein-coding	TUBGCP6	tubulin, gamma complex associated protein 6
0	0.124963	0.792875	MYO7A	myosin VIIA	4647	14371360	90.3622	-0.34054	-0.257022	10424400	93.1633	0.262189	0	0.602729	0.551954	10793840	85.8037	-0.345216	-0.204467	8939960	84.6646	-0.644844	-0.644844	0.191284	0.124963	9622560	70.8434	-1.73585	-1.73585	7450600	85.452	-0.59079	-0.472561	0.912026	1.17464	DFNA11|DFNB2|MYOVIIA|MYU7A|NSRD2|USH1B	HGNC:7606|MIM:276903|Ensembl:ENSG00000137474|HPRD:02043|Vega:OTTHUMG00000152822	11	11q13.5	protein-coding	MYO7A	myosin VIIA
0.965792	0	0.446869	KCNE3	potassium voltage-gated channel, Isk-related family, member 3	10008	12901120	77.0303	-1.8269	-0.596491	9274200	78.8471	-0.830203	0	0.996696	1.02542	14075800	68.0158	-1.90366	-0.986313	9407200	74.5416	-1.52397	-0.739722	0.37969	0.365163	7100920	61.438	-2.46643	-1.72381	6990680	81.7001	-0.905689	-0.0440107	0.877792	1.12732	HOKPP|HYPP|MiRP2	HGNC:6243|MIM:604433|Ensembl:ENSG00000175538|HPRD:07256|Vega:OTTHUMG00000165641	11	11q13.4	protein-coding	KCNE3	potassium voltage-gated channel, Isk-related family, member 3
0.70854	-0.486072	0.998908	JDP2	Jun dimerization protein 2	122953	9599680	57.4771	-4.00688	-3.61329	6993600	62.3181	-2.09144	-1.98525	0.733024	0.70854	11333800	69.8638	-1.74176	-1.09296	10237320	68.8731	-2.01626	-1.3571	-0.287997	-0.486072	7744080	64.1716	-2.25409	-1.72026	5643520	76.1347	-1.3728	-0.797413	0.784894	0.998908	JUNDM2	HGNC:17546|MIM:608657|Ensembl:ENSG00000140044|HPRD:16360|Vega:OTTHUMG00000171869	14	14q24.3	protein-coding	JDP2	Jun dimerization protein 2
1.32067	0.605357	0.630088	KCNMB4	potassium large conductance calcium-activated channel, subfamily M, beta member 4	27345	8584920	52.1136	-4.60485	-3.77434	6487680	55.8044	-2.58847	-1.23182	1.68287	1.85004	10159200	52.9823	-3.2208	-2.85286	10261600	61.5446	-2.6527	-2.23026	0.568092	0.605357	5000880	47.3626	-3.55977	-1.71752	5029240	58.3475	-2.86569	-1.24596	0.556826	0.68365	-	HGNC:6289|MIM:605223|Ensembl:ENSG00000135643|HPRD:05564|Vega:OTTHUMG00000167586	12	12q	protein-coding	KCNMB4	potassium large conductance calcium-activated channel, subfamily M, beta member 4
3.52462	1.13084	0.926452	EIF2B1	eukaryotic translation initiation factor 2B, subunit 1 alpha, 26kDa	1967	8570760	49.5985	-4.88527	-4.77142	7616000	67.8712	-1.66771	-1.4659	3.21755	3.69439	13166400	61.8587	-2.44311	-2.44311	12845360	77.9715	-1.22611	-1.22611	1.06889	1.24382	8068880	69.2035	-1.86323	-1.71401	5933520	75.589	-1.4186	-0.770595	0.732478	0.926452	EIF2B|EIF2BA	HGNC:3257|MIM:606686|Ensembl:ENSG00000111361|HPRD:09458|Vega:OTTHUMG00000168696	12	12q24.31	protein-coding	EIF2B1	eukaryotic translation initiation factor 2B, subunit 1 alpha, 26kDa
1.46339	0.0770228	0.97218	HSPE1	heat shock 10kDa protein 1 (chaperonin 10)	3336	9524640	62.2033	-3.47996	-2.97448	7479240	54.6667	-2.67527	-1.61335	1.36113	1.46339	5773160	74.9946	-1.29223	-1.14962	3799320	76.4981	-1.35406	-0.845284	0.286106	0.245852	7734160	65.2911	-2.16713	-1.7132	6436840	73.1525	-1.6231	-0.934046	0.765558	0.97218	CPN10|EPF|GROES|HSP10	HGNC:5269|MIM:600141|Ensembl:ENSG00000115541|HPRD:02535|Vega:OTTHUMG00000132749	2	2q33.1	protein-coding	HSPE1	heat shock 10kDa protein 1 (chaperonin 10)
0	-0.186668	0.566335	THBS1	thrombospondin 1	7057	11950560	66.2631	-3.02734	-1.34775	9528080	79.7748	-0.759414	0	0.202108	0.0704971	15381840	75.0388	-1.28836	-0.433614	12433640	76.6426	-1.34151	-0.604099	-0.0531515	-0.186668	6082560	58.7065	-2.67861	-1.7116	5807520	73.6076	-1.5849	-1.15582	0.719551	0.908585	THBS|THBS-1|TSP|TSP-1|TSP1	HGNC:11785|MIM:188060|Ensembl:ENSG00000137801|HPRD:01765|Vega:OTTHUMG00000133665	15	15q15	protein-coding	THBS1	thrombospondin 1
0	0	1.3106	ZAN	zonadhesin	7455	15420240	97.2883	0.431652	0.393143	7319960	56.2613	-2.5536	-2.0182	0.441275	0.357922	10645240	95.6359	0.516211	0	10851080	102.312	0.887736	0.0356519	0.371525	0.354753	8844720	71.1751	-1.71007	-1.71007	7091280	86.0472	-0.540835	-0.540835	1.47063	1.94679	-	HGNC:12857|MIM:602372|Ensembl:ENSG00000146839|HPRD:03846|Vega:OTTHUMG00000157037	7	7q22	protein-coding	ZAN	zonadhesin
0.301052	0	0	FUCA1	fucosidase, alpha-L- 1, tissue	2517	14380280	77.7489	-1.74679	-1.63892	7701400	77.0262	-0.969148	-0.969148	0.550804	0.489553	13574280	76.4921	-1.16103	-0.617092	12666200	82.1266	-0.86526	-0.32981	0.295769	0.258172	7736080	71.1885	-1.70904	-1.70904	6122040	76.818	-1.31545	-0.91005	0.393591	0.458012	FUCA	HGNC:4006|MIM:612280|Ensembl:ENSG00000179163|HPRD:01974|Vega:OTTHUMG00000002965	1	1p34	protein-coding	FUCA1	fucosidase, alpha-L- 1, tissue
0.631722	0.675392	0.502966	SDR16C5	short chain dehydrogenase/reductase family 16C, member 5	195814	11174160	77.852	-1.73529	-1.48826	8585600	77.7724	-0.912208	-0.695658	1.01021	1.04166	10931440	68.9366	-1.82299	-1.82299	10393920	85.1375	-0.603778	-0.603778	0.623025	0.675392	7077880	71.2338	-1.70552	-1.70552	5660800	77.2474	-1.2794	-0.908931	0.426112	0.502966	RDH#2|RDH-E2|RDHE2	HGNC:30311|MIM:608989|Ensembl:ENSG00000170786|HPRD:12351|Vega:OTTHUMG00000164311	8	8q12.1	protein-coding	SDR16C5	short chain dehydrogenase/reductase family 16C, member 5
1.66289	0.548926	0.973064	ABCB7	ATP-binding cassette, sub-family B (MDR/TAP), member 7	22	11471680	63.6874	-3.3145	-3.27896	5971360	49.2344	-3.08978	-2.12995	1.74397	1.92347	11113920	53.2841	-3.19435	-2.40424	9795200	60.5339	-2.74047	-1.85549	0.549497	0.581651	7248680	62.9676	-2.34762	-1.70426	5304240	77.693	-1.24201	-0.95646	0.831161	1.06286	ABC7|ASAT|Atm1p|EST140535	HGNC:48|MIM:300135|Ensembl:ENSG00000131269|HPRD:02137|Vega:OTTHUMG00000021862	X	Xq13.3	protein-coding	ABCB7	ATP-binding cassette, sub-family B (MDR/TAP), member 7
-0.40881	0.167452	0	BRPF1	bromodomain and PHD finger containing, 1	7862	15458680	79.1052	-1.59557	-1.34047	7460920	63.1659	-2.02674	-1.52657	-0.55409	-0.838284	8077280	75.7337	-1.22747	-0.40848	9337240	80.5421	-1.00286	-0.0994969	0.334602	0.30768	7245200	58.3035	-2.70991	-1.68928	5510560	68.9803	-1.97327	-1.71735	-0.0371205	-0.137357	BR140	HGNC:14255|MIM:602410|Ensembl:ENSG00000156983|HPRD:03875|Vega:OTTHUMG00000097033	3	3p26-p25	protein-coding	BRPF1	bromodomain and PHD finger containing, 1
-0.781113	0	0.175101	NDUFA12	NADH dehydrogenase (ubiquinone) 1 alpha subcomplex, 12	55967	13302280	70.0155	-2.60898	0	5883320	49.2748	-3.0867	-1.20849	-0.506518	-0.781113	12270080	80.6402	-0.797603	-0.0725174	9741040	84.2025	-0.684972	-0.124668	0.112631	0.0246885	9430280	71.4543	-1.68839	-1.68839	7459960	87.4594	-0.422305	-0.194569	0.548311	0.67188	B17.2|DAP13	HGNC:23987|MIM:614530|Ensembl:ENSG00000184752|HPRD:16781|Vega:OTTHUMG00000170098	12	12q22	protein-coding	NDUFA12	NADH dehydrogenase (ubiquinone) 1 alpha subcomplex, 12
1.1219	0.295488	0	GRPEL1	GrpE-like 1, mitochondrial (E. coli)	80273	12267200	65.4943	-3.11305	-3.11305	9312120	64.8163	-1.90081	-1.88423	1.21223	1.28444	4638800	58.793	-2.7117	-2.45517	3706760	71.8467	-1.75801	-1.75801	1.17497	1.37907	10244360	71.4396	-1.68953	-1.68404	6949080	73.5493	-1.58979	-1.58979	0.0997389	0.0518231	HMGE	HGNC:19696|MIM:606173|Ensembl:ENSG00000109519|HPRD:07550|Vega:OTTHUMG00000090495	4	4p16	protein-coding	GRPEL1	GrpE-like 1, mitochondrial (E. coli)
1.83737	0	0.054825	ATG4B	autophagy related 4B, cysteine peptidase	23192	7472200	40.8093	-5.86516	-4.13856	5042600	40.8586	-3.72889	-1.78324	1.9641	2.18801	9014720	50.1888	-3.46554	-1.21411	3191080	63.5023	-2.48269	-1.04578	-0.00853004	-0.12978	6729320	54.4716	-3.00757	-1.67967	5274960	62.9594	-2.47861	-0.992906	0.528961	0.645132	APG4B|AUTL1	HGNC:20790|MIM:611338|Ensembl:ENSG00000168397|HPRD:16499|Vega:OTTHUMG00000151514	2	2q37.3	protein-coding	ATG4B	autophagy related 4B, cysteine peptidase
-0.491167	0	0.241513	ZNF37A	zinc finger protein 37A	7587	15533160	81.5726	-1.32049	-0.082063	9870400	68.4915	-1.62038	-1.36063	-0.299895	-0.532799	6694240	85.6641	-0.357444	0	4283200	83.883	-0.712723	0	-0.08211	-0.223587	8697080	59.9398	-2.58281	-1.67614	6841120	69.5678	-1.92396	-0.622465	0.236967	0.241513	KOX21|ZNF37	HGNC:13102|Ensembl:ENSG00000075407|HPRD:18508|Vega:OTTHUMG00000017990	10	10p11.2	protein-coding	ZNF37A	zinc finger protein 37A
3.49329	0.224573	0	FURIN	furin (paired basic amino acid cleaving enzyme)	5045	7994960	48.7253	-4.98261	-2.61621	8710200	72.6524	-1.30288	-0.00106359	3.05022	3.49329	7405000	47.9917	-3.65803	-3.2203	6293640	57.6792	-2.98839	-2.50893	0.669645	0.734828	8197560	61.2642	-2.47994	-1.6664	5675800	75.6636	-1.41234	-0.581255	0.252663	0.263208	FUR|PACE|PCSK3|SPC1	HGNC:8568|MIM:136950|Ensembl:ENSG00000140564|HPRD:00653|Vega:OTTHUMG00000149831	15	15q26.1	protein-coding	FURIN	furin (paired basic amino acid cleaving enzyme)
1.90586	0	0.343495	CAPN1	calpain 1, (mu/I) large subunit	823	10852400	66.14	-3.04106	-3.04106	9265720	77.2861	-0.949315	-0.727731	2.09174	2.34141	13659240	73.9171	-1.38664	-0.435788	12973040	81.8487	-0.889394	-0.889394	0.497242	0.51503	7322280	71.8086	-1.66087	-1.66087	6518440	80.8883	-0.973823	-0.973823	0.687045	0.863651	CANP|CANP1|CANPL1|muCANP|muCL	HGNC:1476|MIM:114220|Ensembl:ENSG00000014216|HPRD:00253|Vega:OTTHUMG00000165614	11	11q13	protein-coding	CAPN1	calpain 1, (mu/I) large subunit
0.327334	1.06705	0.163726	PHC1	polyhomeotic homolog 1 (Drosophila)	1911	11921560	75.9815	-1.94383	-1.36959	6939760	69.7021	-1.52801	-0.270378	0.415822	0.327334	9071120	58.6113	-2.72762	-2.66928	12201000	79.1103	-1.12721	-0.493438	0.93023	1.06705	8397280	66.0804	-2.10582	-1.65959	4942080	69.5539	-1.92513	-0.818772	0.180694	0.163726	EDR1|HPH1|RAE28	HGNC:3182|MIM:602978|Ensembl:ENSG00000111752|HPRD:16009|Vega:OTTHUMG00000168275	12	12p13	protein-coding	PHC1	polyhomeotic homolog 1 (Drosophila)
0	0	0.30282	DCTN2	dynactin 2 (p50)	10540	10056160	55.7264	-4.20206	-3.76783	7852320	64.1983	-1.94797	-1.93397	0.546942	0.48491	11263800	79.8033	-0.870925	-0.32598	11934640	83.7411	-0.725043	-0.661118	0.145882	0.0670809	10022240	71.3407	-1.69721	-1.65608	6241000	79.712	-1.07255	-0.527721	0.661914	0.828914	DCTN50|DYNAMITIN|RBP50	HGNC:2712|MIM:607376|Ensembl:ENSG00000175203|HPRD:09568|Vega:OTTHUMG00000170124	12	12q13.3	protein-coding	DCTN2	dynactin 2 (p50)
-0.022751	0	0	NFS1	NFS1 nitrogen fixation 1 homolog (S. cerevisiae)	9054	11776360	67.089	-2.93525	-2.2314	7646920	68.6227	-1.61037	-1.4141	0.124516	-0.022751	13518960	59.0898	-2.6857	-2.61713	12502600	68.0205	-2.0903	-1.43193	0.583858	0.625458	9022400	65.3701	-2.16099	-1.65343	6406120	79.2002	-1.11551	-0.921595	0.346649	0.393125	IscS|NIFS	HGNC:15910|MIM:603485|Ensembl:ENSG00000244005|HPRD:04597|Vega:OTTHUMG00000032361	20	20q11.22	protein-coding	NFS1	NFS1 nitrogen fixation 1 homolog (S. cerevisiae)
0	-0.963761	1.0184	TIA1	TIA1 cytotoxic granule-associated RNA binding protein	7072	14082640	78.085	-1.70932	-0.801726	6992680	59.1164	-2.33574	-1.25881	0.57793	0.522152	13805520	59.0227	-2.69158	-1.42268	12268600	67.7046	-2.11774	-1.2813	-0.893925	-1.25857	7552320	59.5942	-2.60966	-1.64946	5944360	70.9178	-1.81066	-0.509165	0.798999	1.0184	TIA-1	HGNC:11802|MIM:603518|Ensembl:ENSG00000116001|HPRD:04626|Vega:OTTHUMG00000129644	2	2p13	protein-coding	TIA1	TIA1 cytotoxic granule-associated RNA binding protein
-1.36668	0.266024	0.0263165	CHD4	chromodomain helicase DNA binding protein 4	1108	15787840	96.1475	0.304464	0	7308080	74.2688	-1.17955	-1.17955	-1.30478	-1.74044	14366520	79.3818	-0.907857	-0.907857	13410560	86.7659	-0.462355	-0.462355	0.341343	0.316275	9306200	71.9727	-1.64812	-1.64812	5973080	75.3602	-1.4378	-1.4378	0.3415	0.386008	Mi-2b|Mi2-BETA	HGNC:1919|MIM:603277|Ensembl:ENSG00000111642|HPRD:04472|Vega:OTTHUMG00000169164	12	12p13	protein-coding	CHD4	chromodomain helicase DNA binding protein 4
2.60717	-0.308917	0.248129	BTF3	basic transcription factor 3	689	11733120	69.4259	-2.67471	-2.67471	8750680	79.094	-0.81136	-0.81136	2.55238	2.89501	12422520	69.3571	-1.78615	-1.64034	11082360	66.1115	-2.25609	-2.25609	-0.149041	-0.308917	9392720	72.0007	-1.64594	-1.64594	6019360	81.9661	-0.883365	-0.883365	0.241754	0.248129	BETA-NAC|BTF3a|BTF3b|NACB	HGNC:1125|MIM:602542|Ensembl:ENSG00000145741|HPRD:03966|Vega:OTTHUMG00000102031	5	5q13.2	protein-coding	BTF3	basic transcription factor 3
1.15344	0.468988	0	GNA11	guanine nucleotide binding protein (G protein), alpha 11 (Gq class)	2767	7906400	42.747	-5.64913	-1.33198	5097920	41.7816	-3.65846	-0.800324	1.99067	2.21995	6743600	60.7904	-2.5367	-1.6436	6589040	68.1918	-2.07543	-1.23853	0.461278	0.46918	4826560	44.4147	-3.78876	-1.64099	3596040	46.6327	-3.84892	-0.750308	-0.0899748	-0.210417	GNA-11	HGNC:4379|MIM:139313|Ensembl:ENSG00000088256|HPRD:00759|Vega:OTTHUMG00000180631	19	19p13.3	protein-coding	GNA11	guanine nucleotide binding protein (G protein), alpha 11 (Gq class)
0.360068	-0.159782	0.424895	RHOB	ras homolog family member B	388	12008800	71.0571	-2.49285	-1.72796	8011600	73.7078	-1.22235	-1.22235	1.2705	1.35446	11970440	66.833	-2.00729	-1.24048	10939120	73.4727	-1.6168	-1.30374	-0.202955	-0.377653	7395280	67.1416	-2.02339	-1.63589	5863280	83.2334	-0.776993	-0.776993	0.449044	0.534664	ARH6|ARHB|MST081|MSTP081|RHOH6	HGNC:668|MIM:165370|Ensembl:ENSG00000143878|HPRD:01321|Vega:OTTHUMG00000090755	2	2p24	protein-coding	RHOB	ras homolog family member B
-0.587278	-0.753855	0.436167	CDH5	cadherin 5, type 2 (vascular endothelium)	1003	15991040	97.385	0.44243	0.44243	7914040	80.4269	-0.709657	-0.662637	-0.431696	-0.691194	12345320	83.5291	-0.544503	0	12668200	81.9629	-0.879475	-0.714956	-0.966862	-1.35156	9117800	67.5632	-1.99064	-1.63399	6991840	96.1348	0.305825	0.195512	0.377787	0.436167	7B4|CD144	HGNC:1764|MIM:601120|Ensembl:ENSG00000179776|HPRD:03075|Vega:OTTHUMG00000137495	16	16q22.1	protein-coding	CDH5	cadherin 5, type 2 (vascular endothelium)
0.807022	0.438138	-0.0321005	SLC4A2	solute carrier family 4, anion exchanger, member 2 (erythrocyte membrane protein band 3-like 1)	6522	13765040	79.6783	-1.53168	-1.17299	8682160	73.3994	-1.24589	-0.89144	1.25131	1.33141	11048520	61.4073	-2.48266	-1.69435	13596000	78.4589	-1.18378	-0.808479	0.553746	0.587068	8035680	68.5678	-1.91261	-1.63221	5898640	61.2051	-2.62585	-2.3857	0.0390256	-0.0321005	AE2|BND3L|EPB3L1|HKB3|NBND3	HGNC:11028|MIM:109280|Ensembl:ENSG00000164889|HPRD:02728|Vega:OTTHUMG00000158443	7	7q36.1	protein-coding	SLC4A2	solute carrier family 4, anion exchanger, member 2 (erythrocyte membrane protein band 3-like 1)
1.01325	0	0	UBE2E2	ubiquitin-conjugating enzyme E2E 2	7325	8766720	58.0521	-3.94277	-1.68096	6731480	57.6865	-2.44485	-0.531691	1.49792	1.62777	7544760	63.6888	-2.28277	-1.43251	9874440	62.7286	-2.54987	-2.10117	0.0149534	-0.0998405	8188520	61.6495	-2.45	-1.63203	5019440	72.5936	-1.67	-1.18834	-0.343962	-0.561501	UBCH8	HGNC:12478|MIM:602163|Ensembl:ENSG00000182247|HPRD:06779|Vega:OTTHUMG00000130482	3	3p24.2	protein-coding	UBE2E2	ubiquitin-conjugating enzyme E2E 2
-0.183922	0	0.182081	AIRE	autoimmune regulator	326	15742680	81.7102	-1.30515	-0.120825	10144600	73.2176	-1.25976	-1.10354	-0.0661583	-0.251899	5394360	68.1461	-1.89225	-1.17647	3760880	74.9018	-1.49269	-1.36673	0.0562469	-0.0471953	9232440	68.5447	-1.9144	-1.63092	6607240	72.6999	-1.66108	-0.954344	0.658187	0.823761	AIRE1|APECED|APS1|APSI|PGA1	HGNC:360|MIM:607358|Ensembl:ENSG00000160224|HPRD:06301|Vega:OTTHUMG00000086921	21	21q22.3	protein-coding	AIRE	autoimmune regulator
3.39829	0	-0.331121	BIRC5	baculoviral IAP repeat containing 5	332	6580920	38.9399	-6.07359	-4.0596	5910480	54.3772	-2.69736	-2.04656	3.09719	3.54974	9636080	62.8239	-2.35854	-0.949087	10779960	69.2815	-1.98079	-1.23409	1.04168	1.20913	6898920	62.6351	-2.37344	-1.62931	5142360	62.1	-2.55074	-2.36063	-0.177297	-0.331121	API4|EPR-1	HGNC:593|MIM:603352|Ensembl:ENSG00000089685|HPRD:04520|Vega:OTTHUMG00000177505	17	17q25	protein-coding	BIRC5	baculoviral IAP repeat containing 5
0.0628665	1.26824	0.105584	COX6C	cytochrome c oxidase subunit VIc	1345	13914440	87.9582	-0.608557	-0.608557	8733760	84.3174	-0.412799	-0.412799	0.195759	0.0628665	12482480	73.0568	-1.46201	-0.89597	13169000	75.1143	-1.47424	-1.31712	1.08804	1.26824	9759400	72.3175	-1.62134	-1.62134	6569640	88.1822	-0.361636	-0.361636	0.138632	0.105584	-	HGNC:2285|MIM:124090|Ensembl:ENSG00000164919|HPRD:00494|Vega:OTTHUMG00000164703	8	8q22.2	protein-coding	COX6C	cytochrome c oxidase subunit VIc
0.834515	0.169233	0.23958	CNP	2',3'-cyclic nucleotide 3' phosphodiesterase	1267	10260840	55.2831	-4.25148	-4.25148	6010000	48.5918	-3.13881	-3.13881	1.11267	1.16479	7740720	60.7853	-2.53715	-2.53715	8530600	65.9588	-2.26935	-2.26935	0.267802	0.222517	8307480	72.3492	-1.61888	-1.61888	7044680	77.3364	-1.27194	-1.27194	0.34694	0.393527	CNP1	HGNC:2158|MIM:123830|Ensembl:ENSG00000173786|HPRD:00448|Vega:OTTHUMG00000133502	17	17q21	protein-coding	CNP	2',3'-cyclic nucleotide 3' phosphodiesterase
0.679226	0	0.49273	GPR152	G protein-coupled receptor 152	390212	10757640	59.6104	-3.76904	-3.09803	9528360	80.8943	-0.673995	-0.496241	0.708632	0.679226	15740160	84.1164	-0.493046	-0.0571507	12804920	83.9609	-0.705962	-0.160451	-0.176186	-0.343524	6854320	66.4362	-2.07818	-1.61844	5468280	76.423	-1.3486	-0.432007	0.418707	0.49273	PGR5	HGNC:23622|Ensembl:ENSG00000175514|HPRD:13599|Vega:OTTHUMG00000168032	11	11q13.2	protein-coding	GPR152	G protein-coupled receptor 152
1.01814	0	-0.435868	SNX30	sorting nexin family member 30	401548	10985920	67.9579	-2.83838	-2.78218	9435160	72.5614	-1.30983	-1.30983	1.52856	1.66459	6174600	86.7943	-0.258424	-0.258424	4798720	95.562	0.301536	0	0.765143	0.856578	10153240	72.2809	-1.62418	-1.60927	7524680	76.0657	-1.37859	-1.37859	-0.253075	-0.435868	ATG24A	HGNC:23685|Ensembl:ENSG00000148158|Vega:OTTHUMG00000020512	9	9q32	protein-coding	SNX30	sorting nexin family member 30
1.20497	0.268358	0	SRSF1	serine/arginine-rich splicing factor 1	6426	8487600	47.4055	-5.12975	-2.49872	5635800	47.6453	-3.21104	-1.95938	2.13482	2.39318	11435440	59.9769	-2.60798	-1.99349	12300960	74.8954	-1.49325	-0.920173	0.801	0.902292	6959640	67.1718	-2.02105	-1.60684	4836000	66.0528	-2.21898	-1.34233	-0.160671	-0.30814	ASF|SF2|SF2p33|SFRS1|SRp30a	HGNC:10780|MIM:600812|Ensembl:ENSG00000136450|HPRD:02887|Vega:OTTHUMG00000178781	17	17q22	protein-coding	SRSF1	serine/arginine-rich splicing factor 1
0	-0.0346581	1.26441	CES2	carboxylesterase 2	8824	12787880	95.2399	0.203279	0	9742120	77.9277	-0.900355	-0.197167	0.138627	-0.00579327	12339000	72.4656	-1.51381	0	11119480	86.9891	-0.442976	0	-0.0362123	-0.165072	10010760	72.5311	-1.60474	-1.60474	7629240	94.3218	0.153664	0	0.976971	1.26441	CE-2|CES2A1|PCE-2|iCE	HGNC:1864|MIM:605278|Ensembl:ENSG00000172831|HPRD:07062|Vega:OTTHUMG00000137517	16	16q22.1	protein-coding	CES2	carboxylesterase 2
2.83148	0	0	PRPF3	PRP3 pre-mRNA processing factor 3 homolog (S. cerevisiae)	9129	6488520	51.1543	-4.71181	-4.71181	6767880	60.7343	-2.21229	-1.94442	2.49952	2.83148	7967800	53.6328	-3.1638	-3.07385	7479040	63.4533	-2.48694	-2.46806	0.398475	0.389113	9016600	71.2704	-1.70267	-1.60357	5560160	68.7414	-1.99332	-1.66309	-0.179338	-0.333942	HPRP3|HPRP3P|PRP3|Prp3p|RP18	HGNC:17348|MIM:607301|Ensembl:ENSG00000117360|HPRD:07389|Vega:OTTHUMG00000012807	1	1q21.1	protein-coding	PRPF3	PRP3 pre-mRNA processing factor 3 homolog (S. cerevisiae)
0.0365613	0.23126	0.710385	CCNT2	cyclin T2	905	14525280	78.259	-1.68991	-1.32112	8851720	73.142	-1.26553	-0.837975	0.304251	0.19325	12427200	75.4225	-1.25474	-0.369583	12881800	83.3449	-0.759457	0	0.455936	0.46237	9048000	67.046	-2.03082	-1.60263	5351960	77.2864	-1.27613	-1.27613	0.711998	0.898144	CYCT2	HGNC:1600|MIM:603862|Ensembl:ENSG00000082258|HPRD:04839|Vega:OTTHUMG00000131712	2	2q21.3	protein-coding	CCNT2	cyclin T2
2.78551	0.460576	1.53234	CLTC	clathrin, heavy chain (Hc)	1213	9574200	60.4317	-3.67748	-3.31123	8761280	76.5475	-1.00567	-0.566259	2.75177	3.13462	12552800	60.1826	-2.58995	-2.25419	12036280	69.799	-1.93585	-1.93585	0.454529	0.460576	7547560	65.4675	-2.15343	-1.59898	6672880	84.7402	-0.65053	-0.65053	1.58557	2.10568	CHC|CHC17|CLH-17|CLTCL2|Hc	HGNC:2092|MIM:118955|Ensembl:ENSG00000141367|HPRD:00350|Vega:OTTHUMG00000134279	17	17q11-qter	protein-coding	CLTC	clathrin, heavy chain (Hc)
2.83747	1.85222	1.55931	TOP2A	topoisomerase (DNA) II alpha 170kDa	7153	8789720	56.9614	-4.06438	-4.06438	7901760	70.7481	-1.44819	-1.44819	2.61619	2.97168	11419840	78.5925	-0.977007	-0.977007	15736720	99.9695	0.68431	0.68431	1.5461	1.85222	9027920	72.6494	-1.59556	-1.59556	7391760	84.1989	-0.695964	-0.682531	1.25248	1.64525	TOP2|TP2A	HGNC:11989|MIM:126430|Ensembl:ENSG00000131747|HPRD:00536|Vega:OTTHUMG00000155008	17	17q21-q22	protein-coding	TOP2A	topoisomerase (DNA) II alpha 170kDa
3.66212	0.838609	1.91114	CENPC1	centromere protein C 1	1060	9181960	54.2526	-4.36638	-4.36638	8789080	76.7796	-0.987963	-0.987963	3.5718	4.12012	15311320	86.1079	-0.318568	-0.318568	16833640	97.4474	0.465273	0.465273	0.783841	0.880417	9235440	72.6619	-1.59459	-1.59459	7053360	92.8759	0.03231	0	1.44484	1.91114	CENP-C|CENPC|MIF2|hcp-4	HGNC:1854|MIM:117141|Ensembl:ENSG00000145241|HPRD:00315|Vega:OTTHUMG00000160735	4	4q13.2	protein-coding	CENPC1	centromere protein C 1
3.04952	2.02881	1.81121	CCT7	chaperonin containing TCP1, subunit 7 (eta)	10574	9899120	51.9853	-4.61916	-4.61916	9270160	65.5095	-1.84792	-1.72849	2.68096	3.04952	3963800	51.1219	-3.38379	-3.26064	3707880	77.9674	-1.22646	-0.885268	1.68461	2.02881	9551480	70.3171	-1.77673	-1.59191	8235600	88.3249	-0.349663	-0.270609	1.39164	1.8376	CCTETA|CCTH|NIP7-1|TCP1ETA	HGNC:1622|MIM:605140|Ensembl:ENSG00000135624|HPRD:06896|Vega:OTTHUMG00000152765	2	2p13.2	protein-coding	CCT7	chaperonin containing TCP1, subunit 7 (eta)
0.212609	0.537711	0.463827	LPAR2	lysophosphatidic acid receptor 2	9170	12266720	71.5415	-2.43885	-1.49336	7602600	65.0906	-1.87988	-1.58904	0.558971	0.499367	15906120	77.0039	-1.11619	-0.648744	9020760	80.2095	-1.03175	-0.734677	0.603651	0.650692	7039240	59.7587	-2.59688	-1.58946	6193120	74.9827	-1.46948	-0.82148	0.492535	0.594781	EDG-4|EDG4|LPA-2|LPA2	HGNC:3168|MIM:605110|Ensembl:ENSG00000064547|Vega:OTTHUMG00000182328	19	19p12	protein-coding	LPAR2	lysophosphatidic acid receptor 2
0.843773	0.0634682	-0.667013	VHL	von Hippel-Lindau tumor suppressor, E3 ubiquitin protein ligase	7428	14298560	72.6559	-2.3146	-2.3146	9327040	71.6878	-1.37649	-1.37649	0.938108	0.955005	6401320	70.1693	-1.71499	-1.71499	4516760	80.2664	-1.02681	-0.707582	0.143048	0.0634682	9038240	72.7324	-1.58911	-1.58911	7036640	76.3114	-1.35797	-1.35797	-0.420293	-0.667013	HRCA1|RCA1|VHL1|pVHL	HGNC:12687|MIM:608537|Ensembl:ENSG00000134086|HPRD:01905|Vega:OTTHUMG00000128668	3	3p25.3	protein-coding	VHL	von Hippel-Lindau tumor suppressor, E3 ubiquitin protein ligase
2.5115	-0.762018	0.2101	NUP85	nucleoporin 85kDa	79902	10058120	53.1603	-4.48816	-2.54679	8563960	70.0716	-1.49981	-0.2943	2.98835	3.41894	13854840	69.5458	-1.76962	-1.18854	11437600	75.4048	-1.44901	-1.00341	-0.504441	-0.762018	8989800	67.3776	-2.00506	-1.58883	6226800	86.4108	-0.510311	0	0.880658	1.13128	Nup75	HGNC:8734|MIM:170285|Ensembl:ENSG00000125450|HPRD:01363|Vega:OTTHUMG00000179482	17	17q25.1	protein-coding	NUP85	nucleoporin 85kDa
1.06684	0.148136	0.785636	AIFM3	apoptosis-inducing factor, mitochondrion-associated, 3	150209	9660760	70.2252	-2.5856	-1.35417	6288480	59.0494	-2.34085	-1.11551	1.03117	1.06684	9983040	58.3835	-2.74758	-1.51415	8885600	74.4764	-1.52964	-1.08131	0.20946	0.148136	5677960	61.1222	-2.49096	-1.58744	5248760	71.6247	-1.75132	-0.997777	0.630606	0.785636	AIFL	HGNC:26398|Ensembl:ENSG00000183773|HPRD:08085|Vega:OTTHUMG00000150804	22	22q11.21	protein-coding	AIFM3	apoptosis-inducing factor, mitochondrion-associated, 3
2.472	1.10771	0.00682803	UTP14A	UTP14, U3 small nucleolar ribonucleoprotein, homolog A (yeast)	10813	10351880	58.7215	-3.86815	-3.68891	7309040	67.8707	-1.66775	-0.60045	2.2004	2.472	8684040	50.2889	-3.45677	-3.20049	9141040	61.6703	-2.64179	-2.02364	0.962124	1.10771	9027480	66.8122	-2.04898	-1.58639	5376080	76.7674	-1.3197	-0.835998	0.0671878	0.00682803	NYCO16|SDCCAG16|dJ537K23.3	HGNC:10665|MIM:300508|Ensembl:ENSG00000156697|HPRD:06712|Vega:OTTHUMG00000022378	X	Xq26.1	protein-coding	UTP14A	UTP14, U3 small nucleolar ribonucleoprotein, homolog A (yeast)
0.119162	0.195574	0.231535	HSPB1	heat shock 27kDa protein 1	3315	14754000	89.0163	-0.490585	-0.366252	11180200	89.2533	-0.0361655	0	0.45442	0.373719	6996800	85.3822	-0.382142	0	4488760	92.5437	0.0394187	0	0.627003	0.680464	6390920	61.3019	-2.477	-1.58628	7873160	86.6289	-0.492013	-0.195153	0.590713	0.730492	CMT2F|HMN2B|HS.76067|HSP27|HSP28|Hsp25|SRP27	HGNC:5246|MIM:602195|Ensembl:ENSG00000106211|HPRD:09076|Vega:OTTHUMG00000023228	7	7q11.23	protein-coding	HSPB1	heat shock 27kDa protein 1
0.784233	0	0.841669	CELA2B	chymotrypsin-like elastase family, member 2B	51032	11982920	63.5848	-3.32593	-3.28574	6609320	52.89	-2.81084	-2.32106	0.814578	0.806549	8896960	55.6909	-2.98349	-1.93727	7401080	59.0641	-2.86812	-1.74924	0.115367	0.0281773	8365280	70.9632	-1.72653	-1.58239	8016560	83.6452	-0.742435	0	0.984098	1.27426	ELA2B	HGNC:29995|MIM:609444|Ensembl:ENSG00000215704|HPRD:06496|Vega:OTTHUMG00000002259	1	1p36.21	protein-coding	CELA2B	chymotrypsin-like elastase family, member 2B
2.58647	0.99632	0.317319	NOP56	NOP56 ribonucleoprotein homolog (yeast)	10528	8546440	47.0125	-5.17357	-5.16245	6616640	62.9737	-2.04141	-1.85664	2.56628	2.91171	10100480	53.4622	-3.17875	-2.65376	9628000	63.619	-2.47255	-2.38256	0.874752	0.99632	8953440	65.8217	-2.12592	-1.58196	6266200	78.2498	-1.19527	-1.14804	1.09291	1.42468	NOL5A|SCA36	HGNC:15911|MIM:614154|Ensembl:ENSG00000101361|HPRD:10119|Vega:OTTHUMG00000031703	20	20p13	protein-coding	NOP56	NOP56 ribonucleoprotein homolog (yeast)
0.267538	0.0475413	0.507963	TAPBP	TAP binding protein (tapasin)	6892	14565160	86.4622	-0.775346	-0.446115	9658840	84.3635	-0.40928	-0.235841	0.366066	0.267538	12363480	66.489	-2.03744	-1.99682	7574400	82.7555	-0.810637	-0.544958	0.130556	0.0475413	8278200	69.5946	-1.83284	-1.57381	7030240	77.4449	-1.26283	-1.12914	0.570016	0.701883	NGS17|TAPA|TPN|TPSN	HGNC:11566|MIM:601962|Ensembl:ENSG00000231925|HPRD:09061|Vega:OTTHUMG00000031090	6	6p21.3	protein-coding	TAPBP	TAP binding protein (tapasin)
-0.0675256	0	0.881566	SMNDC1	survival motor neuron domain containing 1	10285	16596120	94.1422	0.0808947	0.0808947	7670720	69.3262	-1.55669	-1.55669	-0.510265	-0.785616	9673280	72.7055	-1.49279	-1.49279	9275400	71.5862	-1.78064	-1.44548	0.230318	0.174728	8580360	72.9704	-1.57062	-1.57062	6195760	84.4708	-0.673138	-0.673138	0.700005	0.881566	SMNR|SPF30	HGNC:16900|MIM:603519|Ensembl:ENSG00000119953|HPRD:04627|Vega:OTTHUMG00000019036	10	10q23	protein-coding	SMNDC1	survival motor neuron domain containing 1
2.04958	0	0.243331	FADS6	fatty acid desaturase domain family, member 6	283985	7355080	46.4534	-5.23591	-4.67	4401400	46.6451	-3.28736	-2.92428	2.99528	3.42727	9379280	80.268	-0.830216	-0.549645	4344840	84.1454	-0.689935	-0.307933	0.153869	0.0772631	6412000	58.7738	-2.67338	-1.56943	6249440	81.1238	-0.954055	-0.551221	0.423072	0.498764	-	HGNC:30459|Ensembl:ENSG00000172782|HPRD:13285|Vega:OTTHUMG00000179188	17	17q25.1	protein-coding	FADS6	fatty acid desaturase domain family, member 6
0.509083	-0.0398313	-0.665877	CP	ceruloplasmin (ferroxidase)	1356	9708240	55.6801	-4.20723	-2.28568	6025440	61.2339	-2.17417	-1.12815	0.567055	0.509083	10674680	79.6004	-0.888705	-0.344764	10909840	78.2196	-1.20456	-0.730029	-0.315855	-0.521589	8259400	66.9716	-2.0366	-1.56813	4868080	70.2988	-1.86261	-0.541302	-0.607047	-0.925162	CP-2	HGNC:2295|MIM:117700|Ensembl:ENSG00000047457|HPRD:00317|Vega:OTTHUMG00000159563	3	3q23-q25	protein-coding	CP	ceruloplasmin (ferroxidase)
3.53239	0	0.517464	PCNA	proliferating cell nuclear antigen	5111	8738800	52.0803	-4.60857	-4.60857	7838640	69.7307	-1.52582	-1.52582	3.08275	3.53239	6452680	69.2685	-1.79391	-1.79391	9192440	71.5295	-1.78556	-1.78556	0.00835176	-0.108257	7456200	61.7399	-2.44298	-1.56786	5426800	74.694	-1.49372	-1.13126	0.4366	0.517464	-	HGNC:8729|MIM:176740|Ensembl:ENSG00000132646|HPRD:01456|Vega:OTTHUMG00000031798	20	20pter-p12	protein-coding	PCNA	proliferating cell nuclear antigen
0.165527	0	0.491672	PPP4R2	protein phosphatase 4, regulatory subunit 2	151987	11278400	74.4567	-2.11383	-1.81489	7046040	62.8074	-2.0541	-1.46408	0.489966	0.416438	12737280	81.4612	-0.725677	-0.725677	11244400	74.2458	-1.54966	-1.54966	0.251303	0.201482	8283520	70.9288	-1.72921	-1.55908	7157360	84.9605	-0.63204	-0.63204	0.746869	0.946346	PP4R2	HGNC:18296|MIM:613822|Ensembl:ENSG00000163605|HPRD:11453|Vega:OTTHUMG00000158816	3	3p13	protein-coding	PPP4R2	protein phosphatase 4, regulatory subunit 2
1.26432	0.349657	-0.374792	TAF6	TAF6 RNA polymerase II, TATA box binding protein (TBP)-associated factor, 80kDa	6878	8910520	46.0379	-5.28223	-5.07664	5148120	37.5614	-3.98048	-3.74955	1.19549	1.26432	6043960	73.7547	-1.40087	-1.26292	3937880	78.0013	-1.22352	-1.15051	0.400244	0.391368	7623840	73.1281	-1.55837	-1.55837	7621840	83.8636	-0.724106	-0.724106	-0.20889	-0.374792	MGC:8964|TAF(II)70|TAF(II)80|TAF2E|TAFII-70|TAFII-80|TAFII70|TAFII80|TAFII85	HGNC:11540|MIM:602955|Ensembl:ENSG00000106290|HPRD:11807|Vega:OTTHUMG00000154771	7	7q22.1	protein-coding	TAF6	TAF6 RNA polymerase II, TATA box binding protein (TBP)-associated factor, 80kDa
2.10967	2.84484	1.26494	CDC16	cell division cycle 16 homolog (S. cerevisiae)	8881	11074840	58.9577	-3.84181	-2.50386	9782240	87.7849	-0.14821	0	2.5366	2.87604	9681560	60.3243	-2.57754	-2.57754	13542320	88.9495	-0.272723	-0.272723	2.54366	3.12402	7644400	63.6043	-2.29816	-1.5555	6715920	81.6204	-0.912379	0	1.38578	1.8295	ANAPC6|APC6|CUT9	HGNC:1720|MIM:603461|Ensembl:ENSG00000130177|HPRD:04587|Vega:OTTHUMG00000017402	13	13q34	protein-coding	CDC16	cell division cycle 16 homolog (S. cerevisiae)
-0.296097	-0.838168	0.0732752	TAF5	TAF5 RNA polymerase II, TATA box binding protein (TBP)-associated factor, 100kDa	6877	12791440	64.1231	-3.26592	-2.69148	5626880	40.4615	-3.75919	-3.75919	-0.566679	-0.853414	6291680	79.4818	-0.899101	-0.739537	3987600	78.9862	-1.13799	-1.13799	-0.564171	-0.838168	9125000	73.1653	-1.55548	-1.55548	7574520	83.3429	-0.767806	-0.767806	0.384714	0.445741	TAF2D|TAFII100	HGNC:11539|MIM:601787|Ensembl:ENSG00000148835|HPRD:11876|Vega:OTTHUMG00000018985	10	10q24-q25.2	protein-coding	TAF5	TAF5 RNA polymerase II, TATA box binding protein (TBP)-associated factor, 100kDa
0.395017	0	-0.285045	F13A1	coagulation factor XIII, A1 polypeptide	2162	10763080	58.192	-3.92717	-2.47498	6446680	60.2877	-2.24636	-1.44895	1.11219	1.16422	13396360	75.4895	-1.24887	0	11403480	84.4133	-0.666667	0	0.101702	0.010755	9298280	73.1706	-1.55507	-1.55507	5104720	71.8428	-1.73302	-1.73302	-0.143964	-0.285045	F13A	HGNC:3531|MIM:134570|Ensembl:ENSG00000124491|HPRD:00604|Vega:OTTHUMG00000014186	6	6p25.3-p24.3	protein-coding	F13A1	coagulation factor XIII, A1 polypeptide
1.27709	0.177756	0.318657	TAOK2	TAO kinase 2	9344	13814520	78.157	-1.70128	-0.353072	9494240	86.494	-0.246708	0	1.23139	1.30747	17326640	84.1596	-0.489258	0	6535680	91.042	-0.0910011	-0.0910011	0.521731	0.546251	6894240	59.083	-2.64936	-1.55064	7308400	82.8515	-0.809047	0	0.531514	0.648662	MAP3K17|PSK|PSK1|PSK1-BETA|TAO1|TAO2	HGNC:16835|MIM:613199|Ensembl:ENSG00000149930|HPRD:18147|Vega:OTTHUMG00000132111	16	16p11.2	protein-coding	TAOK2	TAO kinase 2
-0.242616	-0.0756478	0.14307	ACAD10	acyl-CoA dehydrogenase family, member 10	80724	16240520	93.4384	0.00242389	0	9668040	85.1814	-0.346867	-0.346867	-0.34929	-0.592161	13974840	89.2669	-0.0417972	-0.0417972	10563240	87.6516	-0.385442	-0.385442	-0.520972	-0.783093	9674160	72.5068	-1.60663	-1.55013	7628880	78.5413	-1.17081	-0.532173	0.16575	0.14307	-	HGNC:21597|MIM:611181|Ensembl:ENSG00000111271|HPRD:10625|Vega:OTTHUMG00000169602	12	12q24.12	protein-coding	ACAD10	acyl-CoA dehydrogenase family, member 10
0	-0.568484	0.311271	TAF10	TAF10 RNA polymerase II, TATA box binding protein (TBP)-associated factor, 30kDa	6881	12001240	70.6828	-2.53458	-0.483849	6371720	53.4399	-2.76889	-1.59001	-0.234307	-0.453977	6275680	79.9973	-0.853935	-0.0514267	3607160	71.8403	-1.75857	-1.62399	-0.885169	-1.24741	8564160	65.0582	-2.18522	-1.54985	6801400	72.4735	-1.68008	-0.140536	0.619715	0.770581	TAF2A|TAF2H|TAFII30	HGNC:11543|MIM:600475|Ensembl:ENSG00000166337|HPRD:15972|Vega:OTTHUMG00000133402	11	11p15.3	protein-coding	TAF10	TAF10 RNA polymerase II, TATA box binding protein (TBP)-associated factor, 30kDa
1.07377	-0.197692	0.0497557	GLRX	glutaredoxin (thioltransferase)	2745	11159360	71.1237	-2.48543	-2.48543	8405160	75.4628	-1.08844	-1.08844	1.39699	1.50648	10829680	85.7308	-0.351604	-0.351604	11446680	78.7004	-1.1628	-1.1628	-0.0758769	-0.21564	8970280	70.5894	-1.75557	-1.54131	5766160	81.1518	-0.951707	-0.906523	0.255336	0.266904	GRX|GRX1	HGNC:4330|MIM:600443|Ensembl:ENSG00000173221|HPRD:02707|Vega:OTTHUMG00000121167	5	5q14	protein-coding	GLRX	glutaredoxin (thioltransferase)
-0.380206	0	1.17838	CHMP4A	charged multivesicular body protein 4A	29082	16564640	96.0428	0.292795	0	8923040	79.1516	-0.806971	-0.806971	-0.172923	-0.380206	10749360	71.8092	-1.57132	-0.382516	9329800	75.8691	-1.40869	-0.802845	0.162624	0.0884246	9106040	66.3041	-2.08845	-1.54075	7501760	82.6662	-0.824604	-0.17347	0.914728	1.17838	C14orf123|CHMP4|CHMP4B|HSPC134|SHAX2|SNF7|SNF7-1|VPS32-1|VPS32A	HGNC:20274|MIM:610051|Ensembl:ENSG00000254505|HPRD:16597|Vega:OTTHUMG00000167036	14	14q12	protein-coding	CHMP4A	charged multivesicular body protein 4A
1.95699	0.891108	0.405475	PPP2R1A	protein phosphatase 2, regulatory subunit A, alpha	5518	11833280	72.6857	-2.31128	-2.31128	9311080	82.2047	-0.574003	-0.369231	2.03254	2.27027	12336160	54.4842	-3.08921	-2.0632	10563880	66.3705	-2.23359	-2.23359	0.894596	1.02162	7481000	73.3815	-1.53869	-1.53869	5442760	72.395	-1.68668	-1.40991	0.359153	0.410408	PP2A-Aalpha|PP2AAALPHA|PR65A	HGNC:9302|MIM:605983|Ensembl:ENSG00000105568|HPRD:16184|Vega:OTTHUMG00000137367	19	19q13.41	protein-coding	PPP2R1A	protein phosphatase 2, regulatory subunit A, alpha
0.517942	0.951704	0	SAP30BP	SAP30 binding protein	29115	15585800	83.2122	-1.13768	-1.13768	10442880	72.6869	-1.30025	-1.30025	0.574427	0.517942	5634520	71.3478	-1.61174	-1.61174	4601320	87.9158	-0.362494	-0.362494	1.24925	1.47376	10736120	73.438	-1.5343	-1.5343	7057160	75.9852	-1.38534	-1.38534	0.148961	0.119862	HCNGP|HTRG|HTRP	HGNC:30785|MIM:610218|Ensembl:ENSG00000161526|HPRD:17094|Vega:OTTHUMG00000179798	17	17q25.1	protein-coding	SAP30BP	SAP30 binding protein
0	0.0338533	0.464146	USPL1	ubiquitin specific peptidase like 1	10208	13142760	74.5529	-2.10311	-2.10311	5275080	56.6218	-2.52609	-2.05758	0.0455349	-0.117669	11638000	74.4453	-1.34036	-1.34036	10745520	78.5767	-1.17355	-0.646345	0.119819	0.0338533	9516120	70.4286	-1.76806	-1.52913	6223080	76.1676	-1.37003	-0.744501	0.398028	0.464146	C13orf22|D13S106E|RP11-121O19.1|bA121O19.1	HGNC:20294|Ensembl:ENSG00000132952|HPRD:09833|Vega:OTTHUMG00000016675	13	13q12-q14	protein-coding	USPL1	ubiquitin specific peptidase like 1
-0.623302	-0.251517	0.468935	PARS2	prolyl-tRNA synthetase 2, mitochondrial (putative)	25973	16189120	84.216	-1.02577	-0.342375	7471040	68.9294	-1.58696	-0.854103	-0.440519	-0.701797	15242840	94.1114	0.382648	0.382648	12114920	94.1412	0.178153	0.178153	-0.204495	-0.379616	10107280	73.5233	-1.52767	-1.52767	6845920	79.3575	-1.10231	-0.564671	0.401493	0.468935	MT-PRORS	HGNC:30563|MIM:612036|Ensembl:ENSG00000162396|HPRD:13220|Vega:OTTHUMG00000009915	1	1p32.2	protein-coding	PARS2	prolyl-tRNA synthetase 2, mitochondrial (putative)
1.04616	0	0.685954	GPS1	G protein pathway suppressor 1	2873	10191320	64.7675	-3.19407	-2.27841	6748800	60.143	-2.25741	-2.16559	1.38734	1.49488	9431560	54.6407	-3.0755	-1.90045	9325840	60.468	-2.7462	-1.90349	0.175471	0.104804	7390840	58.1604	-2.72103	-1.52642	5240320	73.7512	-1.57284	-1.17001	1.14539	1.49722	COPS1|CSN1	HGNC:4549|MIM:601934|Ensembl:ENSG00000169727|HPRD:15991|Vega:OTTHUMG00000178484	17	17q25.3	protein-coding	GPS1	G protein pathway suppressor 1
-0.46186	-0.206357	0.210021	ITGB5	integrin, beta 5	3693	14228280	80.7161	-1.41597	-0.512977	7672640	68.9745	-1.58353	-1.58353	-0.240867	-0.46186	15753040	88.9993	-0.0652377	0	12133920	91.1719	-0.0797154	0	-0.068595	-0.206357	6819000	73.5853	-1.52286	-1.52286	4587240	66.9486	-2.14379	-1.80083	0.244874	0.252442	-	HGNC:6160|MIM:147561|Ensembl:ENSG00000082781|HPRD:00949|Vega:OTTHUMG00000159432	3	3q21.2	protein-coding	ITGB5	integrin, beta 5
0.117633	0.724457	2.05552	TFIP11	tuftelin interacting protein 11	24144	9713880	56.3217	-4.1357	-4.1357	4393880	38.9758	-3.87256	-3.38849	0.527134	0.461106	5663240	37.8323	-4.54814	-3.89055	5565520	48.3724	-3.79664	-2.20813	0.781543	0.877486	8993200	65.4824	-2.15227	-1.522	7325440	85.9067	-0.552623	0	1.59965	2.12513	NTR1|Spp382|TIP39|bK445C9.6|hNtr1	HGNC:17165|MIM:612747|Ensembl:ENSG00000100109|HPRD:11628|Vega:OTTHUMG00000150883	22	22q12.1	protein-coding	TFIP11	tuftelin interacting protein 11
2.0357	0	0.667964	PES1	pescadillo ribosomal biogenesis factor 1	23481	7716440	42.1433	-5.71644	-4.23063	4983800	50.3353	-3.00578	-2.53673	2.40722	2.72055	9954040	52.4654	-3.26608	-1.53268	3288720	61.5598	-2.65138	-1.60776	0.0666991	-0.0338697	8968000	65.6537	-2.13896	-1.51972	6814560	73.1865	-1.62024	-0.972395	0.928561	1.1975	PES	HGNC:8848|MIM:605819|Ensembl:ENSG00000100029|HPRD:05783|Vega:OTTHUMG00000151077	22	22q12.1	protein-coding	PES1	pescadillo ribosomal biogenesis factor 1
0	-0.12551	0.712961	MED17	mediator complex subunit 17	9440	10278800	58.6109	-3.88047	-3.88047	5705120	41.4176	-3.68624	-3.68624	0.132026	-0.0137257	5506200	71.0146	-1.64094	-0.714071	3734400	73.1352	-1.64612	-1.6454	-0.324372	-0.532448	10134440	73.6925	-1.51453	-1.51453	7099800	72.1984	-1.70318	-1.70318	0.647488	0.808971	CRSP6|CRSP77|DRIP80|TRAP80	HGNC:2375|MIM:603810|Ensembl:ENSG00000042429|HPRD:04816|Vega:OTTHUMG00000167497	11	11q14	protein-coding	MED17	mediator complex subunit 17
0	0.292638	1.6389	CPN1	carboxypeptidase N, polypeptide 1	1369	14631280	81.8998	-1.284	-1.26794	8503160	68.0452	-1.65443	-1.65443	-0.360101	-0.605152	10150400	57.4376	-2.83046	-2.45558	11185160	71.8159	-1.76069	-1.76069	0.754887	0.843503	8676920	72.4627	-1.61006	-1.50918	6505360	81.7615	-0.900536	0	1.29702	1.70681	CPN|SCPN	HGNC:2312|MIM:603103|Ensembl:ENSG00000120054|HPRD:09120|Vega:OTTHUMG00000018896	10	10q24.2	protein-coding	CPN1	carboxypeptidase N, polypeptide 1
2.44904	0	-0.716684	PTHLH	parathyroid hormone-like hormone	5744	7266800	43.1374	-5.60561	-3.44535	6848760	59.8193	-2.28211	-1.46	3.3235	3.82171	13079440	70.3393	-1.7001	-1.60401	6626600	76.8372	-1.32461	-0.484016	0.614648	0.664712	8731400	73.7639	-1.50899	-1.50899	7172520	78.5064	-1.17374	-0.63604	-0.456227	-0.716684	BDE2|HHM|PLP|PTHR|PTHRP	HGNC:9607|MIM:168470|Ensembl:ENSG00000087494|HPRD:01348|Vega:OTTHUMG00000169221	12	12p12.1-p11.2	protein-coding	PTHLH	parathyroid hormone-like hormone
2.15273	-1.42071	0	ZNF160	zinc finger protein 160	90338	2191040	13.5536	-8.9039	-4.51422	2120040	16.3042	-5.6025	-2.56224	3.3014	3.79516	6670000	85.5569	-0.366837	0	3813440	76.1081	-1.38794	-0.0261578	-1.0211	-1.42071	7136960	50.808	-3.29214	-1.50867	5772200	58.3502	-2.86546	-1.26864	0.0452442	-0.0235045	F11|HKr18|HZF5|KR18	HGNC:12948|MIM:600398|Ensembl:ENSG00000170949|HPRD:11856	19	19q13.42	protein-coding	ZNF160	zinc finger protein 160
2.38083	1.7578	1.2916	GNL3L	guanine nucleotide binding protein-like 3 (nucleolar)-like	54552	10094440	57.9274	-3.95668	-3.95668	7272560	65.7163	-1.83214	-1.83214	2.51584	2.85108	8923680	58.9094	-2.7015	-2.7015	9939240	78.9579	-1.14044	-0.32048	1.56106	1.8713	9395040	72.6949	-1.59202	-1.50283	6464800	85.3972	-0.595383	-0.321492	0.996638	1.2916	-	HGNC:25553|MIM:300873|Ensembl:ENSG00000130119|HPRD:06514|Vega:OTTHUMG00000021629	X	Xp11.22	protein-coding	GNL3L	guanine nucleotide binding protein-like 3 (nucleolar)-like
0.261179	1.69637	-0.029302	HRH1	histamine receptor H1	3269	14024160	85.2762	-0.907575	-0.907575	9645640	82.7877	-0.529521	-0.529521	1.13181	1.18779	12250440	60.6103	-2.55249	-1.76741	12297000	81.7645	-0.896701	-0.28964	1.65579	1.99206	9056760	73.9058	-1.49796	-1.49796	6167640	76.986	-1.30135	-1.19676	-0.116753	-0.247431	H1-R|hisH1	HGNC:5182|MIM:600167|Ensembl:ENSG00000196639|HPRD:02544|Vega:OTTHUMG00000129719	3	3p25	protein-coding	HRH1	histamine receptor H1
-0.0879948	0.260115	-0.487603	CDK8	cyclin-dependent kinase 8	1024	12030480	74.8798	-2.06666	-1.6505	6441800	59.6082	-2.29821	-1.76116	-0.23155	-0.450663	15645800	76.0168	-1.20268	-0.495913	14115240	84.0804	-0.695577	-0.599373	0.507102	0.527601	8033600	73.9583	-1.49388	-1.49388	5033640	58.6771	-2.83802	-2.15653	-0.292078	-0.489782	K35	HGNC:1779|MIM:603184|Ensembl:ENSG00000132964|HPRD:04422|Vega:OTTHUMG00000016617	13	13q12	protein-coding	CDK8	cyclin-dependent kinase 8
1.12962	1.3462	0	GPR56	G protein-coupled receptor 56	9289	13708080	78.4609	-1.6674	-1.58492	10583000	90.6077	0.067184	0.067184	1.35138	1.45167	10583080	54.7841	-3.06293	-1.08318	9798520	80.4006	-1.01516	-0.724526	1.25713	1.48381	8541840	72.5148	-1.60601	-1.47874	6380840	68.2992	-2.03043	-1.72267	0.213307	0.208808	BFPP|TM7LN4|TM7XN1	HGNC:4512|MIM:604110|Ensembl:ENSG00000205336|HPRD:06824|Vega:OTTHUMG00000176742	16	16q13	protein-coding	GPR56	G protein-coupled receptor 56
0.911873	0.314647	1.0099	DYNLRB1	dynein, light chain, roadblock-type 1	83658	13968880	73.8299	-2.18372	-2.01852	9339640	76.4184	-1.01553	-0.873708	1.14627	1.20517	16340480	82.0227	-0.67648	-0.67648	13736240	88.2161	-0.336414	-0.336414	0.340067	0.314647	9895880	74.1686	-1.47755	-1.47755	6849320	86.967	-0.46363	-0.46363	1.01392	1.31549	BITH|BLP|DNCL2A|DNLC2A|ROBLD1	HGNC:15468|MIM:607167|Ensembl:ENSG00000125971|HPRD:06203|Vega:OTTHUMG00000032302	20	20q11.21	protein-coding	DYNLRB1	dynein, light chain, roadblock-type 1
-1.01154	0.632669	1.18209	NAB1	NGFI-A binding protein 1 (EGR1 binding protein 1)	4664	13813120	84.5788	-0.985328	-0.0924087	8622080	67.6632	-1.68358	-0.515145	-0.698255	-1.01154	5427800	70.5083	-1.68529	-0.78936	3997520	79.6147	-1.0834	0	0.978135	1.12812	8951200	63.4879	-2.3072	-1.46545	7695040	80.5468	-1.00248	-0.176657	1.30472	1.71745	-	HGNC:7626|MIM:600800|Ensembl:ENSG00000138386|HPRD:02881|Vega:OTTHUMG00000132689	2	2q32.3-q33	protein-coding	NAB1	NGFI-A binding protein 1 (EGR1 binding protein 1)
-0.0773953	1.16074	0.0923382	PNN	pinin, desmosome associated protein	5411	15319200	89.6755	-0.417091	-0.417091	9680600	81.7567	-0.608187	-0.608187	-0.191096	-0.402046	10449600	48.4826	-3.61503	-3.57034	8559240	60.2035	-2.76917	-2.58828	1.00372	1.16074	7673200	74.3733	-1.46165	-1.46165	5335320	74.5648	-1.50456	-1.50456	0.428378	0.506099	DRS|DRSP|SDK3|memA	HGNC:9162|MIM:603154|Ensembl:ENSG00000100941|HPRD:04401|Vega:OTTHUMG00000028821	14	14q21.1	protein-coding	PNN	pinin, desmosome associated protein
1.51782	-0.279991	0.0844719	MYH2	myosin, heavy chain 2, skeletal muscle, adult	4620	13392040	81.0599	-1.37765	-1.00375	9670240	85.8792	-0.293622	0	1.40642	1.51782	7324120	63.1921	-2.32629	-1.93441	5099320	59.8164	-2.80279	-2.58394	-0.461163	-0.706843	9918280	74.1676	-1.47762	-1.45735	6446720	88.4171	-0.341923	0	0.123358	0.0844719	MYH2A|MYHSA2|MYHas8|MyHC-2A|MyHC-IIa	HGNC:7572|MIM:160740|Ensembl:ENSG00000125414|HPRD:01173|Vega:OTTHUMG00000130363	17	17p13.1	protein-coding	MYH2	myosin, heavy chain 2, skeletal muscle, adult
1.00445	0.962281	0.581469	MEGF6	multiple EGF-like-domains 6	1953	11062680	68.4532	-2.78316	-1.62057	7908360	76.6912	-0.994707	-0.863367	1.76845	1.95289	9887880	65.7478	-2.10238	-1.53214	10547360	78.3814	-1.19051	-0.488315	0.911867	1.04364	7847880	61.757	-2.44165	-1.45557	4944920	69.5938	-1.92178	-1.09648	0.519877	0.632577	EGFL3	HGNC:3232|MIM:604266|Ensembl:ENSG00000162591|HPRD:11973|Vega:OTTHUMG00000000611	1	1p36.3	protein-coding	MEGF6	multiple EGF-like-domains 6
1.11551	0.780965	1.10483	PLK4	polo-like kinase 4	10733	10278200	63.5243	-3.33268	-1.3501	7882080	69.3788	-1.55268	0	1.07167	1.11551	13073640	62.8473	-2.3565	-0.649544	13062320	73.0828	-1.65066	-0.643061	0.705834	0.780965	6459640	55.3585	-2.93867	-1.45417	5450920	67.29	-2.11514	-0.452249	1.0305	1.33841	SAK|STK18	HGNC:11397|MIM:605031|Ensembl:ENSG00000142731|HPRD:10387|Vega:OTTHUMG00000133301	4	4q28	protein-coding	PLK4	polo-like kinase 4
-0.441096	-0.284784	0.212664	BACE2	beta-site APP-cleaving enzyme 2	25825	16849720	94.8255	0.157078	0	9018440	75.2235	-1.1067	-0.861501	-0.541665	-0.823353	14692960	85.0489	-0.411344	-0.411344	10602560	82.1293	-0.865024	-0.865024	-0.45368	-0.697303	8763080	74.4938	-1.45229	-1.45229	8412400	86.2978	-0.519798	-0.519798	0.216097	0.212664	AEPLC|ALP56|ASP1|ASP21|BAE2|CEAP1|DRAP	HGNC:934|MIM:605668|Ensembl:ENSG00000182240|HPRD:05744|Vega:OTTHUMG00000086742	21	21q22.3	protein-coding	BACE2	beta-site APP-cleaving enzyme 2
0.022527	0.958671	-0.169295	SLC15A1	solute carrier family 15 (oligopeptide transporter), member 1	6564	15319560	84.9434	-0.944674	-0.928612	8991760	78.4608	-0.859682	-0.859682	0.214771	0.0857157	18543040	82.8012	-0.608276	-0.608276	14232680	92.8176	0.0632037	0	0.845222	0.958671	8737840	74.5593	-1.4472	-1.4472	7013320	72.7712	-1.6551	-1.59599	-0.207899	-0.373422	HPECT1|HPEPT1|PEPT1	HGNC:10920|MIM:600544|Ensembl:ENSG00000088386|HPRD:02768|Vega:OTTHUMG00000017255	13	13q32.3	protein-coding	SLC15A1	solute carrier family 15 (oligopeptide transporter), member 1
0.302713	1.24544	0.333569	SLC3A1	solute carrier family 3 (cystine, dibasic and neutral amino acid transporters, activator of cystine, dibasic and neutral amino acid transport), member 1	6519	14819640	93.46	0.0048413	0	10002800	87.2829	-0.186511	-0.186511	0.692183	0.659458	11487880	58.1524	-2.76783	-2.76783	12796880	75.937	-1.40279	-1.40279	1.36504	1.62139	9455600	74.6126	-1.44306	-1.44306	6937800	85.6219	-0.576525	-0.576525	0.303564	0.333569	ATR1|CSNU1|D2H|NBAT|RBAT	HGNC:11025|MIM:104614|Ensembl:ENSG00000138079|HPRD:00090|Vega:OTTHUMG00000128759	2	2p16.3	protein-coding	SLC3A1	solute carrier family 3 (cystine, dibasic and neutral amino acid transporters, activator of cystine, dibasic and neutral amino acid transport), member 1
0	0.191451	0	HTR2B	5-hydroxytryptamine (serotonin) receptor 2B, G protein-coupled	3357	16025400	89.5713	-0.428712	0	9699000	83.2456	-0.494575	0	-0.00454883	-0.177858	15884200	86.5835	-0.276895	-0.276895	11868960	85.6653	-0.55794	-0.55794	0.473713	0.485033	8793640	74.6524	-1.43997	-1.43997	6570920	79.7458	-1.06971	-0.893875	-0.38714	-0.621185	5-HT(2B)|5-HT2B	HGNC:5294|MIM:601122|Ensembl:ENSG00000135914|HPRD:03077|Vega:OTTHUMG00000133222	2	2q36.3-q37.1	protein-coding	HTR2B	5-hydroxytryptamine (serotonin) receptor 2B, G protein-coupled
0.248805	0.390522	1.07651	ATP5I	ATP synthase, H+ transporting, mitochondrial Fo complex, subunit E	521	15648680	82.1476	-1.25637	-1.25637	9500520	77.8551	-0.905895	-0.905895	0.350478	0.248805	7688560	77.6083	-1.06324	-1.06324	11683720	84.448	-0.663657	-0.663657	0.399581	0.390522	8644720	74.7601	-1.4316	-1.4316	7432400	87.9556	-0.380655	-0.380655	0.841033	1.07651	ATP5K	HGNC:846|MIM:601519|Ensembl:ENSG00000169020|HPRD:03308|Vega:OTTHUMG00000086929	4	4p16.3	protein-coding	ATP5I	ATP synthase, H+ transporting, mitochondrial Fo complex, subunit E
0.504172	-0.0657422	1.12923	PCTP	phosphatidylcholine transfer protein	58488	14472640	81.613	-1.31598	-1.31598	8791760	76.242	-1.02898	-0.760621	0.712282	0.683613	13355320	74.7693	-1.31197	-1.31197	11475280	75.4974	-1.44097	-1.44097	0.0416992	-0.0657422	9276240	74.841	-1.42532	-1.42532	8549920	95.4446	0.247902	0	0.980308	1.26903	PC-TP|STARD2	HGNC:8752|MIM:606055|Ensembl:ENSG00000141179|HPRD:06927|Vega:OTTHUMG00000177859	17	17q21-q24	protein-coding	PCTP	phosphatidylcholine transfer protein
0	0.397559	0.0435223	CTBS	chitobiase, di-N-acetyl-	1486	13064160	82.5833	-1.20781	-0.282061	7938840	76.643	-0.998382	-0.325279	0.209424	0.0792889	8563520	77.223	-1.09699	-0.620093	10468440	86.3107	-0.501892	-0.301136	0.71654	0.794614	8157000	71.0387	-1.72068	-1.42481	6230800	78.6118	-1.16489	-1.09297	0.627709	0.781631	CTB	HGNC:2496|MIM:600873|Ensembl:ENSG00000117151|HPRD:02927|Vega:OTTHUMG00000009922	1	1p22	protein-coding	CTBS	chitobiase, di-N-acetyl-
-0.284311	-0.188115	0	LSM3	LSM3 homolog, U6 small nuclear RNA associated (S. cerevisiae)	27258	13716000	79.5262	-1.54863	-1.49098	6174680	54.7723	-2.66721	-2.54211	-0.606203	-0.900913	11066240	73.926	-1.38585	-1.38585	9263400	75.3291	-1.45559	-1.37417	-0.0697336	-0.207808	10282920	74.8733	-1.42281	-1.42281	7051320	91.0719	-0.119105	-0.119105	0.0818061	0.0270347	SMX4|USS2|YLR438C	HGNC:17874|MIM:607283|Ensembl:ENSG00000170860|HPRD:06283|Vega:OTTHUMG00000129838	3	3p25.1	protein-coding	LSM3	LSM3 homolog, U6 small nuclear RNA associated (S. cerevisiae)
0.905843	0	2.27288	L3MBTL4	l(3)mbt-like 4 (Drosophila)	91133	5542080	36.8997	-6.30105	-1.0931	4715320	42.017	-3.6405	-0.865435	1.81217	2.00543	11120480	54.0086	-3.13088	-0.879634	7611160	70.0986	-1.90983	-0.404115	0.354472	0.333013	6093640	50.4952	-3.31644	-1.42275	5555080	76.1423	-1.37216	-0.177384	2.05225	2.75076	HsT1031	HGNC:26677|Ensembl:ENSG00000154655|HPRD:08198|Vega:OTTHUMG00000178980	18	18p11.31	protein-coding	L3MBTL4	l(3)mbt-like 4 (Drosophila)
0	0.540275	0.506578	SRSF9	serine/arginine-rich splicing factor 9	8683	12543000	85.9318	-0.834483	-0.653948	8879200	75.4003	-1.09321	-0.765897	-0.258725	-0.483322	14092640	79.2779	-0.916963	-0.417975	12073400	82.9866	-0.790574	-0.108514	0.517043	0.540275	7676200	67.6476	-1.98408	-1.42269	6389480	82.46	-0.841907	-0.74488	0.428725	0.506578	SFRS9|SRp30c	HGNC:10791|MIM:601943|Ensembl:ENSG00000111786|HPRD:09053|Vega:OTTHUMG00000047790	12	12q24.31	protein-coding	SRSF9	serine/arginine-rich splicing factor 9
0	0.0383905	0.948338	TRIM68	tripartite motif containing 68	55128	14403200	82.3143	-1.23779	-0.197194	9269720	77.0425	-0.967903	-0.0568718	0.70922	0.679933	10946240	74.4686	-1.33831	-1.11578	10705720	90.8954	-0.103727	0	0.671352	0.737004	9203320	74.9041	-1.42042	-1.42042	8460360	90.5202	-0.165407	0	1.22162	1.60259	GC109|RNF137|SS-56|SS56	HGNC:21161|MIM:613184|Ensembl:ENSG00000167333|HPRD:11507|Vega:OTTHUMG00000165723	11	11p15.4	protein-coding	TRIM68	tripartite motif containing 68
0.457056	-1.17875	1.60615	SLC43A3	solute carrier family 43, member 3	29015	16304480	90.1401	-0.365301	-0.342001	8546560	78.8524	-0.829798	-0.829798	0.523764	0.457056	8073000	89.1167	-0.0549546	0	7983840	81.8846	-0.886272	-0.66742	-0.831318	-1.17875	9361200	74.7941	-1.42896	-1.40869	7411400	90.7877	-0.142958	-0.107261	1.2242	1.60615	EEG1|FOAP-13|PRO1659|SEEEG-1	HGNC:17466|Ensembl:ENSG00000134802|HPRD:15391|Vega:OTTHUMG00000167113	11	11q11	protein-coding	SLC43A3	solute carrier family 43, member 3
1.17463	0.796702	0.248589	TNFAIP6	tumor necrosis factor, alpha-induced protein 6	7130	15119520	82.1877	-1.2519	-0.278168	10851480	89.6177	-0.00836187	0	1.24354	1.32207	15886600	70.6051	-1.67681	-1.50433	10873160	84.6849	-0.643078	-0.643078	1.03373	1.199	8680440	75.1042	-1.40487	-1.40487	7776600	81.8333	-0.89451	-0.893679	0.510363	0.619425	TSG-6|TSG6	HGNC:11898|MIM:600410|Ensembl:ENSG00000123610|HPRD:02680|Vega:OTTHUMG00000131884	2	2q23.3	protein-coding	TNFAIP6	tumor necrosis factor, alpha-induced protein 6
0	0.272754	0	SLC22A4	solute carrier family 22 (organic cation/ergothioneine transporter), member 4	6583	14051120	79.2212	-1.58264	-1.58264	7898160	66.7714	-1.75163	-0.87576	-0.258091	-0.48256	12412400	68.9877	-1.81852	-1.25666	12266800	74.6874	-1.51131	-0.695519	0.307207	0.272754	7875600	72.4704	-1.60946	-1.40225	5671000	72.3437	-1.69098	-1.27659	-1.03329e-05	-0.0860594	OCTN1	HGNC:10968|MIM:604190|Ensembl:ENSG00000197208|HPRD:09171|Vega:OTTHUMG00000059648	5	5q31.1	protein-coding	SLC22A4	solute carrier family 22 (organic cation/ergothioneine transporter), member 4
-0.00387551	0.151536	0.00402378	HSPA13	heat shock protein 70kDa family, member 13	6782	17116960	88.4381	-0.555055	-0.555055	11137040	85.8447	-0.296256	-0.0465504	-0.180795	-0.389667	6869000	88.9281	-0.0714795	0	4776680	95.1325	0.264242	0	0.325401	0.29595	9865040	69.9695	-1.80373	-1.40216	7308080	85.7887	-0.56253	-0.184652	0.0651592	0.00402378	STCH	HGNC:11375|MIM:601100|Ensembl:ENSG00000155304|HPRD:03061|Vega:OTTHUMG00000074261	21	21q11	protein-coding	HSPA13	heat shock protein 70kDa family, member 13
-0.826992	1.51461	1.82526	HSP90AA1	heat shock protein 90kDa alpha (cytosolic), class A member 1	3320	13606680	87.2258	-0.690215	-0.150743	9207720	75.0796	-1.11768	-0.794268	-0.544693	-0.826992	6107760	74.5332	-1.33265	-0.781401	4473160	88.6041	-0.30272	0	1.28129	1.51461	7426840	57.0381	-2.80821	-1.39529	7277160	80.071	-1.04242	-0.616675	1.72063	2.29237	HSP86|HSP89A|HSP90A|HSP90N|HSPC1|HSPCA|HSPCAL1|HSPCAL4|HSPN|Hsp89|Hsp90|LAP2	HGNC:5253|MIM:140571|Ensembl:ENSG00000080824|HPRD:00777|Vega:OTTHUMG00000171752	14	14q32.33	protein-coding	HSP90AA1	heat shock protein 90kDa alpha (cytosolic), class A member 1
-0.738238	-0.14569	-1.00532	ZSCAN10	zinc finger and SCAN domain containing 10	84891	14634160	76.9916	-1.83122	-1.63441	10181680	73.4294	-1.2436	-0.647636	-0.729569	-1.04917	6916240	85.2241	-0.395999	-0.395999	4893120	94.8415	0.238968	0	-0.0210098	-0.14569	10239880	75.23	-1.39511	-1.39511	7575400	83.9225	-0.719159	-0.195677	-0.665037	-1.00532	ZNF206	HGNC:12997|Ensembl:ENSG00000130182|HPRD:15747|Vega:OTTHUMG00000177478	16	16p13.3	protein-coding	ZSCAN10	zinc finger and SCAN domain containing 10
0.0424683	0.451381	0.835874	WFDC5	WAP four-disulfide core domain 5	149708	11325280	84.002	-1.04963	0	8756040	82.22	-0.572832	0	0.476797	0.400613	11439720	64.0446	-2.25159	-1.22212	9864240	81.3527	-0.932464	-0.508196	0.813051	0.917656	7611400	62.1424	-2.41171	-1.39053	6312800	78.6731	-1.15975	-0.738334	0.768644	0.976444	PRG5|WAP1|dJ211D12.5	HGNC:20477|MIM:605161|Ensembl:ENSG00000175121|Vega:OTTHUMG00000046411	20	20q13.12	protein-coding	WFDC5	WAP four-disulfide core domain 5
1.01435	-0.17951	0.171155	MPI	mannose phosphate isomerase	4351	9521720	59.8693	-3.74018	-2.34992	7102920	63.4791	-2.00285	-1.44225	1.73733	1.91549	11922080	80.0492	-0.849384	-0.849384	9813440	74.9181	-1.49128	-1.31286	-0.641897	-0.937261	10429760	75.3033	-1.38941	-1.38941	7042640	78.1537	-1.20334	-0.510251	0.186068	0.171155	CDG1B|PMI|PMI1	HGNC:7216|MIM:154550|Ensembl:ENSG00000178802|HPRD:01108|Vega:OTTHUMG00000142826	15	15q22-qter	protein-coding	MPI	mannose phosphate isomerase
1.92931	0	0	TIMM44	translocase of inner mitochondrial membrane 44 homolog (yeast)	10469	9322200	51.6592	-4.65552	-3.88496	5829200	62.361	-2.08816	-1.61607	1.99876	2.22967	8065240	71.6751	-1.58307	-1.58307	7924280	69.9322	-1.92428	-1.58785	-0.0801763	-0.221122	8290960	70.5093	-1.7618	-1.38684	5550880	71.7187	-1.74343	-1.15361	-0.0505588	-0.155932	TIM44	HGNC:17316|MIM:605058|Ensembl:ENSG00000104980|HPRD:05450	19	19p13.3-p13.2	protein-coding	TIMM44	translocase of inner mitochondrial membrane 44 homolog (yeast)
2.94366	1.13225	0	HNRNPL	heterogeneous nuclear ribonucleoprotein L	3191	11145800	69.4041	-2.67714	-2.67714	9487400	85.2886	-0.338689	-0.338689	2.59287	2.94366	8409040	71.3607	-1.61061	-1.61061	8328400	93.9931	0.165286	0	0.981375	1.13225	6981560	75.3395	-1.3866	-1.3866	6395040	90.9906	-0.125925	-0.125925	-0.262029	-0.448246	HNRPL|hnRNP-L	HGNC:5045|MIM:603083|Ensembl:ENSG00000104824|HPRD:04360	19	19q13.2	protein-coding	HNRNPL	heterogeneous nuclear ribonucleoprotein L
-0.323567	0.454137	-0.693662	ZNF574	zinc finger protein 574	64763	14688240	78.4202	-1.67195	-1.46747	9393080	67.7421	-1.67756	-1.5379	-0.226149	-0.444173	5154400	65.2682	-2.14439	-2.02477	3359160	66.9041	-2.18726	-1.84936	0.449478	0.454137	10295680	71.7975	-1.66173	-1.38507	5184040	54.1207	-3.22045	-2.85775	-0.876462	-1.29757	FP972	HGNC:26166|Ensembl:ENSG00000105732|HPRD:15853	19	19q13.2	protein-coding	ZNF574	zinc finger protein 574
0.286666	-0.512031	0.569204	IL17RA	interleukin 17 receptor A	23765	14535680	80.3612	-1.45555	-0.702165	9548640	84.7009	-0.383531	-0.383531	0.579858	0.524469	10886880	73.4514	-1.42744	-0.70041	11143000	90.6138	-0.128184	-0.123235	-0.308358	-0.512031	9634520	70.1521	-1.78954	-1.38163	6401400	81.9755	-0.882574	-0.882574	0.906968	1.16765	CANDF5|CD217|CDw217|IL-17RA|IL17R|hIL-17R	HGNC:5985|MIM:605461|Ensembl:ENSG00000177663|HPRD:10399|Vega:OTTHUMG00000150026	22	22q11.1	protein-coding	IL17RA	interleukin 17 receptor A
-0.744468	0.0497333	0.196844	STX11	syntaxin 11	8676	17610400	94.4887	0.119526	0	12375400	93.7165	0.3044	0	-0.476025	-0.744468	6652000	85.6574	-0.358033	-0.296409	4501200	88.1523	-0.341952	0	0.132275	0.0497333	10942680	75.4163	-1.38063	-1.38063	7583640	77.1677	-1.28609	-1.25481	0.653749	0.817626	FHL4|HLH4|HPLH4	HGNC:11429|MIM:605014|Ensembl:ENSG00000135604|HPRD:09231|Vega:OTTHUMG00000015739	6	6q24.2	protein-coding	STX11	syntaxin 11
0.384156	1.31054	0	PRKAR2B	protein kinase, cAMP-dependent, regulatory, type II, beta	5577	14741520	73.2274	-2.25089	-1.69016	7982880	67.4188	-1.70224	-1.20365	0.463104	0.384156	14416760	77.5312	-1.06999	0	10028560	93.765	0.145478	0.145478	1.21123	1.4253	7350960	61.7994	-2.43836	-1.3787	6088000	63.0071	-2.4746	-0.96867	0.00946963	-0.0729554	PRKAR2|RII-BETA	HGNC:9392|MIM:176912|Ensembl:ENSG00000005249|HPRD:01486|Vega:OTTHUMG00000137418	7	7q22	protein-coding	PRKAR2B	protein kinase, cAMP-dependent, regulatory, type II, beta
0	0	-0.0527398	SF1	splicing factor 1	7536	12942200	78.5986	-1.65206	-0.734248	7241480	64.8363	-1.89929	-1.89929	0.741024	0.718154	10858800	62.4132	-2.39453	-2.17199	10490480	67.2348	-2.15854	-1.75556	0.184518	0.116337	7790160	75.4476	-1.3782	-1.3782	5490760	72.7937	-1.6532	-1.29189	-0.275005	-0.466182	BBP|D11S636|MBBP|ZFM1|ZNF162	HGNC:12950|MIM:601516|Ensembl:ENSG00000168066|HPRD:03306|Vega:OTTHUMG00000066833	11	11q13	protein-coding	SF1	splicing factor 1
-0.844727	0.482812	-0.0289052	G6PC3	glucose 6 phosphatase, catalytic, 3	92579	14712440	77.1515	-1.81339	0	9241640	79.8433	-0.754187	-0.380198	-0.811926	-1.14815	15637640	69.0656	-1.81169	0	10818680	71.3942	-1.79731	-0.347006	1.10123	1.28505	7158960	59.938	-2.58295	-1.3781	5733280	69.7764	-1.90646	-0.549218	0.0413371	-0.0289052	SCN4|UGRP	HGNC:24861|MIM:611045|Ensembl:ENSG00000141349|HPRD:13556|Vega:OTTHUMG00000181805	17	17q21.31	protein-coding	G6PC3	glucose 6 phosphatase, catalytic, 3
-0.336343	-0.157303	0	MYO18B	myosin XVIIIB	84700	16479760	87.1007	-0.704162	-0.285505	8555040	69.9987	-1.50538	-0.854235	-0.15385	-0.357285	17018360	85.4254	-0.378361	-0.176803	14879000	84.9858	-0.616954	-0.281938	-0.110731	-0.260076	9873240	73.9989	-1.49073	-1.37717	7529960	82.0576	-0.875687	-0.159534	0.0750963	0.0177598	-	HGNC:18150|MIM:607295|Ensembl:ENSG00000133454|HPRD:09529|Vega:OTTHUMG00000151129	22	22q12.1	protein-coding	MYO18B	myosin XVIIIB
-0.519575	0	0.0288862	ZBTB16	zinc finger and BTB domain containing 16	7704	15865360	83.3171	-1.12599	-0.746206	10055440	71.1847	-1.41488	-0.609159	-0.288892	-0.519575	5322080	68.105	-1.89585	-0.367099	3424600	72.0107	-1.74377	-0.806425	-0.247202	-0.434064	9587120	71.3189	-1.6989	-1.37342	6727440	75.2347	-1.44834	-0.889765	0.455771	0.543963	PLZF|ZNF145	HGNC:12930|MIM:176797|Ensembl:ENSG00000109906|HPRD:11762|Vega:OTTHUMG00000168243	11	11q23.1	protein-coding	ZBTB16	zinc finger and BTB domain containing 16
0.0658554	0.670704	0.428575	SLC2A5	solute carrier family 2 (facilitated glucose/fructose transporter), member 5	6518	13123240	76.0767	-1.93322	-1.38295	8846120	74.7855	-1.14012	-0.893372	0.793102	0.78074	13850280	70.6229	-1.67525	-1.12277	12978120	79.0184	-1.13519	-0.588702	0.932787	1.07031	8204640	70.0095	-1.80062	-1.37243	6369600	78.852	-1.14473	-1.14473	0.487488	0.587805	GLUT-5|GLUT5	HGNC:11010|MIM:138230|Ensembl:ENSG00000142583|HPRD:00690|Vega:OTTHUMG00000001771	1	1p36.2	protein-coding	SLC2A5	solute carrier family 2 (facilitated glucose/fructose transporter), member 5
0.491085	-1.61891	0	HSPA1L	heat shock 70kDa protein 1-like	3305	14408280	72.2283	-2.36228	-1.7345	9244880	67.4519	-1.6997	-0.739651	0.662576	0.623877	6732160	87.4522	-0.200783	-0.200783	3202880	63.4425	-2.48788	-1.64702	-1.17657	-1.61891	10037760	71.1945	-1.70857	-1.36243	7568000	83.7584	-0.732934	-0.479187	-0.140222	-0.279872	HSP70-1L|HSP70-HOM|HSP70T|hum70t	HGNC:5234|MIM:140559|Ensembl:ENSG00000204390|HPRD:00776|Vega:OTTHUMG00000031208	6	6p21.3	protein-coding	HSPA1L	heat shock 70kDa protein 1-like
0.52465	0.478219	0.0584542	ZNF140	zinc finger protein 140	7699	15633600	82.1948	-1.25111	-0.277381	11369560	82.5399	-0.548425	-0.167259	0.70269	0.672085	6627280	84.8073	-0.432517	0	4885600	95.6805	0.311832	0.0712739	1.42347	1.69588	10989560	75.7394	-1.35553	-1.35553	7943920	80.7823	-0.98272	-0.981889	0.372812	0.42929	pHZ-39	HGNC:12925|MIM:604082|Ensembl:ENSG00000196387|HPRD:04966|Vega:OTTHUMG00000167942	12	12q24.33	protein-coding	ZNF140	zinc finger protein 140
0.0872404	0	-0.131788	GPR55	G protein-coupled receptor 55	9290	14581560	80.7198	-1.41557	-1.41557	9450320	81.1112	-0.657439	-0.019445	0.469245	0.391536	12194360	71.2262	-1.62239	-0.890283	10299400	77.3291	-1.2819	-0.344551	0.0806316	-0.0161071	8508040	75.7635	-1.35366	-1.35366	6241560	73.9684	-1.55462	-1.55462	-0.0881536	-0.207899	-	HGNC:4511|MIM:604107|Ensembl:ENSG00000135898|HPRD:07248|Vega:OTTHUMG00000133224	2	2q37	protein-coding	GPR55	G protein-coupled receptor 55
0.785324	0.604098	0.345451	SLC7A1	solute carrier family 7 (cationic amino acid transporter, y+ system), member 1	6541	13833000	80.7329	-1.4141	-0.781247	9371640	79.2282	-0.80112	-0.640808	0.844781	0.842847	11579520	59.2048	-2.67563	-2.30698	11402800	75.7268	-1.42105	-1.13846	1.10708	1.29252	7178840	61.2565	-2.48053	-1.35268	6231200	75.9372	-1.38937	-1.38937	0.31216	0.345451	ATRC1|CAT-1|ERR|HCAT1|REC1L	HGNC:11057|MIM:104615|Ensembl:ENSG00000139514|HPRD:00091|Vega:OTTHUMG00000016658	13	13q12.3	protein-coding	SLC7A1	solute carrier family 7 (cationic amino acid transporter, y+ system), member 1
1.73387	0	0	DNM2	dynamin 2	1785	9995320	63.184	-3.37062	-2.11465	6320680	61.021	-2.19041	-0.536562	1.5862	1.73387	12672040	70.019	-1.72816	-1.17199	12953520	82.7573	-0.810485	-0.357701	0.161721	0.0872739	10227880	75.7889	-1.35169	-1.35169	7167480	90.4295	-0.17302	-0.0182991	0.0921892	0.0413872	CMT2M|CMTDI1|CMTDIB|DI-CMTB|DYN2|DYNII	HGNC:2974|MIM:602378|Ensembl:ENSG00000079805|HPRD:03852|Vega:OTTHUMG00000180694	19	19p13.2	protein-coding	DNM2	dynamin 2
2.74115	0.644816	2.32994	GNL2	guanine nucleotide binding protein-like 2 (nucleolar)	29889	8162040	47.324	-5.13884	-4.23378	6104840	54.1528	-2.71449	-1.89377	2.42436	2.74115	7007400	46.8117	-3.76142	-2.65488	7243280	58.9017	-2.88223	-2.17158	0.879196	1.00199	7499640	54.5546	-3.00112	-1.34925	6719000	77.5584	-1.25331	-0.46099	1.74781	2.32994	HUMAUANTIG|NGP1|Ngp-1	HGNC:29925|MIM:609365|Ensembl:ENSG00000134697|HPRD:11006|Vega:OTTHUMG00000004322	1	1p34.3	protein-coding	GNL2	guanine nucleotide binding protein-like 2 (nucleolar)
0.449328	0.587579	0.155526	PPP1R10	protein phosphatase 1, regulatory subunit 10	5514	12290040	71.9434	-2.39403	-1.19327	8590520	75.0324	-1.12128	-0.819383	0.901804	0.911376	13737320	78.2375	-1.00811	-0.631534	10897960	90.3826	-0.148262	-0.148262	0.736341	0.819859	7696920	69.0067	-1.87851	-1.34633	6298240	77.7008	-1.24135	-1.00028	0.667294	0.836349	CAT53|FB19|PNUTS|PP1R10|R111|p99	HGNC:9284|MIM:603771|Ensembl:ENSG00000204569|HPRD:04797|Vega:OTTHUMG00000031259	6	6p21.3	protein-coding	PPP1R10	protein phosphatase 1, regulatory subunit 10
2.83161	0.0779231	-0.0346164	UTP3	UTP3, small subunit (SSU) processome component, homolog (S. cerevisiae)	57050	9236120	53.237	-4.47961	-4.47961	8473480	74.2485	-1.18109	-1.18109	2.84494	3.24659	9851080	59.8732	-2.61706	-2.61706	9250080	69.9331	-1.9242	-1.9242	0.366468	0.348306	8923560	75.8827	-1.3444	-1.3444	6224400	76.3564	-1.35419	-1.35419	0.0372054	-0.0346164	CRL1|CRLZ1|SAS10	HGNC:24477|MIM:611614|Ensembl:ENSG00000132467|HPRD:18016|Vega:OTTHUMG00000129911	4	4q13.3	protein-coding	UTP3	UTP3, small subunit (SSU) processome component, homolog (S. cerevisiae)
0.532334	-0.0728432	0.516403	GALK1	galactokinase 1	2584	12947120	86.6126	-0.758582	-0.127513	9925440	89.4642	-0.0200696	0	0.738512	0.715136	15403320	83.1659	-0.576322	-0.0761782	11783880	82.8086	-0.806029	-0.485898	-0.101632	-0.248476	8408640	75.8853	-1.3442	-1.3442	7071600	81.6682	-0.908365	-0.435803	0.435833	0.516403	GALK|GK1	HGNC:4118|MIM:604313|Ensembl:ENSG00000108479|HPRD:05057|Vega:OTTHUMG00000179832	17	17q24	protein-coding	GALK1	galactokinase 1
0.30518	-0.0591868	0	TNFRSF10C	tumor necrosis factor receptor superfamily, member 10c, decoy without an intracellular domain	8794	14304720	72.3633	-2.34722	-1.27395	8022680	65.9729	-1.81256	-0.450172	0.397388	0.30518	14843680	64.9164	-2.17522	-1.96447	10781600	80.7055	-0.988672	-0.988672	-0.734989	-1.05594	8656240	66.0391	-2.10903	-1.34283	5960640	78.2902	-1.19188	-1.01992	-0.244968	-0.424663	CD263|DCR1|DCR1-TNFR|LIT|TRAIL-R3|TRAILR3|TRID	HGNC:11906|MIM:603613|Ensembl:ENSG00000173535|HPRD:04681|Vega:OTTHUMG00000097844	8	8p22-p21	protein-coding	TNFRSF10C	tumor necrosis factor receptor superfamily, member 10c, decoy without an intracellular domain
2.65085	0	0.562004	PATE1	prostate and testis expressed 1	160065	5691480	36.6805	-6.32548	-4.88739	5363880	47.8129	-3.19825	-0.96684	2.78786	3.178	9983440	61.8178	-2.44669	-1.65164	9655280	58.4746	-2.91932	-1.57031	0.306983	0.272469	6903120	66.6502	-2.06156	-1.34129	5893120	68.6242	-2.00316	-1.13114	0.476633	0.5728	PATE	HGNC:24664|MIM:606861|Ensembl:ENSG00000171053|HPRD:06034|Vega:OTTHUMG00000165855	11	11q24.2	protein-coding	PATE1	prostate and testis expressed 1
0	0	1.20163	SLC24A4	solute carrier family 24 (sodium/potassium/calcium exchanger), member 4	123041	15244680	93.0806	-0.0374638	-0.0374638	8812680	79.0844	-0.812093	-0.408223	0.229498	0.103414	17186360	92.3831	0.231225	0	13484520	90.7191	-0.119044	-0.119044	0.0443768	-0.0623285	8938720	74.0711	-1.48512	-1.3368	6854560	87.1666	-0.446882	-0.0940752	1.03578	1.34571	NCKX4|SHEP6|SLC24A2	HGNC:10978|MIM:609840|Ensembl:ENSG00000140090|HPRD:15353|Vega:OTTHUMG00000167589	14	14q32.12	protein-coding	SLC24A4	solute carrier family 24 (sodium/potassium/calcium exchanger), member 4
0.725593	-0.454217	-0.0691543	GOSR1	golgi SNAP receptor complex member 1	9527	9078600	47.7314	-5.09342	-3.41442	5927000	43.0284	-3.56333	-2.72342	1.5301	1.66645	6627360	85.4744	-0.374067	0	3877200	81.5278	-0.917263	-0.353262	-0.716407	-1.03225	7504880	51.7232	-3.22106	-1.33151	5212520	53.0065	-3.31397	-2.19557	-0.0929102	-0.214474	GOLIM2|GOS-28|GOS28|GOS28/P28|GS28|P28	HGNC:4430|MIM:604026|Ensembl:ENSG00000108587|Vega:OTTHUMG00000132796	17	17q11	protein-coding	GOSR1	golgi SNAP receptor complex member 1
0.0306173	0	1.25109	LAMC1	laminin, gamma 1 (formerly LAMB2)	3915	14813360	74.2589	-2.13588	-1.7432	9073200	66.1993	-1.79528	-1.44083	0.340601	0.236934	6569200	85.3353	-0.38625	-0.136416	4269360	85.0287	-0.613223	-0.0402084	-0.226973	-0.408274	7107400	68.1744	-1.94316	-1.3314	7484520	79.6986	-1.07368	-0.833525	1.09224	1.42375	LAMB2	HGNC:6492|MIM:150290|Ensembl:ENSG00000135862|HPRD:01030|Vega:OTTHUMG00000035418	1	1q31	protein-coding	LAMC1	laminin, gamma 1 (formerly LAMB2)
2.80747	1.40476	1.81425	ANAPC2	anaphase promoting complex subunit 2	29882	12827880	70.9195	-2.50819	-2.50819	9081560	80.5577	-0.699676	-0.699676	2.56318	2.90798	10040160	65.7232	-2.10453	-1.9864	13542880	84.1095	-0.693051	-0.693051	1.50328	1.79763	10448920	76.082	-1.32892	-1.32892	6883120	90.3573	-0.179079	-0.179079	1.81977	2.42941	APC2|RP11-350O14.5	HGNC:19989|MIM:606946|Ensembl:ENSG00000176248|HPRD:07367|Vega:OTTHUMG00000020983	9	9q34.3	protein-coding	ANAPC2	anaphase promoting complex subunit 2
2.10688	0.0301195	0.536713	RIPK4	receptor-interacting serine-threonine kinase 4	54101	13503640	72.5249	-2.32921	-2.32921	10343600	85.284	-0.33904	-0.33904	1.99017	2.21935	16857720	80.822	-0.781679	-0.781679	11113040	93.8813	0.15558	0	0.116891	0.0301195	8002160	70.7119	-1.74605	-1.3274	7982280	91.7067	-0.0658271	-0.0658271	0.733339	0.927643	ANKK2|ANKRD3|DIK|NKRD3|PKK|RIP4	HGNC:496|MIM:605706|Ensembl:ENSG00000183421|HPRD:10419|Vega:OTTHUMG00000086770	21	21q22.3	protein-coding	RIPK4	receptor-interacting serine-threonine kinase 4
1.50572	0.327691	0.144303	DDX54	DEAD (Asp-Glu-Ala-Asp) box polypeptide 54	79039	8831920	58.8329	-3.85572	-2.74269	8768000	76.0069	-1.04693	-1.04693	2.80879	3.20315	11844200	62.6346	-2.37513	-1.90918	11071360	72.84	-1.67175	-1.63796	0.558317	0.592896	9304560	74.4927	-1.45237	-1.32471	7841360	95.36	0.240801	0	1.43828	1.90208	DP97	HGNC:20084|MIM:611665|Ensembl:ENSG00000123064|HPRD:13129|Vega:OTTHUMG00000169676	12	12q24.13	protein-coding	DDX54	DEAD (Asp-Glu-Ala-Asp) box polypeptide 54
1.39844	1.85543	0.855572	ANAPC11	anaphase promoting complex subunit 11	51529	12355960	70.9052	-2.50978	-2.50978	8321040	75.1906	-1.10921	-1.10921	1.40057	1.51078	9383520	58.8086	-2.71034	-2.71034	12085480	84.8448	-0.629196	-0.629196	2.01882	2.4549	10200640	75.3307	-1.38728	-1.32408	6835040	96.7155	0.354568	0	0.6812	0.855572	APC11|Apc11p	HGNC:14452|MIM:614534|Ensembl:ENSG00000141552|HPRD:12452|Vega:OTTHUMG00000177982	17	17q25.3	protein-coding	ANAPC11	anaphase promoting complex subunit 11
1.88644	0.146899	0	CUTC	cutC copper transporter homolog (E. coli)	51076	7102080	37.3024	-6.25615	-3.26799	3440920	29.3506	-4.607	-2.18581	2.50235	2.83488	4207520	54.0293	-3.12907	-1.68018	5535080	63.3264	-2.49796	-0.927905	0.82528	0.933248	7882880	63.4623	-2.30919	-1.32311	5178840	63.1486	-2.46273	-1.63744	0.520763	0.633801	RP11-483F11.3	HGNC:24271|MIM:610101|Ensembl:ENSG00000119929|HPRD:13100|Vega:OTTHUMG00000018889	10	10q24.2	protein-coding	CUTC	cutC copper transporter homolog (E. coli)
0	1.26784	0.870853	ZBTB33	zinc finger and BTB domain containing 33	10009	14382040	75.6146	-1.98473	-1.41122	8818280	64.0183	-1.9617	-1.68348	0.0230306	-0.144714	5685080	73.3216	-1.43881	-1.04079	4392560	86.0247	-0.526725	-0.128658	1.36397	1.62003	9709080	66.9144	-2.04104	-1.32264	7335560	74.5958	-1.50195	-1.00231	0.836239	1.06988	ZNF-kaiso|ZNF348	HGNC:16682|MIM:300329|Ensembl:ENSG00000177485|HPRD:02269|Vega:OTTHUMG00000171159	X	Xq23	protein-coding	ZBTB33	zinc finger and BTB domain containing 33
-0.0657228	-0.178472	0.632748	PRPF6	PRP6 pre-mRNA processing factor 6 homolog (S. cerevisiae)	24148	9998840	57.9739	-3.95149	-3.11416	5180720	42.3739	-3.61327	-3.24662	0.0887593	-0.0657228	5802760	60.2591	-2.58326	-2.58326	5195480	59.4972	-2.83051	-2.83051	-0.247254	-0.434129	10157440	73.8882	-1.49933	-1.32177	7572440	80.8227	-0.979329	-0.922632	0.520001	0.632748	ANT-1|ANT1|C20orf14|Prp6|TOM|U5-102K|hPrp6	HGNC:15860|MIM:613979|Ensembl:ENSG00000101161|HPRD:10729|Vega:OTTHUMG00000033018	20	20q13.33	protein-coding	PRPF6	PRP6 pre-mRNA processing factor 6 homolog (S. cerevisiae)
3.24912	-0.0920677	-1.42293	KIF23	kinesin family member 23	9493	9740560	55.3564	-4.24331	-4.24331	9215960	75.2408	-1.10538	-0.521987	2.84704	3.24912	5325080	85.7299	-0.351682	-0.351682	11334320	81.8123	-0.892556	-0.892556	-0.540874	-0.808466	10843240	76.1864	-1.32081	-1.32081	4929760	52.5655	-3.35098	-2.29926	-0.96715	-1.42293	CHO1|KNSL5|MKLP-1|MKLP1	HGNC:6392|MIM:605064|Ensembl:ENSG00000137807|HPRD:05455|Vega:OTTHUMG00000172062	15	15q23	protein-coding	KIF23	kinesin family member 23
2.50512	0.575334	1.58072	RBM19	RNA binding motif protein 19	9904	10729680	59.7714	-3.75109	-3.75109	9140680	74.6262	-1.15228	-1.03914	2.22796	2.50512	3895840	56.5118	-2.91157	-2.79655	9445960	68.1819	-2.07629	-2.07629	0.835279	0.945995	10443560	76.2131	-1.31874	-1.31874	6260120	82.2339	-0.860884	-0.860884	1.2058	1.58072	-	HGNC:29098|Ensembl:ENSG00000122965|HPRD:15225|Vega:OTTHUMG00000169646	12	12q24.21	protein-coding	RBM19	RNA binding motif protein 19
1.124	0.721714	0.0947625	EYA3	eyes absent homolog 3 (Drosophila)	2140	9868840	59.1278	-3.82284	-2.7626	9020720	76.4075	-1.01635	-1.01635	2.2749	2.56153	9961960	66.28	-2.05575	-0.347575	10144720	70.2965	-1.89264	-0.781372	0.659359	0.721714	6657840	52.3923	-3.16908	-1.31798	4942320	62.386	-2.52673	-1.23773	0.235045	0.238855	-	HGNC:3521|MIM:601655|Ensembl:ENSG00000158161|HPRD:09042|Vega:OTTHUMG00000003916	1	1p36	protein-coding	EYA3	eyes absent homolog 3 (Drosophila)
1.08068	-0.279504	1.00502	CLK1	CDC-like kinase 1	1195	8416120	45.4118	-5.35203	-1.16199	6604680	60.8914	-2.2003	-0.251746	2.24572	2.52647	15103840	81.5489	-0.717989	0	6656760	82.3719	-0.843959	-0.117379	-0.12597	-0.279504	4407320	39.7747	-4.14919	-1.31684	5050720	60.498	-2.68519	-0.766398	1.28199	1.68604	CLK|CLK/STY|STY	HGNC:2068|MIM:601951|Ensembl:ENSG00000013441|HPRD:09058|Vega:OTTHUMG00000132784	2	2q33	protein-coding	CLK1	CDC-like kinase 1
0.201124	0	-0.104952	CYB5A	cytochrome b5 type A (microsomal)	1528	13704520	80.7829	-1.40853	-1.25845	8825720	85.2052	-0.345056	-0.247319	0.411446	0.322075	8024000	86.3245	-0.299583	-0.299583	7150480	91.0383	-0.0913184	-0.0913184	-0.0015068	-0.120826	8756880	76.263	-1.31486	-1.31486	6891160	75.651	-1.41339	-0.00338075	-0.0985258	-0.222237	CYB5|MCB5	HGNC:2570|MIM:613218|Ensembl:ENSG00000166347|HPRD:08941|Vega:OTTHUMG00000132843	18	18q23	protein-coding	CYB5A	cytochrome b5 type A (microsomal)
0.661727	0.0844219	0.694713	ZBED1	zinc finger, BED-type containing 1	9189	11203360	87.5163	-0.657819	-0.567642	10183320	81.8639	-0.600007	-0.412671	0.694071	0.661727	8010320	77.9311	-1.03495	-1.03495	7409040	84.5672	-0.653304	-0.653304	0.38165	0.367662	9287760	76.3168	-1.31068	-1.31068	6694560	82.7662	-0.81621	-0.672409	0.82448	1.05363	ALTE|DREF|TRAMP|hDREF	HGNC:447|MIM:300178|Ensembl:ENSG00000214717|HPRD:02170|Vega:OTTHUMG00000021069	X|Y	Xp22.33;Yp11	protein-coding	ZBED1	zinc finger, BED-type containing 1
-0.209751	0.154023	0.457594	CLDN16	claudin 16	10686	18633160	97.8522	0.494526	0.357472	13113720	90.9971	0.0968956	0	-0.39763	-0.650255	6106040	78.7508	-0.963139	-0.682504	4121040	80.7072	-0.988523	-0.868807	0.649148	0.708695	8793920	63.9449	-2.2717	-1.30982	6655280	74.4277	-1.51607	-1.35599	0.755636	0.958463	HOMG3|PCLN1	HGNC:2037|MIM:603959|Ensembl:ENSG00000113946|HPRD:04906|Vega:OTTHUMG00000156215	3	3q28	protein-coding	CLDN16	claudin 16
1.07872	0.515307	0.75452	TSC2	tuberous sclerosis 2	7249	12003720	60.9951	-3.61466	-2.58488	7516440	59.4198	-2.31259	-1.47689	1.1763	1.24126	10626640	77.8011	-1.04635	-0.789818	11702200	86.7944	-0.459884	-0.314029	0.586464	0.628781	9459080	76.119	-1.32605	-1.30856	7765720	84.2181	-0.694347	-0.597091	0.608096	0.75452	LAM|TSC4	HGNC:12363|MIM:191092|Ensembl:ENSG00000103197|HPRD:01850|Vega:OTTHUMG00000128745	16	16p13.3	protein-coding	TSC2	tuberous sclerosis 2
0	-0.484948	-1.28217	DNA2	DNA replication helicase 2 homolog (yeast)	1763	10170840	61.1908	-3.59285	-3.59285	6554720	63.2805	-2.018	-2.018	0.174005	0.0367233	11660440	70.2721	-1.70599	-1.63741	10801320	69.1397	-1.9931	-1.9931	-0.287115	-0.484948	8770080	76.3779	-1.30593	-1.30593	5969920	69.7645	-1.90745	-1.90745	-0.865318	-1.28217	DNA2L|hDNA2	HGNC:2939|MIM:601810|Ensembl:ENSG00000138346|Vega:OTTHUMG00000018352	10	10q21.3-q22.1	protein-coding	DNA2	DNA replication helicase 2 homolog (yeast)
-1.31333	-0.650161	0.397001	GTF2A2	general transcription factor IIA, 2, 12kDa	2958	17966000	91.7456	-0.186298	-0.0361416	9698800	74.0794	-1.194	-0.702861	-1.15786	-1.56388	7646080	93.3054	0.312032	0	4108360	84.7011	-0.641674	0	-0.416703	-0.650161	9878040	75.9069	-1.34252	-1.30558	7447600	78.5735	-1.16811	-0.439166	0.373971	0.430892	HsT18745|TF2A2|TFIIA	HGNC:4647|MIM:600519|Ensembl:ENSG00000140307|HPRD:02747|Vega:OTTHUMG00000132725	15	15q22.2	protein-coding	GTF2A2	general transcription factor IIA, 2, 12kDa
2.22919	1.15677	0	PTAFR	platelet-activating factor receptor	5724	9783360	57.7774	-3.9734	-3.9734	7677920	65.7355	-1.83067	-1.83067	2.14272	2.40268	13196320	68.3118	-1.87773	-1.81847	11624400	83.9002	-0.711233	-0.711233	1.00061	1.15677	7893840	76.385	-1.30538	-1.30538	5808400	83.7158	-0.736512	-0.736512	0.0642846	0.00281494	PAFR	HGNC:9582|MIM:173393|Ensembl:ENSG00000169403|HPRD:01422|Vega:OTTHUMG00000003953	1	1p35-p34.3	protein-coding	PTAFR	platelet-activating factor receptor
0	0.262698	0.78079	NDUFC2	NADH dehydrogenase (ubiquinone) 1, subcomplex unknown, 2, 14.5kDa	4718	13924600	87.5531	-0.653722	0	10450760	92.8108	0.235291	0	-0.199872	-0.412594	12910400	84.5529	-0.454798	-0.454798	13415360	90.2995	-0.155479	-0.155479	0.486558	0.50141	10375040	76.4058	-1.30377	-1.30377	6217920	91.3962	-0.0918877	-0.0918877	1.21188	1.58912	B14.5b|CI-B14.5b|HLC-1|NADHDH2	HGNC:7706|MIM:603845|Ensembl:ENSG00000151366|HPRD:11960|Vega:OTTHUMG00000166614	11	11q14.1	protein-coding	NDUFC2	NADH dehydrogenase (ubiquinone) 1, subcomplex unknown, 2, 14.5kDa
-0.0371973	0	-0.324189	GALNT3	UDP-N-acetyl-alpha-D-galactosamine:polypeptide N-acetylgalactosaminyltransferase 3 (GalNAc-T3)	2591	13337480	73.8268	-2.18406	-0.37681	7506760	61.6384	-2.1433	-1.55728	0.112495	-0.0371973	13447120	79.8379	-0.867896	-0.365424	13655560	85.8545	-0.541505	-0.388674	0.326391	0.297212	8857400	75.8654	-1.34575	-1.30334	5875880	81.0887	-0.956999	-0.956999	-0.228942	-0.402509	GalNAc-T3|HFTC|HHS	HGNC:4125|MIM:601756|Ensembl:ENSG00000115339|HPRD:03453|Vega:OTTHUMG00000132157	2	2q24-q31	protein-coding	GALNT3	UDP-N-acetyl-alpha-D-galactosamine:polypeptide N-acetylgalactosaminyltransferase 3 (GalNAc-T3)
-0.281965	0	0.530289	PRSS42	protease, serine, 42	339906	15286120	92.8333	-0.065031	-0.065031	9905760	79.1509	-0.807024	-0.39909	-0.291471	-0.522676	16588640	95.3467	0.490871	0.15066	14733920	95.1097	0.26226	0.131071	-0.3598	-0.577615	8801720	76.4149	-1.30306	-1.30306	6980840	84.7675	-0.648236	-0.648236	0.654824	0.819112	TESSP2	HGNC:30716|Ensembl:ENSG00000178055|HPRD:07156|Vega:OTTHUMG00000156496	3	3p21.31	protein-coding	PRSS42	protease, serine, 42
0.992105	0	0	GPR83	G protein-coupled receptor 83	10888	10362800	56.6336	-4.10092	0	7631040	65.9767	-1.81227	0	1.89131	2.10055	14160800	63.0813	-2.33599	0	12826080	79.3673	-1.10489	0	1.2311	1.45063	7176840	58.5651	-2.68959	-1.30304	6245960	66.8555	-2.15161	0	1.2742	1.67527	GIR|GPR72	HGNC:4523|MIM:605569|Ensembl:ENSG00000123901|HPRD:16125|Vega:OTTHUMG00000167779	11	11q21	protein-coding	GPR83	G protein-coupled receptor 83
0.963865	-0.092372	1.39631	DDX52	DEAD (Asp-Glu-Ala-Asp) box polypeptide 52	11056	11603240	63.371	-3.34977	-3.34977	9346840	80.1826	-0.728298	-0.728298	0.94548	0.963865	14418480	80.69	-0.79324	-0.79324	4802760	89.4828	-0.226409	-0.190154	0.0208115	-0.092372	10438600	76.4199	-1.30268	-1.30268	6690640	89.7472	-0.230288	-0.230288	1.07239	1.39631	HUSSY19|ROK1	HGNC:20038|MIM:612500|Ensembl:ENSG00000141141|HPRD:09911|Vega:OTTHUMG00000133121	17	17q21.1	protein-coding	DDX52	DEAD (Asp-Glu-Ala-Asp) box polypeptide 52
0.6498	0	0.618942	LAMB2	laminin, beta 2 (laminin S)	3913	11619280	60.0333	-3.7219	-2.42573	7317760	52.6202	-2.83143	-0.921958	0.890463	0.897747	7219360	91.201	0.127656	0.127656	4253240	84.2479	-0.681031	0	0.464873	0.473763	9567720	67.8607	-1.96753	-1.30205	7828640	80.4338	-1.01197	0	0.955565	1.23482	LAMS|NPHS5	HGNC:6487|MIM:150325|Ensembl:ENSG00000172037|HPRD:01034|Vega:OTTHUMG00000156807	3	3p21	protein-coding	LAMB2	laminin, beta 2 (laminin S)
1.75378	-0.361564	0	THA1P	threonine aldolase 1, pseudogene	390816	5632320	47.2543	-5.14662	-3.09015	4764800	52.1867	-2.86451	-0.704865	2.28211	2.5702	6528320	41.3927	-4.2362	-1.10793	3905280	63.6022	-2.47401	-1.00304	-0.190335	-0.361564	4609440	42.5049	-3.93711	-1.30087	3980320	69.829	-1.90204	-0.776089	0.107968	0.0631987	GLY1	HGNC:18004	17	17q25.3	pseudo	THA1P	threonine aldolase 1, pseudogene
-0.114341	0.141196	0.216907	POU4F1	POU class 4 homeobox 1	5457	14456440	93.1222	-0.0328236	-0.0328236	10295400	86.3479	-0.257858	-0.257858	-0.103027	-0.296208	6295640	81.7817	-0.697592	-0.697592	4039360	80.448	-1.01103	-0.401817	0.204016	0.141196	9542920	74.287	-1.46835	-1.29749	7067560	82.9652	-0.799503	-0.487397	0.219167	0.216907	BRN3A|Oct-T1|RDC-1|brn-3A	HGNC:9218|MIM:601632|Ensembl:ENSG00000152192|HPRD:03379|Vega:OTTHUMG00000017119	13	13q31.1	protein-coding	POU4F1	POU class 4 homeobox 1
0.531702	0.00904448	-0.100808	PHYH	phytanoyl-CoA 2-hydroxylase	5264	14307840	83.6249	-1.09168	-1.09168	8991040	75.8198	-1.0612	-1.0612	0.687447	0.653766	16089200	82.9847	-0.5922	-0.5922	14182040	86.4264	-0.49184	-0.49184	0.10036	0.00904448	8500800	73.858	-1.50167	-1.29701	6482480	74.4719	-1.51235	-1.51235	-0.0106797	-0.100808	LN1|LNAP1|PAHX|PHYH1|RD	HGNC:8940|MIM:602026|Ensembl:ENSG00000107537|HPRD:03609|Vega:OTTHUMG00000017693	10	10p13	protein-coding	PHYH	phytanoyl-CoA 2-hydroxylase
0	0.334648	0.12819	GHRH	growth hormone releasing hormone	2691	14092840	83.6341	-1.09065	0	9766960	80.0481	-0.738559	-0.0830993	0.352086	0.250737	11528520	77.0299	-1.11391	0	10937560	86.9965	-0.442332	0	0.576547	0.616136	7457000	58.681	-2.68059	-1.29665	5384720	71.3474	-1.7746	-0.554351	0.896064	1.15258	GHRF|GRF|INN	HGNC:4265|MIM:139190|Ensembl:ENSG00000118702|HPRD:11752|Vega:OTTHUMG00000032413	20	20q11.2	protein-coding	GHRH	growth hormone releasing hormone
0.211332	-0.045816	0.277296	FOXK1	forkhead box K1	221937	10049760	74.0221	-2.16229	-2.16229	7752080	69.101	-1.57387	-1.13042	0.588415	0.534752	10002240	74.0754	-1.37277	-1.23119	7972400	77.205	-1.29267	-0.984967	-0.267469	-0.459902	7669800	76.5197	-1.29492	-1.29492	6014360	80.1944	-1.03207	-0.617483	0.262854	0.277296	FOXK1L	HGNC:23480|Ensembl:ENSG00000164916|HPRD:18750|Vega:OTTHUMG00000151739	7	7p22.1	protein-coding	FOXK1	forkhead box K1
0	1.16062	0	QDPR	quinoid dihydropteridine reductase	5860	14877840	87.0919	-0.705139	-0.705139	9472840	82.7389	-0.533243	-0.348326	-0.208734	-0.423244	16254440	77.5388	-1.06932	-1.06932	12367280	88.3983	-0.320593	-0.0291463	1.04018	1.20722	9103960	76.5368	-1.29359	-1.29359	6823720	76.6224	-1.33187	-1.33187	-0.0382723	-0.138949	DHPR|PKU2|SDR33C1	HGNC:9752|MIM:612676|Ensembl:ENSG00000151552|HPRD:02025|Vega:OTTHUMG00000128537	4	4p15.31	protein-coding	QDPR	quinoid dihydropteridine reductase
-1.56067	-1.38989	-0.151002	S100A14	S100 calcium binding protein A14	57402	18273720	96.1396	0.303588	0.132374	9503920	68.1424	-1.64702	-0.568903	-1.70605	-2.22268	7988760	98.7578	0.789732	0.669435	4245200	84.5513	-0.654689	0	-1.83925	-2.46377	10905400	76.0495	-1.33145	-1.29056	7272520	80.5671	-1.00078	-0.485185	-0.407508	-0.64934	BCMP84|S100A15	HGNC:18901|MIM:607986|Ensembl:ENSG00000189334|HPRD:10467|Vega:OTTHUMG00000035030	1	1q21.3	protein-coding	S100A14	S100 calcium binding protein A14
1.78003	1.67754	0.538356	MDN1	MDN1, midasin homolog (yeast)	23195	13352520	76.1377	-1.92642	-1.92642	11408840	82.8251	-0.526666	-0.526666	1.72619	1.9021	5720600	73.6638	-1.40883	-1.40883	4379640	92.0928	0.000258989	0	1.40909	1.67754	10773920	74.2532	-1.47098	-1.28915	8167560	83.0565	-0.791844	-0.519904	0.679131	0.852712	-	HGNC:18302|Ensembl:ENSG00000112159|HPRD:10069|Vega:OTTHUMG00000015213	6	6q15	protein-coding	MDN1	MDN1, midasin homolog (yeast)
1.04228	0	0.486537	DNTT	deoxynucleotidyltransferase, terminal	1791	12397360	75.4996	-1.99756	-1.75514	7663720	76.7944	-0.986833	-0.348287	1.01073	1.04228	11598200	77.4708	-1.07529	-1.07529	12710440	81.6225	-0.909036	-0.909036	-0.45569	-0.699865	9838560	76.6062	-1.2882	-1.2882	6081600	76.7294	-1.32289	-1.12265	0.414227	0.486537	TDT	HGNC:2983|MIM:187410|Ensembl:ENSG00000107447|HPRD:08925|Vega:OTTHUMG00000018832	10	10q23-q24	protein-coding	DNTT	deoxynucleotidyltransferase, terminal
0.433319	-0.633323	0	HSPA12A	heat shock 70kDa protein 12A	259217	13318080	82.3844	-1.22998	-1.22998	10430120	79.8675	-0.752342	-0.752342	0.504012	0.433319	6469160	82.9807	-0.592546	-0.117389	3931520	78.4647	-1.18328	-0.592179	-0.676468	-0.981336	11510800	76.5357	-1.29368	-1.28607	7637360	76.8476	-1.31296	-0.634899	0.00724132	-0.0760355	-	HGNC:19022|MIM:610701|Ensembl:ENSG00000165868|Vega:OTTHUMG00000019107	10	10q26.12	protein-coding	HSPA12A	heat shock 70kDa protein 12A
-1.00165	0.300103	0	RGN	regucalcin (senescence marker protein-30)	9104	15930080	83.7536	-1.07733	-0.114955	9243400	67.1046	-1.72621	-1.28764	-1.37311	-1.82256	7223800	93.1668	0.299888	0.299888	4831680	97.0443	0.430269	0.430269	0.617697	0.668599	9786040	71.1591	-1.71132	-1.2845	6851160	69.6699	-1.91539	-1.29367	-0.10725	-0.234296	GNL|RC|SMP30	HGNC:9989|MIM:300212|Ensembl:ENSG00000130988|HPRD:02196|Vega:OTTHUMG00000021435	X	Xp11.3	protein-coding	RGN	regucalcin (senescence marker protein-30)
-0.748581	0	0.892267	GTF2B	general transcription factor IIB	2959	13213880	86.2969	-0.793777	0	7557440	63.3845	-2.01006	-1.08647	-0.826669	-1.16586	6046360	78.5435	-0.9813	-0.188892	4083120	81.3196	-0.935345	-0.108475	0.481526	0.494994	8215240	76.7006	-1.28087	-1.28087	6677160	72.6787	-1.66286	-0.821902	0.707747	0.892267	TF2B|TFIIB	HGNC:4648|MIM:189963|Ensembl:ENSG00000137947|HPRD:08928|Vega:OTTHUMG00000010611	1	1p22-p21	protein-coding	GTF2B	general transcription factor IIB
-0.493996	-0.309838	0.676396	ZBTB17	zinc finger and BTB domain containing 17	7709	16894840	89.4709	-0.439909	0	10207200	71.6323	-1.38072	-0.330811	-0.267607	-0.493996	7485280	96.5392	0.595351	0.595351	4555080	91.9885	-0.00880099	0	-0.434085	-0.672321	10391320	71.6164	-1.6758	-1.28066	8182160	83.205	-0.779383	-0.182364	0.606041	0.75168	MIZ-1|ZNF151|ZNF60|pHZ-67	HGNC:12936|MIM:604084|Ensembl:ENSG00000116809|HPRD:04968|Vega:OTTHUMG00000009377	1	1p36.13	protein-coding	ZBTB17	zinc finger and BTB domain containing 17
0.395232	0.776832	0.121218	SCN7A	sodium channel, voltage-gated, type VII, alpha subunit	6332	8605120	54.0484	-4.38915	-0.374632	6574560	56.5517	-2.53144	-0.564512	1.8577	2.06015	8261320	45.3333	-3.89095	-1.56856	8100400	60.588	-2.73578	-0.766214	0.843194	0.956086	5856320	47.6518	-3.53731	-1.27676	5116280	58.3057	-2.8692	-0.301083	0.149942	0.121218	NaG|Nav2.1|Nav2.2|SCN6A	HGNC:10594|MIM:182392|Ensembl:ENSG00000136546|HPRD:08355|Vega:OTTHUMG00000154078	2	2q21-q23	protein-coding	SCN7A	sodium channel, voltage-gated, type VII, alpha subunit
0	0.291215	0.227792	SHBG	sex hormone-binding globulin	6462	14514160	90.2539	-0.352611	0	9959760	83.3891	-0.483629	-0.129179	0.159835	0.0196943	13616560	75.6804	-1.23215	-0.982318	11439960	70.5086	-1.87423	-1.3755	0.642777	0.700573	8342240	69.7238	-1.82281	-1.27542	6193200	75.8064	-1.40035	-1.12084	0.422455	0.497911	ABP|SBP|TEBG	HGNC:10839|MIM:182205|Ensembl:ENSG00000129214|HPRD:01646|Vega:OTTHUMG00000108153	17	17p13-p12	protein-coding	SHBG	sex hormone-binding globulin
1.33374	0.068501	-0.239555	POLD1	polymerase (DNA directed), delta 1, catalytic subunit	5424	11740000	68.7236	-2.75301	-2.53343	8122920	70.0723	-1.49976	-1.354	1.25325	1.33374	7044560	37.8846	-4.54355	-2.79246	4086280	29.6598	-5.42174	-3.66175	0.146996	0.068501	7927720	76.8403	-1.27002	-1.27002	4810800	67.2343	-2.11982	-2.11982	-0.111054	-0.239555	CDC2|POLD	HGNC:9175|MIM:174761|Ensembl:ENSG00000062822|HPRD:08882	19	19q13.3	protein-coding	POLD1	polymerase (DNA directed), delta 1, catalytic subunit
0.475933	0.181533	0.263005	FUT2	fucosyltransferase 2 (secretor status included)	2524	13800680	87.958	-0.608579	-0.455791	8843360	88.8216	-0.0691069	0	0.722339	0.695699	14154440	79.7614	-0.874601	-0.220685	13762360	90.0286	-0.179005	-0.0594343	0.434536	0.435086	9274320	72.982	-1.56972	-1.2698	6163600	86.7453	-0.482241	-0.320406	0.468448	0.561487	B12QTL1|SE|SEC2|Se2|sej	HGNC:4013|MIM:182100|Ensembl:ENSG00000176920|HPRD:01629|Vega:OTTHUMG00000164427	19	19q13.3	protein-coding	FUT2	fucosyltransferase 2 (secretor status included)
0	-0.22433	0.171073	DNAJC13	DnaJ (Hsp40) homolog, subfamily C, member 13	23317	15539440	81.6055	-1.31681	-0.742371	10959200	76.0467	-1.04388	-0.735363	0.272928	0.155607	6003280	77.3039	-1.08991	-0.525568	3680120	73.9152	-1.57838	-1.01715	-0.287502	-0.485441	9210720	68.5189	-1.91641	-1.26958	7340120	77.3709	-1.26904	-0.819415	0.186009	0.171073	RME8	HGNC:30343|MIM:614334|Ensembl:ENSG00000138246|HPRD:10915|Vega:OTTHUMG00000159674	3	3q22.1	protein-coding	DNAJC13	DnaJ (Hsp40) homolog, subfamily C, member 13
0	-0.814263	0	DOT1L	DOT1-like, histone H3 methyltransferase (S. cerevisiae)	84444	14477800	83.2967	-1.12826	-0.131557	8486760	74.7736	-1.14103	0	0.0788064	-0.0776839	11987680	87.406	-0.20483	0	9800320	69.5921	-1.95381	-1.15953	-0.545421	-0.814263	8430520	64.5293	-2.22631	-1.26865	6248760	78.8505	-1.14486	-1.13871	-0.0883818	-0.208215	DOT1|KMT4	HGNC:24948|MIM:607375|Ensembl:ENSG00000104885|HPRD:10455|Vega:OTTHUMG00000150431	19	19p13.3	protein-coding	DOT1L	DOT1-like, histone H3 methyltransferase (S. cerevisiae)
0.834119	0	0.697228	2015-09-03	septin 3	55964	14542280	85.147	-0.921978	-0.769601	9661720	79.8216	-0.755843	-0.755843	0.837518	0.834119	7239400	83.7718	-0.52324	-0.105267	5695680	86.1653	-0.514517	-0.514517	0.348674	0.325621	10165720	76.889	-1.26624	-1.26624	6744080	89.0208	-0.291254	-0.291254	0.609914	0.757034	SEP3|bK250D10.3	HGNC:10750|MIM:608314|Ensembl:ENSG00000100167|HPRD:10515|Vega:OTTHUMG00000030494	22	22q13.2	protein-coding	2015-09-03	septin 3
1.23671	0.20238	0.66318	AQP8	aquaporin 8	343	12892320	76.285	-1.90999	-1.27893	9055800	83.3146	-0.489311	0	1.42068	1.53495	11316520	63.1821	-2.32716	-1.82702	12414800	78.1994	-1.20631	-0.886183	0.369966	0.352766	9351640	76.9138	-1.26431	-1.26431	6294400	85.5547	-0.582166	-0.109604	0.682142	0.856874	AQP-8	HGNC:642|MIM:603750|Ensembl:ENSG00000103375|HPRD:04778|Vega:OTTHUMG00000097013	16	16p12	protein-coding	AQP8	aquaporin 8
0.338718	0.927831	0.253515	ZNF207	zinc finger protein 207	7756	12938840	65.7467	-3.0849	-2.79284	8190240	73.331	-1.2511	0	0.425295	0.338718	8637640	49.6466	-3.51304	-3.11991	10182360	64.6847	-2.38	-2.13267	1.13305	1.32562	7314440	61.7038	-2.44578	-1.26359	6096960	88.1772	-0.362059	0	0.378239	0.436791	-	HGNC:12998|MIM:603428|Ensembl:ENSG00000010244|HPRD:04576|Vega:OTTHUMG00000132810	17	17q11.2	protein-coding	ZNF207	zinc finger protein 207
1.312	-0.287149	0.78185	NFIC	nuclear factor I/C (CCAAT-binding transcription factor)	4782	11523640	66.8662	-2.96009	-2.28909	7781360	69.1045	-1.57361	-0.833904	1.26044	1.34237	10297520	76.2546	-1.18184	-0.563034	7839440	75.8463	-1.41067	-0.865156	-0.228823	-0.410632	9563440	69.0484	-1.87527	-1.26356	6145560	84.9169	-0.635696	-0.635696	0.627867	0.78185	CTF|CTF5|NF-I|NFI	HGNC:7786|MIM:600729|Ensembl:ENSG00000141905|Vega:OTTHUMG00000180731	19	19p13.3	protein-coding	NFIC	nuclear factor I/C (CCAAT-binding transcription factor)
0	1.16032	0.673398	TIMP3	TIMP metallopeptidase inhibitor 3	7078	15816920	85.9787	-0.829248	-0.135245	10442000	88.7755	-0.0726258	0	-0.0624077	-0.247392	11513240	63.1779	-2.32753	-1.79469	11224960	78.1584	-1.20988	-0.41955	1.11765	1.30599	7198040	62.2783	-2.40116	-1.26355	6250040	71.8127	-1.73554	-0.247347	0.549409	0.673398	HSMRK222|K222|K222TA2|SFD	HGNC:11822|MIM:188826|Ensembl:ENSG00000100234|HPRD:01785|Vega:OTTHUMG00000030784	22	22q12.3	protein-coding	TIMP3	TIMP metallopeptidase inhibitor 3
-0.025698	0.762304	0.965296	PRDM5	PR domain containing 5	11107	17232840	96.3173	0.323399	0	11230080	77.9264	-0.900458	-0.506422	-0.638753	-0.940031	6947160	88.9007	-0.0738815	0	4962800	99.6778	0.658979	0.658979	0.732861	0.815422	10011120	74.4731	-1.4539	-1.26221	8456400	89.1375	-0.281464	0	1.17243	1.5346	BCS2|PFM2	HGNC:9349|MIM:614161|Ensembl:ENSG00000138738|HPRD:17902|Vega:OTTHUMG00000132970	4	4q25-q26	protein-coding	PRDM5	PR domain containing 5
0.638447	0.105828	0	SMC3	structural maintenance of chromosomes 3	9126	12008240	80.0972	-1.48497	-1.22997	10503800	91.4376	0.13051	0	1.62541	1.78098	13962480	76.5111	-1.15937	-1.07258	13191520	84.4225	-0.665871	-0.633422	0.315243	0.283	9038720	74.2705	-1.46963	-1.25894	6597960	78.9421	-1.13717	-1.10446	0.332462	0.373514	BAM|BMH|CDLS3|CSPG6|HCAP|SMC3L1	HGNC:2468|MIM:606062|Ensembl:ENSG00000108055|HPRD:05829|Vega:OTTHUMG00000019042	10	10q25	protein-coding	SMC3	structural maintenance of chromosomes 3
0	0.311017	0.445544	GABPB1	GA binding protein transcription factor, beta subunit 1	2553	14870040	88.7394	-0.521463	-0.521463	10453080	80.8474	-0.677574	-0.677574	0.223865	0.0966446	6586440	83.2054	-0.57286	-0.182116	4338640	89.4487	-0.229366	-0.229366	0.58747	0.630062	9374720	69.6011	-1.83234	-1.2587	7716920	84.9097	-0.6363	-0.6363	0.751808	0.953172	BABPB2|E4TF1|E4TF1-47|E4TF1-53|E4TF1B|GABPB|GABPB2|NRF2B1|NRF2B2	HGNC:4074|MIM:600610|Ensembl:ENSG00000104064|HPRD:15975|Vega:OTTHUMG00000131642	15	15q21.2	protein-coding	GABPB1	GA binding protein transcription factor, beta subunit 1
2.13209	-0.355084	0.45157	CYB5R3	cytochrome b5 reductase 3	1727	9807360	61.9959	-3.50309	-3.39088	5320440	54.0693	-2.72086	-1.26709	1.91756	2.13209	8703080	72.7491	-1.48897	-0.148445	10001640	72.8116	-1.67422	-0.676016	-0.185253	-0.355084	6752840	58.8099	-2.67057	-1.25765	6006480	68.1743	-2.04092	-0.572888	0.442048	0.524994	B5R|DIA1	HGNC:2873|MIM:613213|Ensembl:ENSG00000100243|HPRD:08942|Vega:OTTHUMG00000150745	22	22q13.2	protein-coding	CYB5R3	cytochrome b5 reductase 3
0	-0.716489	0.274378	LENG8	leukocyte receptor cluster (LRC) member 8	114823	13676360	81.8858	-1.28556	-1.04341	8628840	73.8907	-1.2084	-0.891907	0.233819	0.108607	17387120	93.4623	0.325773	0.325773	11746840	90.496	-0.138416	0	-0.989258	-1.38011	9067520	75.1384	-1.40222	-1.25572	6086920	87.8379	-0.390538	-0.390538	0.260743	0.274378	pp13842	HGNC:15500|Ensembl:ENSG00000167615|HPRD:11226|Vega:OTTHUMG00000065548	19	19q13.42	protein-coding	LENG8	leukocyte receptor cluster (LRC) member 8
1.20518	0	0	TRIM36	tripartite motif containing 36	55521	12112720	69.8177	-2.63103	-1.97354	8019320	70.269	-1.48475	-0.132367	1.14628	1.20518	12228960	70.2186	-1.71067	-1.41018	12109320	82.1842	-0.860251	-0.0408442	-0.249506	-0.437	8465920	71.9911	-1.64669	-1.25197	5367120	69.1512	-1.95893	-1.19419	-0.095661	-0.218277	HAPRIN|RBCC728|RNF98	HGNC:16280|MIM:609317|Ensembl:ENSG00000152503|HPRD:15554|Vega:OTTHUMG00000128892	5	5q22.3	protein-coding	TRIM36	tripartite motif containing 36
0	-0.0632718	1.05586	TGIF2	TGFB-induced factor homeobox 2	60436	13822360	77.946	-1.72482	-1.35713	9499160	82.3766	-0.560886	-0.496011	0.893286	0.901139	15041720	82.0163	-0.677043	0	13805400	86.4523	-0.489596	-0.139168	0.0436369	-0.0632718	9659880	75.6869	-1.35961	-1.25194	7168160	81.9059	-0.888415	-0.771512	0.956781	1.2365	-	HGNC:15764|MIM:607294|Ensembl:ENSG00000118707|HPRD:06293|Vega:OTTHUMG00000032382|Vega:OTTHUMG00000172332	20	20q11.23	protein-coding	TGIF2	TGFB-induced factor homeobox 2
-0.769312	0	0	RUNX1T1	runt-related transcription factor 1; translocated to, 1 (cyclin D-related)	862	15549960	85.9893	-0.828073	-0.794235	8845080	68.9873	-1.58255	-1.58255	-0.754474	-1.0791	6809480	88.4566	-0.112784	-0.112784	3809400	75.8681	-1.40877	-0.950879	0.150106	0.0724654	10793240	76.5529	-1.29234	-1.25166	7318000	75.1874	-1.45231	-1.45231	-0.159966	-0.307165	AML1T1|CBFA2T1|CDR|ETO|MTG8|ZMYND2	HGNC:1535|MIM:133435|Ensembl:ENSG00000079102|HPRD:00590|Vega:OTTHUMG00000164066	8	8q22	protein-coding	RUNX1T1	runt-related transcription factor 1; translocated to, 1 (cyclin D-related)
0.111631	-0.142685	0.0903131	AIF1	allograft inflammatory factor 1	199	12172200	61.0189	-3.61201	-2.61374	7802600	56.1065	-2.56541	-1.11202	0.932066	0.947745	7391440	90.198	0.0397849	0.0397849	4230720	83.8019	-0.71977	-0.246942	-0.0186529	-0.142685	7430120	71.2699	-1.70271	-1.2514	7344360	80.8104	-0.980357	-0.980357	0.594235	0.73536	AIF-1|IBA1|IRT-1|IRT1	HGNC:352|MIM:601833|Ensembl:ENSG00000204472|HPRD:03496|Vega:OTTHUMG00000031246	6	6p21.3	protein-coding	AIF1	allograft inflammatory factor 1
1.61461	1.4934	-0.036708	GPR158	G protein-coupled receptor 158	57512	11752120	69.4043	-2.67712	-2.29526	8884600	76.0667	-1.04236	-0.909914	1.63476	1.79222	13743840	77.2944	-1.09074	-0.829459	12084040	89.9944	-0.181979	0	1.3677	1.62478	7294080	70.5814	-1.75619	-1.25096	4666440	67.2568	-2.11792	-1.29459	-0.0384948	-0.139256	RP11-59G22.1	HGNC:23689|MIM:614573|Ensembl:ENSG00000151025|HPRD:13601|Vega:OTTHUMG00000017832	10	10p12.1	protein-coding	GPR158	G protein-coupled receptor 158
-0.509874	-0.137739	-0.323494	CLN3	ceroid-lipofuscinosis, neuronal 3	1201	15042680	92.1864	-0.137155	0	10666320	85.6355	-0.31222	-0.293269	-0.558277	-0.843317	6469440	78.9468	-0.945967	-0.115825	3950160	78.2445	-1.2024	-0.23753	-0.256428	-0.445826	10868520	77.0868	-1.25087	-1.25087	7335880	84.0207	-0.710918	-0.245994	-0.637642	-0.967452	BTS|JNCL	HGNC:2074|MIM:607042|Ensembl:ENSG00000188603|Ensembl:ENSG00000261832|HPRD:08450|Vega:OTTHUMG00000097024|Vega:OTTHUMG00000175737	16	16p12.1	protein-coding	CLN3	ceroid-lipofuscinosis, neuronal 3
-0.469983	-0.724912	1.01261	CLDN14	claudin 14	23562	15827960	90.2529	-0.352719	0	9800000	74.2135	-1.18376	-0.511644	-0.269525	-0.496301	7122800	91.7199	0.173118	0.173118	4597000	96.6634	0.397187	0	-0.475336	-0.724912	10524560	76.5292	-1.29418	-1.24719	7755920	86.7364	-0.482984	-0.435094	0.811197	1.03527	DFNB29	HGNC:2035|MIM:605608|Ensembl:ENSG00000159261|HPRD:05727|Vega:OTTHUMG00000086638	21	21q22.3	protein-coding	CLDN14	claudin 14
0	0	0.895904	CYP27B1	cytochrome P450, family 27, subfamily B, polypeptide 1	1594	12473440	67.2042	-2.92242	-0.504703	7127240	57.6249	-2.44955	-0.217371	0.472864	0.395886	12658200	69.9425	-1.73486	-1.18164	11773680	74.168	-1.55642	-1.07696	0.0629549	-0.0386432	7618880	59.323	-2.63072	-1.24672	5858160	65.0988	-2.29904	-0.398239	0.775655	0.986135	CP2B|CYP1|CYP1alpha|CYP27B|P450c1|PDDR|VDD1|VDDR|VDDRI|VDR	HGNC:2606|MIM:609506|Ensembl:ENSG00000111012|HPRD:02031|Vega:OTTHUMG00000170457	12	12q13.1-q13.3	protein-coding	CYP27B1	cytochrome P450, family 27, subfamily B, polypeptide 1
1.40855	-0.247205	0.103705	GALT	galactose-1-phosphate uridylyltransferase	2592	11124520	75.0979	-2.04235	-2.04235	7893520	79.2815	-0.797056	-0.797056	1.52951	1.66574	9689960	84.1275	-0.492072	-0.0474267	8876280	85.265	-0.592708	-0.430776	-0.100635	-0.247205	7812000	66.7031	-2.05745	-1.24529	5878720	74.206	-1.53467	-0.766619	0.366115	0.420033	-	HGNC:4135|MIM:606999|Ensembl:ENSG00000213930|HPRD:06106|Vega:OTTHUMG00000019836	9	9p13	protein-coding	GALT	galactose-1-phosphate uridylyltransferase
0	0.844229	0.530971	VEGFC	vascular endothelial growth factor C	7424	15999200	83.8272	-1.06912	-0.103623	6467240	57.3086	-2.47368	-1.28167	0.0539342	-0.107575	14981640	75.1912	-1.27501	-0.335445	15288600	86.8653	-0.453726	0	0.755456	0.844229	8396520	77.1756	-1.24397	-1.24397	6706560	84.6363	-0.659254	-0.531383	0.584716	0.722203	Flt4-L|VRP	HGNC:12682|MIM:601528|Ensembl:ENSG00000150630|HPRD:03317|Vega:OTTHUMG00000160734	4	4q34.3	protein-coding	VEGFC	vascular endothelial growth factor C
0	0.808727	0.0453838	KCNK16	potassium channel, subfamily K, member 16	83795	14591240	88.5742	-0.539875	-0.19635	10924160	92.8747	0.240162	0	0.780037	0.76504	13280520	72.4252	-1.51734	-0.602423	12451080	89.7406	-0.204022	-0.204022	0.72761	0.808727	7979280	77.2179	-1.24069	-1.24069	5497840	84.1629	-0.698983	-0.698983	0.466911	0.559363	K2p16.1|TALK-1|TALK1	HGNC:14464|MIM:607369|Ensembl:ENSG00000095981|HPRD:09565|Vega:OTTHUMG00000014645	6	6p21.2-p21.1	protein-coding	KCNK16	potassium channel, subfamily K, member 16
0.328456	-0.259781	-0.301179	GEM	GTP binding protein overexpressed in skeletal muscle	2669	12305440	83.0699	-1.15355	-0.31342	7690600	77.2434	-0.952572	0	0.416756	0.328456	12264440	98.5379	0.770468	0.770468	10511600	80.4382	-1.01188	0	-0.630671	-0.922949	8034360	63.2244	-2.32767	-1.23955	5743080	78.0156	-1.21493	-0.703442	-0.914265	-1.34983	KIR	HGNC:4234|MIM:600164|Ensembl:ENSG00000164949|HPRD:11553|Vega:OTTHUMG00000164392	8	8q13-q21	protein-coding	GEM	GTP binding protein overexpressed in skeletal muscle
0.512818	1.22328	0.718093	CASP3	caspase 3, apoptosis-related cysteine peptidase	836	12787160	67.8524	-2.85015	-0.737347	8520080	71.0666	-1.42389	-0.26852	1.0095	1.0408	11660680	69.3714	-1.7849	-0.647765	12712760	90.1659	-0.167086	0	1.17281	1.37631	6570800	55.8575	-2.89991	-1.2395	6622160	74.1946	-1.53563	-0.335033	0.950498	1.22782	CPP32|CPP32B|SCA-1	HGNC:1504|MIM:600636|Ensembl:ENSG00000164305|HPRD:02799|Vega:OTTHUMG00000133681	4	4q34	protein-coding	CASP3	caspase 3, apoptosis-related cysteine peptidase
0	-0.535453	0	LRR1	leucine rich repeat protein 1	122769	14048120	86.9613	-0.719705	-0.22434	9749240	86.5461	-0.242736	-0.172423	0.325643	0.218959	17870520	96.0607	0.553432	0	12322920	86.8827	-0.452216	-0.418545	-1.35116	-1.8415	8739800	72.8749	-1.57804	-1.23887	6715320	84.4922	-0.671348	-0.247898	0.349857	0.397559	4-1BBLRR|LRR-1|PPIL5	HGNC:19742|MIM:609193|Ensembl:ENSG00000165501|HPRD:15164|Vega:OTTHUMG00000140273	14	14q21.3	protein-coding	LRR1	leucine rich repeat protein 1
-0.378177	-1.43265	0.126214	MPL	myeloproliferative leukemia virus oncogene	4352	16592120	99.8033	0.712044	0.593156	10628040	84.8007	-0.375916	0	-0.171234	-0.378177	17349240	97.2572	0.658257	0.183421	10752560	77.9366	-1.22913	-0.716016	-1.51716	-2.05314	10489200	77.2465	-1.23846	-1.23846	5413000	79.5648	-1.08491	-0.418066	0.153556	0.126214	C-MPL|CD110|MPLV|THCYT2|TPOR	HGNC:7217|MIM:159530|Ensembl:ENSG00000117400|HPRD:01161|Vega:OTTHUMG00000007429	1	1p34	protein-coding	MPL	myeloproliferative leukemia virus oncogene
0.189197	1.38367	0.640738	NRP2	neuropilin 2	8828	11724040	69.9898	-2.61184	-0.706269	8765040	78.6566	-0.844736	-0.14457	0.641985	0.599131	12050200	57.5302	-2.82234	-1.92361	11018760	79.3414	-1.10714	-0.669918	1.25369	1.47943	8789000	74.7265	-1.43422	-1.23683	5801520	71.7254	-1.74288	-0.886578	0.860578	1.10352	NP2|NPN2|PRO2714|VEGF165R2	HGNC:8005|MIM:602070|Ensembl:ENSG00000118257|HPRD:03643|Vega:OTTHUMG00000132893	2	2q33.3	protein-coding	NRP2	neuropilin 2
-0.91527	0.491142	0	GPR52	G protein-coupled receptor 52	9293	13911440	71.6323	-2.42872	-2.08703	9853280	84.3601	-0.409535	0	-1.24647	-1.67037	15152840	78.4399	-0.990383	-0.467121	9504080	79.8002	-1.0673	-0.699843	0.724218	0.804403	8514360	72.2815	-1.62413	-1.23513	6664080	75.2179	-1.44974	-0.897575	-0.151847	-0.295941	-	HGNC:4508|MIM:604106|Ensembl:ENSG00000203737|HPRD:07247|Vega:OTTHUMG00000034901	1	1q24	protein-coding	GPR52	G protein-coupled receptor 52
2.65578	0.488123	0.0226	DZIP1L	DAZ interacting protein 1-like	199221	10283160	82.9134	-1.171	-1.171	7522520	70.6372	-1.45666	-1.45666	2.35332	2.65578	10760840	61.358	-2.48698	-2.48698	10684480	76.6578	-1.3402	-1.3402	0.651962	0.712284	8450680	74.4655	-1.45449	-1.23327	6370520	83.1341	-0.785331	-0.785331	0.166993	0.144788	DZIP2	HGNC:26551|Ensembl:ENSG00000158163|HPRD:08145|Vega:OTTHUMG00000159819	3	3q22.3	protein-coding	DZIP1L	DAZ interacting protein 1-like
-0.879829	-0.109953	0.451717	ZNF121	zinc finger protein 121	7675	17117920	89.9987	-0.381058	-0.36111	10549040	73.6229	-1.22883	-1.22883	-0.847771	-1.19122	7324560	94.3179	0.400741	0	4108720	82.5236	-0.830777	-0.50852	-0.325683	-0.534119	11220560	77.3314	-1.23187	-1.23187	7859280	82.8433	-0.809736	-0.790889	0.389037	0.451717	D19S204|ZHC32|ZNF20	HGNC:12904|MIM:194628|Ensembl:ENSG00000197961|HPRD:15952|Vega:OTTHUMG00000180134	19	19p	protein-coding	ZNF121	zinc finger protein 121
1.13077	0.122359	1.26148	DARS	aspartyl-tRNA synthetase	1615	12161520	76.8773	-1.84396	-0.789699	8546920	82.7777	-0.530281	-0.218891	1.31367	1.40635	11164560	60.5804	-2.5551	-2.45794	10743680	68.2353	-2.07165	-1.96083	0.497102	0.514852	10352640	77.4138	-1.22547	-1.22547	6909320	97.1108	0.387744	0	1.36502	1.80081	-	HGNC:2678|MIM:603084|Ensembl:ENSG00000115866|HPRD:04361|Vega:OTTHUMG00000131741	2	2q21.3	protein-coding	DARS	aspartyl-tRNA synthetase
0.670344	0	0.847131	GPR3	G protein-coupled receptor 3	2827	11214040	66.2266	-3.03141	-0.918607	7473600	64.6155	-1.91613	-0.394935	1.14058	1.19833	14305120	83.555	-0.54223	0	11477360	82.8389	-0.8034	0	-0.0477714	-0.179809	7067000	65.0206	-2.18815	-1.2212	6254840	73.4959	-1.59427	-0.0574032	0.675094	0.847131	ACCA	HGNC:4484|MIM:600241|Ensembl:ENSG00000181773|HPRD:02587|Vega:OTTHUMG00000003397	1	1p36.1-p35	protein-coding	GPR3	G protein-coupled receptor 3
0.15552	-0.374452	0	KCNIP4	Kv channel interacting protein 4	80333	12526280	69.729	-2.64092	-0.642052	9236480	66.6127	-1.76374	-0.682863	0.877185	0.88179	6446360	79.4341	-0.903279	-0.395868	3621000	72.1191	-1.73436	-0.970963	-0.431687	-0.669264	9438760	65.8218	-2.12591	-1.21925	6298080	65.7512	-2.24429	-0.942802	-0.118382	-0.249684	CALP|KCHIP4	HGNC:30083|MIM:608182|Ensembl:ENSG00000185774|HPRD:12184|Vega:OTTHUMG00000128557	4	4p15.32	protein-coding	KCNIP4	Kv channel interacting protein 4
-0.318076	0.150239	0.509201	ARL8B	ADP-ribosylation factor-like 8B	55207	15885000	94.5017	0.120977	0.120977	10714680	88.5208	-0.0920582	0	-0.121224	-0.318076	14999760	75.6978	-1.23062	-1.03178	14948080	88.3278	-0.326718	-0.326718	0.903906	1.03349	9095000	77.3405	-1.23116	-1.21845	6707760	89.1398	-0.281272	-0.281272	0.948073	1.22447	ARL10C|Gie1	HGNC:25564|Ensembl:ENSG00000134108|HPRD:12483|Vega:OTTHUMG00000090463	3	3p26.1	protein-coding	ARL8B	ADP-ribosylation factor-like 8B
-0.428281	0.344024	0	HGFAC	HGF activator	3083	17057400	90.5115	-0.323889	-0.0543473	10057640	80.4847	-0.705248	-0.705248	-0.381359	-0.6307	14121800	83.7332	-0.526619	-0.526619	12344200	98.0148	0.514555	0	0.938207	1.07722	8395760	71.3713	-1.69484	-1.21725	8205640	81.8615	-0.892138	-0.88799	0.0895112	0.0376854	HGFA	HGNC:4894|MIM:604552|Ensembl:ENSG00000109758|HPRD:05184|Vega:OTTHUMG00000090281	4	4p16	protein-coding	HGFAC	HGF activator
0.0195061	0.0614154	0.531056	PHPT1	phosphohistidine phosphatase 1	29085	16094440	83.7235	-1.08068	-1.02744	9494520	77.6572	-0.921	-0.921	0.230764	0.104935	7167200	88.074	-0.146309	0	7101040	92.0287	-0.00530979	0	0.211772	0.151085	10657440	77.5253	-1.21681	-1.21681	7755160	88.4391	-0.340075	0	0.504989	0.611996	CGI-202|HSPC141|PHP14|RP11-216L13.10|bA216L13.10	HGNC:30033|MIM:610167|Ensembl:ENSG00000054148|HPRD:17849|Vega:OTTHUMG00000020950	9	9q34.3	protein-coding	PHPT1	phosphohistidine phosphatase 1
1.27364	0.0270205	0.0380802	CXCR1	chemokine (C-X-C motif) receptor 1	3577	14166400	75.1762	-2.03362	-1.16372	9619600	83.1695	-0.500385	-0.2017	1.4012	1.51153	13869080	80.9229	-0.772838	-0.172813	11720640	78.3371	-1.19436	0	0.11446	0.0270205	8872640	72.4034	-1.61467	-1.21301	5954280	74.3228	-1.52487	-0.784183	0.0897968	0.0380802	C-C|C-C-CKR-1|CD128|CD181|CDw128a|CKR-1|CMKAR1|IL8R1|IL8RA|IL8RBA	HGNC:6026|MIM:146929|Ensembl:ENSG00000163464|HPRD:00908|Vega:OTTHUMG00000133108	2	2q35	protein-coding	CXCR1	chemokine (C-X-C motif) receptor 1
1.85984	2.19191	3.05764	PAFAH1B1	platelet-activating factor acetylhydrolase 1b, regulatory subunit 1 (45kDa)	5048	13623560	81.1918	-1.36294	-1.36294	9616080	89.8266	0.00758016	0	1.69102	1.85984	6136520	78.4405	-0.990329	-0.990329	12208760	88.1241	-0.344408	0	1.84765	2.23667	9517000	77.5889	-1.21187	-1.21187	7221920	93.2645	0.0649218	0.0649218	2.27426	3.05764	LIS1|LIS2|MDCR|MDS|PAFAH	HGNC:8574|MIM:601545|Ensembl:ENSG00000007168|HPRD:03329|Vega:OTTHUMG00000177574	17	17p13.3	protein-coding	PAFAH1B1	platelet-activating factor acetylhydrolase 1b, regulatory subunit 1 (45kDa)
0.44434	0.370739	0	FBN1	fibrillin 1	2200	14568720	86.9348	-0.722658	-0.581446	9352600	76.6521	-0.99769	-0.969591	0.513183	0.44434	17502720	81.4428	-0.72729	-0.72729	15100680	90.3164	-0.154016	-0.154016	0.384684	0.37153	8168080	75.1638	-1.40024	-1.21037	5627680	75.6054	-1.41722	-1.20491	-0.016979	-0.109515	ACMICD|ECTOL1|FBN|GPHYSD2|MASS|MFS1|OCTD|SGS|SSKS|WMS|WMS2	HGNC:3603|MIM:134797|Ensembl:ENSG00000166147|HPRD:00618|Vega:OTTHUMG00000172218	15	15q21.1	protein-coding	FBN1	fibrillin 1
-0.904219	-0.0459138	0.370668	KLF7	Kruppel-like factor 7 (ubiquitous)	8609	17566640	92.3579	-0.118035	0	9464720	68.7113	-1.60361	-0.630419	-0.608954	-0.904219	7608880	97.3685	0.66801	0.663802	4917240	96.3002	0.365645	0	0.057252	-0.0459138	9952800	72.271	-1.62495	-1.21009	7493640	76.2034	-1.36703	-1.19746	0.543528	0.665269	UKLF	HGNC:6350|MIM:604865|Ensembl:ENSG00000118263|HPRD:07279|Vega:OTTHUMG00000132935	2	2q32	protein-coding	KLF7	Kruppel-like factor 7 (ubiquitous)
0.779852	0.907851	0.485615	EXOSC5	exosome component 5	56915	10386440	61.7901	-3.52602	-1.52736	8814360	72.821	-1.29002	-0.955826	2.22265	2.49874	12867600	65.5804	-2.11704	-1.47211	12200680	70.0433	-1.91463	-1.15348	0.910214	1.04153	9187120	74.8404	-1.42537	-1.20962	7409360	75.7245	-1.40723	-0.885008	1.07886	1.40525	RRP41B|RRP46|Rrp46p|hRrp46p|p12B	HGNC:24662|MIM:606492|Ensembl:ENSG00000077348|HPRD:16222	19	19q13.1	protein-coding	EXOSC5	exosome component 5
-1.78597	0	-0.498077	FOXD1	forkhead box D1	2297	15013280	95.6864	0.253063	0.253063	7340040	73.7224	-1.22124	-0.620353	-1.40024	-1.85517	16667760	75.1018	-1.28284	-0.147344	14504080	80.5593	-1.00137	-0.158656	0.242971	0.19086	8103160	69.1892	-1.86434	-1.20817	5391960	67.6571	-2.08433	-1.68149	-0.298079	-0.498077	FKHL8|FREAC4	HGNC:3802|MIM:601091|Ensembl:ENSG00000251493|HPRD:03055|Vega:OTTHUMG00000162495	5	5q12-q13	protein-coding	FOXD1	forkhead box D1
1.3013	0.438123	0	ACSL1	acyl-CoA synthetase long-chain family member 1	2180	13213120	84.2132	-1.02608	-0.325481	7722280	74.3644	-1.17225	-0.386981	1.66151	1.82437	13857960	84.3691	-0.470905	-0.0711019	10606840	100.08	0.693875	0.0606705	0.487338	0.502404	8746560	73.09	-1.56133	-1.20719	6112960	76.7041	-1.32501	-1.10001	0.236322	0.24062	ACS1|FACL1|FACL2|LACS|LACS1|LACS2	HGNC:3569|MIM:152425|Ensembl:ENSG00000151726|HPRD:01068|Vega:OTTHUMG00000160547	4	4q35	protein-coding	ACSL1	acyl-CoA synthetase long-chain family member 1
-0.112852	0	0	AP4E1	adaptor-related protein complex 4, epsilon 1 subunit	23431	15839800	86.5089	-0.770136	-0.770136	6866960	58.5557	-2.37852	-1.42827	0.049543	-0.112852	16762400	92.893	0.275899	0.275899	4168720	80.7916	-0.981192	-0.225502	-0.192219	-0.363965	8664360	70.1351	-1.79086	-1.20612	5813480	75.1463	-1.45576	-1.25127	0.335108	0.377171	CPSQ4|SPG51	HGNC:573|MIM:607244|Ensembl:ENSG00000081014|HPRD:06258|Vega:OTTHUMG00000172458	15	15q21.2	protein-coding	AP4E1	adaptor-related protein complex 4, epsilon 1 subunit
2.26906	0	0.672024	NCL	nucleolin	4691	5921960	34.3623	-6.58394	-5.77672	4629440	41.113	-3.70948	-3.70805	2.87446	3.28207	9545080	53.5083	-3.17472	-2.83368	8416640	59.093	-2.86561	-2.69952	0.475192	0.486919	8380320	73.3464	-1.54141	-1.20435	6143040	82.7302	-0.819235	-0.323191	0.548415	0.672024	C23	HGNC:7667|MIM:164035|Ensembl:ENSG00000115053|HPRD:01245|Vega:OTTHUMG00000153866	2	2q37.1	protein-coding	NCL	nucleolin
0.366707	1.15532	-0.278485	PLOD3	procollagen-lysine, 2-oxoglutarate 5-dioxygenase 3	8985	9847600	76.9869	-1.83174	-1.7593	8431720	71.6004	-1.38316	-0.513783	1.24552	1.32445	11854000	54.7351	-3.06723	-1.60378	11221480	73.5266	-1.61212	-1.01866	0.99947	1.15532	7050320	68.5586	-1.91332	-1.20239	4803920	64.8618	-2.31894	-1.37902	-0.40562	-0.64673	LH3	HGNC:9083|MIM:603066|Ensembl:ENSG00000106397|HPRD:04347|Vega:OTTHUMG00000157111	7	7q22	protein-coding	PLOD3	procollagen-lysine, 2-oxoglutarate 5-dioxygenase 3
0	1.00271	0.224831	CDK9	cyclin-dependent kinase 9	1025	11739520	81.969	-1.27629	-1.27629	7543600	69.8036	-1.52027	-1.52027	0.161203	0.021339	15629920	83.1773	-0.575319	-0.575319	15355280	92.7334	0.0558906	0	0.879765	1.00271	7745240	77.7136	-1.20218	-1.20218	6374200	86.0482	-0.540747	-0.540747	0.224899	0.224831	C-2k|CDC2L4|CTK1|PITALRE|TAK	HGNC:1780|MIM:603251|Ensembl:ENSG00000136807|HPRD:16016|Vega:OTTHUMG00000020715	9	9q34.1	protein-coding	CDK9	cyclin-dependent kinase 9
-0.442158	0	0	FOXF1	forkhead box F1	2294	11250880	63.9693	-3.28306	-1.98837	5191680	42.55	-3.59983	-2.91155	-0.316765	-0.553073	11215440	64.6351	-2.19986	-0.79975	9095600	63.913	-2.44702	-0.930224	-0.247159	-0.434009	7514000	59.1296	-2.64574	-1.20214	4145120	58.3376	-2.86652	-1.9108	-0.220777	-0.391224	ACDMPV|FKHL5|FREAC1	HGNC:3809|MIM:601089|Ensembl:ENSG00000103241|HPRD:03053|Vega:OTTHUMG00000137651	16	16q24	protein-coding	FOXF1	forkhead box F1
-0.448166	0	0.273705	MBL2	mannose-binding lectin (protein C) 2, soluble	4153	13665360	89.2454	-0.465049	-0.441475	9613080	80.6253	-0.694521	-0.694521	-0.229472	-0.448166	5917960	76.8756	-1.12743	-1.12743	3970480	79.0762	-1.13017	-1.07713	-0.00273459	-0.122391	9063120	74.5876	-1.445	-1.20194	7509040	82.6224	-0.828276	-0.175742	0.260256	0.273705	COLEC1|HSMBPC|MBL|MBL2D|MBP|MBP-C|MBP1	HGNC:6922|MIM:154545|Ensembl:ENSG00000165471|HPRD:01107|Vega:OTTHUMG00000150270	10	10q11.2	protein-coding	MBL2	mannose-binding lectin (protein C) 2, soluble
0.922073	0	0.187664	DLG2	discs, large homolog 2 (Drosophila)	1740	11316520	68.9173	-2.73142	-2.34887	6608920	67.1635	-1.72171	-1.35128	1.00971	1.04106	7513720	52.0281	-3.3044	-1.69483	4954600	72.9968	-1.65814	-1.25841	0.0183409	-0.0955218	9176440	67.9977	-1.95689	-1.2006	5170400	74.6645	-1.49619	-1.44654	0.460702	0.550779	PPP1R58|PSD-93|PSD93|chapsyn-110	HGNC:2901|MIM:603583|Ensembl:ENSG00000150672|HPRD:04663|HPRD:08220|Vega:OTTHUMG00000134309	11	11q14.1	protein-coding	DLG2	discs, large homolog 2 (Drosophila)
-0.437626	-0.388855	-0.264219	CSNK2B	casein kinase 2, beta polypeptide	1460	14916000	80.3641	-1.45522	-1.45522	7704280	69.1135	-1.57292	-1.51966	-0.220702	-0.437626	15200280	83.9887	-0.504231	-0.504231	12760480	74.7559	-1.50536	-0.974319	-0.762594	-1.09114	8928120	77.7543	-1.19902	-1.19902	6493160	77.3245	-1.27293	-1.27293	-0.258324	-0.443125	CK2B|CK2N|CSK2B|G5A	HGNC:2460|MIM:115441|Ensembl:ENSG00000204435|Ensembl:ENSG00000263020|HPRD:00278|Vega:OTTHUMG00000031056|Vega:OTTHUMG00000177888	6	6p21.3	protein-coding	CSNK2B	casein kinase 2, beta polypeptide
1.4075	0	-0.157101	IDH3A	isocitrate dehydrogenase 3 (NAD+) alpha	3419	9098800	56.6576	-4.09825	-4.09825	5804760	53.2468	-2.78362	-2.78362	1.31463	1.4075	8947120	63.3178	-2.31527	-1.95334	8017600	56.7241	-3.07133	-2.49752	-0.048413	-0.180626	5544600	59.9256	-2.58391	-1.19308	4451520	69.2494	-1.95068	-0.593443	-0.317382	-0.524759	-	HGNC:5384|MIM:601149|Ensembl:ENSG00000166411|HPRD:03094|Vega:OTTHUMG00000143732	15	15q25.1-q25.2	protein-coding	IDH3A	isocitrate dehydrogenase 3 (NAD+) alpha
2.81036	0.342927	1.37825	GTPBP4	GTP binding protein 4	23560	9167160	54.8023	-4.30509	-4.30509	7540720	65.8343	-1.82314	-1.82314	3.08948	3.54047	9610800	57.939	-2.78653	-2.68185	3319080	62.1281	-2.60203	-1.77049	1.03524	1.20092	9871760	77.8404	-1.19233	-1.19233	6176840	81.3993	-0.930934	-0.831447	1.09459	1.42699	CRFG|NGB|NOG1	HGNC:21535|Ensembl:ENSG00000107937|HPRD:09976	10	10p15-p14	protein-coding	GTPBP4	GTP binding protein 4
0.309767	0.301365	-0.252114	MPP6	membrane protein, palmitoylated 6 (MAGUK p55 subfamily member 6)	51678	13197280	81.5657	-1.32125	-0.982968	8824000	77.6696	-0.920049	-0.503156	0.401205	0.309767	15066840	72.2359	-1.53393	-0.569577	13948120	86.9893	-0.44296	-0.205599	0.329648	0.301365	7392640	76.5778	-1.29041	-1.18965	5285560	69.4311	-1.93544	-1.01654	-0.231439	-0.405961	PALS2|VAM-1|VAM1|p55T	HGNC:18167|MIM:606959|Ensembl:ENSG00000105926|HPRD:09509|Vega:OTTHUMG00000023507	7	7p15	protein-coding	MPP6	membrane protein, palmitoylated 6 (MAGUK p55 subfamily member 6)
0.988429	0.516116	0.0672896	AKAP7	A kinase (PRKA) anchor protein 7	9465	12428600	78.4694	-1.66646	-0.826322	8573960	80.5464	-0.700535	0	0.981183	1.00677	11626440	58.3645	-2.74925	-2.07272	10886640	73.3536	-1.62715	-0.590479	0.498093	0.516116	9819920	77.8903	-1.18845	-1.18845	6049440	79.6527	-1.07753	-0.566036	0.110928	0.0672896	AKAP15|AKAP18	HGNC:377|MIM:604693|Ensembl:ENSG00000118507|HPRD:16065|Vega:OTTHUMG00000015563	6	6q23	protein-coding	AKAP7	A kinase (PRKA) anchor protein 7
0.816893	0.58894	0	RAB5C	RAB5C, member RAS oncogene family	5878	11538360	57.3159	-4.02485	-4.02485	5213560	45.5369	-3.37191	-3.11616	0.823184	0.816893	10306960	55.4293	-3.00641	-2.38427	6243560	70.8116	-1.84791	-1.27409	0.826911	0.935326	7878280	76.3611	-1.30724	-1.18842	5011120	70.0339	-1.88484	-1.40216	-0.0703127	-0.183238	L1880|RAB5CL|RAB5L|RABL	HGNC:9785|MIM:604037|Ensembl:ENSG00000108774|HPRD:04947|Vega:OTTHUMG00000169703	17	17q21.2	protein-coding	RAB5C	RAB5C, member RAS oncogene family
-0.101412	-0.0571886	0.148477	CYP2C19	cytochrome P450, family 2, subfamily C, polypeptide 19	1557	13793200	87.1918	-0.694003	-0.414451	8105960	67.6007	-1.68836	-1.68836	-0.181269	-0.390236	7004200	81.3103	-0.738896	-0.738896	7819720	79.6754	-1.07814	-0.723228	0.0156674	-0.0989302	8944800	77.8995	-1.18774	-1.18774	6759200	80.361	-1.01808	-0.735629	0.169662	0.148477	CPCJ|CYP2C|P450C2C|P450IIC19	HGNC:2621|MIM:124020|Ensembl:ENSG00000165841|HPRD:00486|Vega:OTTHUMG00000018799	10	10q24	protein-coding	CYP2C19	cytochrome P450, family 2, subfamily C, polypeptide 19
1.10542	0	0.0158139	IKBKAP	inhibitor of kappa light polypeptide gene enhancer in B-cells, kinase complex-associated protein	8518	11171800	80.7144	-1.41616	-1.38511	8960920	76.0943	-1.04026	-0.583463	1.42334	1.53815	13110400	73.7523	-1.40108	-1.40108	11941320	76.4215	-1.36072	-1.24607	0.0403592	-0.0674506	8011880	77.909	-1.187	-1.187	5872120	74.9584	-1.47152	-1.10354	0.0736886	0.0158139	DYS|ELP1|FD|IKAP|IKI3|TOT1	HGNC:5959|MIM:603722|Ensembl:ENSG00000070061|HPRD:04763|Vega:OTTHUMG00000020465	9	9q31	protein-coding	IKBKAP	inhibitor of kappa light polypeptide gene enhancer in B-cells, kinase complex-associated protein
0.288288	0.664703	0.37935	PLOD2	procollagen-lysine, 2-oxoglutarate 5-dioxygenase 2	5352	15420400	90.2679	-0.351044	-0.15291	10618680	92.747	0.230422	0	0.582282	0.527382	12062840	68.7009	-1.84364	-1.4858	7316400	82.3075	-0.849551	-0.536715	0.75668	0.845789	7026920	68.1092	-1.94823	-1.18542	5390440	75.3351	-1.4399	-0.83579	0.508326	0.616609	LH2|TLH	HGNC:9082|MIM:601865|Ensembl:ENSG00000152952|HPRD:03519|Vega:OTTHUMG00000159417	3	3q24	protein-coding	PLOD2	procollagen-lysine, 2-oxoglutarate 5-dioxygenase 2
-0.58894	-0.413371	-0.707217	RYBP	RING1 and YY1 binding protein	23429	14695520	77.1737	-1.81092	-1.59174	7351440	51.0122	-2.95413	-2.56517	-1.14321	-1.54628	6986920	89.4095	-0.0293044	0	4394320	86.0592	-0.523732	-0.363896	-0.270094	-0.463249	10482160	77.9772	-1.18171	-1.18171	7982560	81.9277	-0.886582	-0.70067	-0.449378	-0.707217	AAP1|DEDAF|YEAF1	HGNC:10480|MIM:607535|Ensembl:ENSG00000163602|HPRD:09607|Vega:OTTHUMG00000159190	3	3p13	protein-coding	RYBP	RING1 and YY1 binding protein
0.0996377	-0.0216587	0.348566	CPNE7	copine VII	27132	15096600	87.531	-0.65618	-0.0428942	8650520	76.7342	-0.991428	-0.573519	0.338054	0.233874	11549040	77.1513	-1.10328	-0.059384	8505400	69.1651	-1.9909	-1.00747	0.0762771	-0.0216587	9488360	69.0879	-1.87221	-1.1813	6862680	74.5988	-1.5017	-0.596452	0.370506	0.426102	-	HGNC:2320|MIM:605689|Ensembl:ENSG00000178773|HPRD:05749|Vega:OTTHUMG00000138051	16	16q24.3	protein-coding	CPNE7	copine VII
0.121333	0.751476	0	EIF3J	eukaryotic translation initiation factor 3, subunit J	8669	12572200	92.1857	-0.137231	-0.0950079	10706760	90.9196	0.0909786	0.0909786	0.339269	0.235335	11744160	77.529	-1.07018	-0.879969	12389560	87.7364	-0.378074	-0.378074	0.962857	1.10864	9496080	78.0286	-1.17771	-1.17771	6980400	81.7127	-0.904634	0	-0.00622403	-0.0946486	EIF3S1|eIF3-alpha|eIF3-p35	HGNC:3270|MIM:603910|Ensembl:ENSG00000104131|HPRD:04883|Vega:OTTHUMG00000131158	15	15q21.1	protein-coding	EIF3J	eukaryotic translation initiation factor 3, subunit J
-1.13467	0	1.31306	BAG4	BCL2-associated athanogene 4	9530	18371120	104.754	1.26404	0.27152	12300600	93.1501	0.261178	0	-1.00286	-1.3776	7084200	91.3664	0.142145	0	4365000	91.5099	-0.0503683	-0.0503683	-0.192514	-0.364341	10734280	78.0542	-1.17572	-1.17572	7855440	79.8825	-1.05824	-0.949037	1.04063	1.35241	BAG-4|SODD	HGNC:940|MIM:603884|Ensembl:ENSG00000156735|HPRD:04861|Vega:OTTHUMG00000164064	8	8p11.23	protein-coding	BAG4	BCL2-associated athanogene 4
0.355004	0.63207	0.757322	FCGR2A	Fc fragment of IgG, low affinity IIa, receptor (CD32)	2212	13632240	86.8845	-0.728268	-0.728268	8700480	86.2102	-0.268369	-0.235232	0.459899	0.380304	10784800	76.5643	-1.15471	-1.15471	11904240	85.5764	-0.565661	-0.318788	0.589044	0.63207	8215040	74.6223	-1.4423	-1.17513	6580920	82.5759	-0.83218	-0.667154	0.610123	0.757322	CD32|CD32A|CDw32|FCG2|FCGR2|FCGR2A1|FcGR|IGFR2	HGNC:3616|MIM:146790|Ensembl:ENSG00000143226|HPRD:00906|Vega:OTTHUMG00000034469	1	1q23	protein-coding	FCGR2A	Fc fragment of IgG, low affinity IIa, receptor (CD32)
0	0.0676021	0.63638	HOXA9	homeobox A9	3205	11772680	78.8259	-1.62671	-0.388169	7802360	70.1406	-1.49454	-0.0982752	0.132168	-0.0135557	12191400	79.538	-0.894175	-0.680905	11429960	92.5664	0.0413881	0.0413881	0.587512	0.630116	7233840	78.0619	-1.17513	-1.17513	6613680	86.209	-0.527249	-0.366387	0.647878	0.809511	ABD-B|HOX1|HOX1.7|HOX1G	HGNC:5109|MIM:142956|Ensembl:ENSG00000078399|HPRD:00844|Vega:OTTHUMG00000023220	7	7p15.2	protein-coding	HOXA9	homeobox A9
0.0908138	0.403879	0	FFAR2	free fatty acid receptor 2	2867	12800120	77.8332	-1.73739	-1.62303	7478800	64.0307	-1.96076	-1.13904	0.545252	0.48288	13139200	76.745	-1.13888	-0.881718	12280920	83.2128	-0.770924	-0.44291	0.839159	0.950941	8469040	71.8968	-1.65402	-1.17512	6783440	72.6086	-1.66875	-0.280028	0.0543751	-0.0108829	FFA2R|GPR43	HGNC:4501|MIM:603823|Ensembl:ENSG00000126262|HPRD:04824	19	19q13.1	protein-coding	FFAR2	free fatty acid receptor 2
1.67896	1.86006	0.573066	PIP5K1A	phosphatidylinositol-4-phosphate 5-kinase, type I, alpha	8394	9357000	68.5769	-2.76937	-2.25092	9303080	86.0846	-0.277948	0	2.49142	2.82174	13565360	72.1904	-1.53792	0	13609960	88.6996	-0.294424	-0.20507	2.12442	2.58952	7108320	78.065	-1.17488	-1.17488	6468240	99.5877	0.595631	0.484258	1.10588	1.44261	-	HGNC:8994|MIM:603275|Ensembl:ENSG00000143398|Vega:OTTHUMG00000012351	1	1q21.3	protein-coding	PIP5K1A	phosphatidylinositol-4-phosphate 5-kinase, type I, alpha
-0.0252166	0	0.490248	ZFP64	ZFP64 zinc finger protein	55734	16449240	91.5666	-0.206259	-0.206259	11691720	81.3793	-0.636982	-0.223003	0.0439391	-0.119587	6432320	81.45	-0.726654	-0.72293	4336520	82.8564	-0.801881	-0.408419	-0.0752266	-0.214811	11406800	78.0256	-1.17794	-1.17455	7748000	83.4236	-0.761033	-0.498185	0.416911	0.490248	ZNF338	HGNC:15940|Ensembl:ENSG00000020256|HPRD:15728|Vega:OTTHUMG00000032756	20	20q13.2	protein-coding	ZFP64	ZFP64 zinc finger protein
1.13673	0.435863	1.0978	TPP2	tripeptidyl peptidase II	7174	8945800	54.5202	-4.33654	-2.44743	6973480	58.1663	-2.40824	-2.02031	1.9283	2.145	9503920	53.7794	-3.15096	-2.7859	11236040	72.1426	-1.73232	-1.73232	0.887725	1.01286	6133840	47.1875	-3.57338	-1.174	5176680	74.0533	-1.54749	-0.253417	1.05798	1.37639	TPP-2	HGNC:12016|MIM:190470|Ensembl:ENSG00000134900|HPRD:01834|Vega:OTTHUMG00000017305	13	13q32-q33	protein-coding	TPP2	tripeptidyl peptidase II
2.884	0	0.270383	LARS	leucyl-tRNA synthetase	51520	9211160	52.8587	-4.52179	-4.38144	8192160	69.888	-1.51382	-0.491648	2.63264	2.99146	9447120	61.4628	-2.4778	-1.98598	9007520	68.7811	-2.02425	-1.59601	0.169633	0.0973606	9148720	73.006	-1.56786	-1.17037	5975320	80.1152	-1.03871	-0.641628	0.529144	0.645386	HSPC192|LARS1|LEURS|LEUS|LRS|PIG44|RNTLS|hr025Cl	HGNC:6512|MIM:151350|Ensembl:ENSG00000133706|HPRD:01042|Vega:OTTHUMG00000163429	5	5q32	protein-coding	LARS	leucyl-tRNA synthetase
1.60352	1.26589	0.508544	TRPM7	transient receptor potential cation channel, subfamily M, member 7	54822	10879320	66.0415	-3.05204	-1.51376	9824640	84.5075	-0.398289	0	3.50353	4.03807	7835560	42.997	-4.09564	-3.14577	8474560	60.4345	-2.74911	-1.76443	1.29483	1.53187	6678400	64.6289	-2.21857	-1.16589	6221040	82.1697	-0.86627	-0.190556	0.745677	0.944698	ALSPDC|CHAK|CHAK1|LTRPC7|TRP-PLIK	HGNC:17994|MIM:605692|Ensembl:ENSG00000092439|HPRD:10418|Vega:OTTHUMG00000172449	15	15q21	protein-coding	TRPM7	transient receptor potential cation channel, subfamily M, member 7
-0.709717	0.532572	0	HLA-DQB1	major histocompatibility complex, class II, DQ beta 1	3119	18288840	94.4928	0.119986	0	11197320	81.6972	-0.612728	-0.327122	-0.447109	-0.709717	6973640	90.1492	0.0355083	0.0355083	4962160	98.8265	0.585049	0.585049	0.511001	0.532572	8341240	77.3981	-1.22669	-1.16491	8771320	95.3151	0.237032	0.237032	0.788181	1.00345	CELIAC1|HLA-DQB|IDDM1	HGNC:4944|MIM:604305|Ensembl:ENSG00000179344|HPRD:05054|Vega:OTTHUMG00000031124	6	6p21.3	protein-coding	HLA-DQB1	major histocompatibility complex, class II, DQ beta 1
0	0.199572	0.0383076	NDUFS4	NADH dehydrogenase (ubiquinone) Fe-S protein 4, 18kDa (NADH-coenzyme Q reductase)	4724	14325680	84.2224	-1.02506	-0.24178	8335160	74.0227	-1.19833	-0.242819	-0.162483	-0.36766	14777120	87.8659	-0.164541	-0.164541	10963600	93.0716	0.0852636	0.0852636	0.249805	0.199572	9660520	71.7657	-1.6642	-1.16337	5934920	78.8469	-1.14516	-0.358911	0.0899613	0.0383076	AQDQ|CI-18	HGNC:7711|MIM:602694|Ensembl:ENSG00000164258|HPRD:04073|Vega:OTTHUMG00000096987	5	5q11.1	protein-coding	NDUFS4	NADH dehydrogenase (ubiquinone) Fe-S protein 4, 18kDa (NADH-coenzyme Q reductase)
2.11892	0.119137	-0.253725	FOXS1	forkhead box S1	2307	9228960	51.0475	-4.72371	-4.67622	7470160	61.224	-2.17492	-2.17492	1.9066	2.11892	8636200	76.752	-1.13826	-1.13826	9615720	85.9165	-0.536122	-0.536122	0.602141	0.648766	8502000	78.2366	-1.16156	-1.16156	5877320	73.7473	-1.57317	-1.45608	-0.411615	-0.655017	FKHL18|FREAC10	HGNC:3735|MIM:602939|Ensembl:ENSG00000179772|HPRD:04246|Vega:OTTHUMG00000032183	20	20q11.21	protein-coding	FOXS1	forkhead box S1
3.49641	-0.344714	-0.977535	AURKB	aurora kinase B	9212	8248400	50.9792	-4.73133	-4.73133	7694720	67.7296	-1.67852	-1.67852	3.05282	3.49641	16345440	78.5754	-0.97851	-0.178295	12449480	78.783	-1.15563	-0.636018	-0.177119	-0.344714	7232960	74.9238	-1.41889	-1.15925	3913200	59.8279	-2.74144	-2.72136	-0.644936	-0.977535	AIK2|AIM-1|AIM1|ARK2|AurB|IPL1|PPP1R48|STK12|STK5|aurkb-sv1|aurkb-sv2	HGNC:11390|MIM:604970|Ensembl:ENSG00000178999|HPRD:05397|Vega:OTTHUMG00000108189	17	17p13.1	protein-coding	AURKB	aurora kinase B
0.759965	0	0.306505	CHRNA2	cholinergic receptor, nicotinic, alpha 2 (neuronal)	1135	13829800	84.3867	-1.00675	-0.515835	9143520	77.7361	-0.914978	-0.571685	1.29669	1.38594	12486400	68.518	-1.85966	-0.980825	10113240	75.4749	-1.44293	-0.798405	0.416737	0.412395	8124920	70.2978	-1.77822	-1.15898	6009640	76.1487	-1.37162	-0.546331	0.443114	0.526468	-	HGNC:1956|MIM:118502|Ensembl:ENSG00000120903|HPRD:00332|Vega:OTTHUMG00000102083	8	8p21	protein-coding	CHRNA2	cholinergic receptor, nicotinic, alpha 2 (neuronal)
0	0	1.16896	MED4	mediator complex subunit 4	29079	12664920	70.0186	-2.60864	-1.90454	6379880	58.8621	-2.35514	-2.12695	0.253494	0.132251	6027280	67.8417	-1.91892	-1.38044	5531040	72.3039	-1.71831	-1.11543	0.200608	0.136851	9796440	78.2716	-1.15884	-1.15884	6026240	73.8199	-1.56708	-0.724046	0.907913	1.16896	ARC36|DRIP36|HSPC126|TRAP36|VDRIP	HGNC:17903|MIM:605718|Ensembl:ENSG00000136146|HPRD:16145|Vega:OTTHUMG00000016891	13	13q14.2	protein-coding	MED4	mediator complex subunit 4
0.384241	0.297151	-0.357719	POLR2I	polymerase (RNA) II (DNA directed) polypeptide I, 14.5kDa	5438	12357760	72.3399	-2.34984	-2.34984	8348080	70.503	-1.46689	-1.46689	0.882946	0.888713	6643200	37.8347	-4.54792	-4.4122	4726920	44.1797	-4.16075	-4.10074	0.38717	0.3747	7332680	71.0728	-1.71802	-1.15684	5330480	74.4972	-1.51024	-1.11746	-0.196539	-0.357719	RPB9|hRPB14.5	HGNC:9196|MIM:180662|Ensembl:ENSG00000105258|HPRD:15944|Vega:OTTHUMG00000181749	19	19q12	protein-coding	POLR2I	polymerase (RNA) II (DNA directed) polypeptide I, 14.5kDa
0.0611253	-0.0310419	0.470725	FOXO1	forkhead box O1	2308	14507560	90.565	-0.317926	-0.317926	9305640	76.2672	-1.02706	-0.36965	0.262908	0.143565	14193400	79.9809	-0.855366	-0.855366	12050840	93.8873	0.156102	0	-0.356401	-0.573281	8315880	75.6707	-1.36087	-1.15621	6697640	84.0405	-0.709257	-0.709257	0.402788	0.470725	FKH1|FKHR|FOXO1A	HGNC:3819|MIM:136533|Ensembl:ENSG00000150907|HPRD:00645|Vega:OTTHUMG00000016775	13	13q14.1	protein-coding	FOXO1	forkhead box O1
0.453771	0	0.175143	HS3ST2	heparan sulfate (glucosamine) 3-O-sulfotransferase 2	9956	14562440	81.1224	-1.37068	-0.576269	7312720	68.3102	-1.63421	-0.87282	0.652515	0.611786	6478120	85.5238	-0.369738	-0.0347687	12841960	83.4421	-0.75101	-0.401017	0.0736287	-0.0250351	10099520	74.0931	-1.48341	-1.15608	5711680	81.6338	-0.91125	-0.91125	0.602509	0.746798	30ST2|3OST2	HGNC:5195|MIM:604056|Ensembl:ENSG00000122254|HPRD:04957|Vega:OTTHUMG00000094785	16	16p12	protein-coding	HS3ST2	heparan sulfate (glucosamine) 3-O-sulfotransferase 2
1.45593	0.935025	0.152952	GPI	glucose-6-phosphate isomerase	2821	10808280	72.9606	-2.28063	-0.60636	10141920	90.3813	0.0499066	0.0499066	1.76706	1.95122	11524320	74.4193	-1.34263	-0.965997	13887360	90.0445	-0.177631	-0.146626	1.10292	1.28722	9776800	76.9362	-1.26257	-1.1549	7326760	92.9141	0.0355083	0.0355083	0.466686	0.559051	AMF|GNPI|NLK|PGI|PHI|SA-36|SA36	HGNC:4458|MIM:172400|Ensembl:ENSG00000105220|HPRD:01394|Vega:OTTHUMG00000182087	19	19q13.1	protein-coding	GPI	glucose-6-phosphate isomerase
-0.263563	0.819675	0.280923	MAT2A	methionine adenosyltransferase II, alpha	4144	13699440	86.1374	-0.811561	-0.811561	9095280	81.1134	-0.657271	-0.644186	-0.38635	-0.636698	14036560	94.949	0.456033	0	12721320	92.2066	0.0101396	0	0.736197	0.819675	10635760	78.3259	-1.15462	-1.15462	6651680	81.8972	-0.889144	-0.889144	0.265478	0.280923	MATA2|MATII|SAMS2	HGNC:6904|MIM:601468|Ensembl:ENSG00000168906|HPRD:03275|Vega:OTTHUMG00000130174	2	2p11.2	protein-coding	MAT2A	methionine adenosyltransferase II, alpha
0.518815	0	1.2577	PLB1	phospholipase B1	151056	12217760	97.5845	0.464676	0	11003520	103.324	1.0375	0.527257	0.575154	0.518815	14637840	83.7302	-0.526884	-0.102033	14339040	93.8442	0.152358	0	0.601547	0.648009	8554880	75.07	-1.40753	-1.15235	7761400	91.2512	-0.104052	0	1.21178	1.58899	PLB|PLB/LIP|hPLB	HGNC:30041|MIM:610179|Ensembl:ENSG00000163803|HPRD:15141|Vega:OTTHUMG00000152014	2	2p23.2	protein-coding	PLB1	phospholipase B1
1.49631	-0.438207	0.0891991	POLR3B	polymerase (RNA) III (DNA directed) polypeptide B	55703	13961680	77.4117	-1.78438	-1.78438	10110000	88.5885	-0.0868935	-0.0868935	1.56688	1.71065	13818240	78.3303	-0.999979	-0.992873	11032200	75.0118	-1.48315	-1.48315	-0.490273	-0.743954	10132480	78.3695	-1.15124	-1.15124	6903440	84.3991	-0.679162	-0.610832	0.472074	0.566499	C128|HLD8|RPC2	HGNC:30348|MIM:614366|Ensembl:ENSG00000013503|HPRD:11447|Vega:OTTHUMG00000170077	12	12q23.3	protein-coding	POLR3B	polymerase (RNA) III (DNA directed) polypeptide B
-0.880126	-0.298303	-0.0753888	CAMTA2	calmodulin binding transcription activator 2	23125	17346600	91.0959	-0.25874	0	11009640	76.3967	-1.01718	-0.433039	-0.758436	-1.08386	6530640	83.5706	-0.540866	0	4228720	88.9194	-0.275341	0	-0.395684	-0.623364	9591520	69.7446	-1.82119	-1.15106	7415880	75.4126	-1.4334	-1.01882	-0.302424	-0.504083	-	HGNC:18807|MIM:611508|Ensembl:ENSG00000108509|HPRD:13002|Vega:OTTHUMG00000099417	17	17p13.2	protein-coding	CAMTA2	calmodulin binding transcription activator 2
-0.7061	0.031189	0	LRP8	low density lipoprotein receptor-related protein 8, apolipoprotein e receptor	7804	14613360	88.1374	-0.588578	-0.0407048	9734760	74.8215	-1.13737	-0.0471598	-0.548793	-0.831919	13642760	78.4146	-0.992597	0	13132160	83.4237	-0.75261	0	0.239987	0.187055	8552160	74.2366	-1.47227	-1.15069	5846160	79.1956	-1.1159	-0.53281	-0.0735473	-0.187709	APOER2|HSZ75190|LRP-8|MCI1	HGNC:6700|MIM:602600|Ensembl:ENSG00000157193|HPRD:04002|Vega:OTTHUMG00000008924	1	1p34	protein-coding	LRP8	low density lipoprotein receptor-related protein 8, apolipoprotein e receptor
0.0832883	0	0.205091	COPS5	COP9 constitutive photomorphogenic homolog subunit 5 (Arabidopsis)	10987	13624960	73.4719	-2.22363	-2.22363	9111960	68.1346	-1.64761	-1.64761	0.212752	0.0832883	4798520	61.7903	-2.44911	-2.08444	3752640	75.3718	-1.45188	-1.45188	0.516294	0.53932	10801680	78.3878	-1.14981	-1.14981	8000920	89.4763	-0.253022	-0.253022	0.876363	1.12534	CSN5|JAB1|MOV-34|SGN5	HGNC:2240|MIM:604850|Ensembl:ENSG00000121022|HPRD:06888|Vega:OTTHUMG00000164563	8	8q13.1	protein-coding	COPS5	COP9 constitutive photomorphogenic homolog subunit 5 (Arabidopsis)
0.974628	0.407784	0	DUSP26	dual specificity phosphatase 26 (putative)	78986	14539840	77.3082	-1.79592	-0.90356	8752440	73.8077	-1.21473	-0.559272	1.31232	1.40473	13511120	66.498	-2.03665	-1.66348	12571720	72.9039	-1.6662	-0.935108	0.413121	0.407784	6775880	56.7307	-2.83208	-1.14072	5523280	70.4756	-1.84777	-0.310171	0.470801	0.564739	DUSP24|LDP-4|MKP8|NATA1|SKRP3	HGNC:28161|Ensembl:ENSG00000133878|HPRD:14421|Vega:OTTHUMG00000163961	8	8p12	protein-coding	DUSP26	dual specificity phosphatase 26 (putative)
0	0	0.324132	TGS1	trimethylguanosine synthase 1	96764	17074400	102.111	0.96935	0.502457	10456480	91.6368	0.145709	0	-0.147486	-0.349637	14390160	77.3525	-1.08565	-1.08565	12906600	86.831	-0.456701	-0.456701	0.474272	0.485746	10439160	77.3301	-1.23197	-1.14042	7641600	85.3431	-0.599925	-0.460369	0.296737	0.324132	NCOA6IP|PIMT|PIPMT	HGNC:17843|MIM:606461|Ensembl:ENSG00000137574|HPRD:07567|Vega:OTTHUMG00000164294	8	8q11	protein-coding	TGS1	trimethylguanosine synthase 1
-0.667127	-0.255563	0	ASB2	ankyrin repeat and SOCS box containing 2	51676	15426960	81.0274	-1.38127	-0.851117	8627880	76.0986	-1.03992	-0.897645	-1.25624	-1.68211	11818200	74.0672	-1.37348	-1.37348	10334920	73.103	-1.64891	-0.644393	-0.323006	-0.530706	10317680	76.1951	-1.32014	-1.13839	6237800	76.0611	-1.37897	-0.405247	0.209455	0.203483	ASB-2	HGNC:16012|MIM:605759|Ensembl:ENSG00000100628|HPRD:05768|Vega:OTTHUMG00000171298	14	14q31-q32	protein-coding	ASB2	ankyrin repeat and SOCS box containing 2
0.255009	0.841724	0	ENPP3	ectonucleotide pyrophosphatase/phosphodiesterase 3	5169	14346320	75.2316	-2.02744	-0.14283	7296400	61.5292	-2.15164	-0.898858	0.583153	0.528429	16386600	72.3735	-1.52188	-0.337794	15002000	90.8311	-0.109319	0	0.753492	0.841724	8267640	69.2204	-1.86192	-1.13797	5879640	76.7411	-1.3219	-0.908081	-0.033795	-0.13276	B10|CD203c|NPP3|PD-IBETA|PDNP3	HGNC:3358|MIM:602182|Ensembl:ENSG00000154269|HPRD:03715|Vega:OTTHUMG00000016292	6	6q22	protein-coding	ENPP3	ectonucleotide pyrophosphatase/phosphodiesterase 3
2.20205	0.112892	0	PPA1	pyrophosphatase (inorganic) 1	5464	11001920	65.3345	-3.13087	-3.04333	7495480	63.208	-2.02354	-1.30306	2.07935	2.32653	13817080	62.724	-2.36729	-2.3049	11885200	68.9061	-2.01339	-1.57589	0.259823	0.212345	7466560	73.8925	-1.49899	-1.13796	5469040	71.3819	-1.7717	-0.870317	0.0500752	-0.0168266	IOPPP|PP|PP1|SID6-8061	HGNC:9226|MIM:179030|Ensembl:ENSG00000180817|HPRD:01527|Vega:OTTHUMG00000018399	10	10q11.1-q24	protein-coding	PPA1	pyrophosphatase (inorganic) 1
0.44385	0.333013	1.34842	MLPH	melanophilin	79083	14693280	82.8572	-1.17727	-0.176625	9015720	78.1842	-0.880783	-0.0945452	0.512775	0.44385	14960400	81.5729	-0.715891	-0.397031	13329680	87.6978	-0.381427	-0.120099	0.527119	0.55312	10024720	78.5455	-1.13756	-1.13756	8202520	91.3018	-0.0998117	0	1.03775	1.34842	SLAC2-A	HGNC:29643|MIM:606526|Ensembl:ENSG00000115648|HPRD:09409|Vega:OTTHUMG00000133298	2	2q37.3	protein-coding	MLPH	melanophilin
1.27648	0.764071	2.15509	EXOSC8	exosome component 8	11340	10979400	59.9639	-3.72963	-2.42066	7003520	70.7341	-1.44926	-1.21505	2.28037	2.5681	8798880	78.2292	-1.00884	-0.673122	5222080	97.7493	0.491495	0.491495	1.50034	1.79388	8645600	69.9832	-1.80266	-1.13424	6966360	99.2913	0.570759	0.0531862	1.705	2.27076	CIP3|EAP2|OIP2|RP11-421P11.3|RRP43|Rrp43p|bA421P11.3|p9	HGNC:17035|MIM:606019|Ensembl:ENSG00000120699|HPRD:09351|Vega:OTTHUMG00000016742	13	13q13.1	protein-coding	EXOSC8	exosome component 8
2.21731	0.511365	1.41347	EXOSC2	exosome component 2	23404	12484360	68.1832	-2.81326	-2.79783	7878240	79.5685	-0.775154	-0.775154	2.03811	2.27696	14595960	86.9316	-0.246393	-0.246393	5455840	100.104	0.69603	0	0.770664	0.863617	10350960	78.6095	-1.13259	-1.13259	8315040	97.3883	0.411034	0.0172058	1.0848	1.41347	RRP4|Rrp4p|hRrp4p|p7	HGNC:17097|MIM:602238|Ensembl:ENSG00000130713|HPRD:03758|Vega:OTTHUMG00000020811	9	9q34	protein-coding	EXOSC2	exosome component 2
-0.118406	-1.14706	0.494552	PBX2	pre-B-cell leukemia homeobox 2	5089	17079720	89.4582	-0.441323	0	11345640	86.5519	-0.242296	-0.0671644	-0.139145	-0.339613	7594320	95.8905	0.53852	0	3937440	77.9926	-1.22428	-0.0458245	-0.954696	-1.33605	10252520	77.4618	-1.22174	-1.13242	8021240	89.0979	-0.284781	-0.284781	0.420025	0.494552	G17|HOX12|PBX2MHC	HGNC:8633|MIM:176311|Ensembl:ENSG00000204304|HPRD:08890|Vega:OTTHUMG00000031116	6	6p21.3	protein-coding	PBX2	pre-B-cell leukemia homeobox 2
-0.562128	-0.317937	-0.390219	SYT4	synaptotagmin IV	6860	16859560	88.7047	-0.525331	-0.525331	10266560	86.106	-0.276315	-0.276315	-0.589153	-0.880423	6950280	89.434	-0.0271528	0	4401880	87.7444	-0.377377	-0.116137	-0.418933	-0.653003	10904800	77.3442	-1.23088	-1.12996	7616200	83.8015	-0.729314	-0.688164	-0.505935	-0.785395	HsT1192	HGNC:11512|MIM:600103|Ensembl:ENSG00000132872|HPRD:02519|Vega:OTTHUMG00000132610	18	18q12.3	protein-coding	SYT4	synaptotagmin IV
1.24497	0	0.642498	WNT1	wingless-type MMTV integration site family, member 1	7471	14943840	76.3518	-1.90255	-0.126121	10498800	88.8854	-0.0642403	0	1.17938	1.24497	11476600	72.8284	-1.48202	-0.867216	11419440	93.2601	0.101628	0.101628	0.385911	0.373095	8788920	70.7261	-1.74495	-1.12971	7542920	81.8019	-0.897144	-0.316989	0.527054	0.642498	INT1	HGNC:12774|MIM:164820|Ensembl:ENSG00000125084|HPRD:01276|Vega:OTTHUMG00000170403	12	12q13	protein-coding	WNT1	wingless-type MMTV integration site family, member 1
0.180224	-0.457919	0.442696	TPBG	trophoblast glycoprotein	7162	13987080	75.646	-1.98124	-0.944587	7727960	59.3972	-2.31431	-0.802412	0.35636	0.255873	16972920	97.5735	0.685976	0.415067	13335640	86.969	-0.444724	0	-0.583946	-0.863379	8047200	77.937	-1.18483	-1.12934	6013760	86.9739	-0.463051	-0.463051	0.721776	0.911659	5T4|5T4AG|M6P1	HGNC:12004|MIM:190920|Ensembl:ENSG00000146242|HPRD:01837	6	6q14-q15	protein-coding	TPBG	trophoblast glycoprotein
0	0.321145	1.38845	AP1B1	adaptor-related protein complex 1, beta 1 subunit	162	3899400	20.147	-8.1688	-0.588209	2625240	18.8774	-5.40615	-0.845848	2.76265	3.14769	7037080	85.8738	-0.339077	0	3431080	67.9626	-2.09533	0	0.345163	0.321145	3023080	28.9975	-4.98633	-1.12922	5673640	62.4274	-2.52326	0	1.06671	1.38845	ADTB1|AP105A|BAM22|CLAPB2	HGNC:554|MIM:600157|Ensembl:ENSG00000100280|HPRD:02541|Vega:OTTHUMG00000151109	22	22q12.2	protein-coding	AP1B1	adaptor-related protein complex 1, beta 1 subunit
0.167348	0.286565	-0.309192	ALDH18A1	aldehyde dehydrogenase 18 family, member A1	5832	13427920	91.5968	-0.202893	-0.202893	10188360	88.2002	-0.116517	-0.116517	0.282698	0.167348	14576400	78.7012	-0.96749	-0.522845	16151520	97.0144	0.427669	0	0.318039	0.286565	7557280	68.2021	-1.94102	-1.12885	5480160	64.6495	-2.33676	-1.56871	-0.329846	-0.541988	ARCL3A|GSAS|P5CS|PYCS	HGNC:9722|MIM:138250|Ensembl:ENSG00000059573|HPRD:00696|Vega:OTTHUMG00000018815	10	10q24.3	protein-coding	ALDH18A1	aldehyde dehydrogenase 18 family, member A1
0.229185	0.475063	0.752057	TRPV3	transient receptor potential cation channel, subfamily V, member 3	162514	14191200	78.4003	-1.67416	-0.142912	9536440	81.0766	-0.660083	0	0.334152	0.229185	15000200	78.9142	-0.948825	-0.863872	14215440	86.529	-0.482933	-0.482933	0.465892	0.475063	8407000	76.9841	-1.25885	-1.12669	6992760	86.0311	-0.542181	-0.38746	0.606314	0.752057	OLMS|VRL3	HGNC:18084|MIM:607066|Ensembl:ENSG00000167723|HPRD:06141|Vega:OTTHUMG00000090695	17	17p13.2	protein-coding	TRPV3	transient receptor potential cation channel, subfamily V, member 3
2.89004	0.423325	0.310602	FPGT	fucose-1-phosphate guanylyltransferase	8790	8342200	49.801	-4.86268	-3.58407	6994480	59.3957	-2.31443	-1.21662	2.54825	2.89004	8874760	57.3577	-2.83746	-1.32127	9521000	60.9321	-2.7059	-0.770273	0.437687	0.439103	6485560	56.7212	-2.83282	-1.1265	5039960	57.7663	-2.91447	-2.01607	0.674254	0.845971	GFPP	HGNC:3825|MIM:603609|Ensembl:ENSG00000254685|HPRD:06790|Vega:OTTHUMG00000009571	1	1p31.1	protein-coding	FPGT	fucose-1-phosphate guanylyltransferase
1.51067	0	0.336859	MYLK3	myosin light chain kinase 3	91807	11687320	72.2334	-2.36171	-1.57114	9699960	85.3799	-0.331721	-0.227696	2.02999	2.2672	17989280	92.4833	0.240005	0.240005	13258160	93.2682	0.102337	0.102337	0.140449	0.0601546	7470240	77.3817	-1.22797	-1.12638	6078880	84.5841	-0.663635	-0.286858	0.564331	0.694024	MLCK|MLCK2|caMLCK	HGNC:29826|MIM:612147|Ensembl:ENSG00000140795|HPRD:11281|Vega:OTTHUMG00000132543	16	16q11.2	protein-coding	MYLK3	myosin light chain kinase 3
-0.775726	0.556955	0.0117672	ALPL	alkaline phosphatase, liver/bone/kidney	249	14980800	87.3844	-0.67253	-0.509263	8748240	74.8836	-1.13264	-1.00443	-0.544904	-0.827246	16093240	82.6249	-0.623723	-0.420568	15545280	90.6745	-0.122918	0	0.853365	0.969053	7952040	78.6971	-1.12579	-1.12579	6331040	75.1787	-1.45304	-1.39535	0.070761	0.0117672	AP-TNAP|APTNAP|HOPS|TNAP|TNSALP	HGNC:438|MIM:171760|Ensembl:ENSG00000162551|HPRD:01377|Vega:OTTHUMG00000002949	1	1p36.12	protein-coding	ALPL	alkaline phosphatase, liver/bone/kidney
1.34143	0.134775	0.795454	EIF4G1	eukaryotic translation initiation factor 4 gamma, 1	1981	11666480	78.7565	-1.63445	-1.40905	8222760	82.5883	-0.544729	-0.345987	1.56941	1.71369	14123440	62.1282	-2.41949	-1.80053	12358600	68.6428	-2.03626	-1.1084	0.19898	0.134775	9217680	78.7056	-1.12513	-1.12513	6221920	86.3068	-0.519047	-0.519047	0.660124	0.826438	EIF-4G1|EIF4F|EIF4G|EIF4GI|P220|PARK18	HGNC:3296|MIM:600495|Ensembl:ENSG00000114867|HPRD:06774|Vega:OTTHUMG00000156784	3	3q27-qter	protein-coding	EIF4G1	eukaryotic translation initiation factor 4 gamma, 1
0.505995	0.236624	-0.588305	HOXB8	homeobox B8	3218	13549800	79.55	-1.54599	-1.54599	9215480	73.8259	-1.21334	-0.945732	0.925433	0.939773	10471360	82.8608	-0.60305	-0.423784	11508720	89.2288	-0.248467	0	0.366741	0.348654	6963600	75.1457	-1.40165	-1.12415	5798320	84.6238	-0.660301	-0.660301	-0.441118	-0.695798	HOX2|HOX2D|Hox-2.4	HGNC:5119|MIM:142963|Ensembl:ENSG00000120068|HPRD:00851|Vega:OTTHUMG00000159904	17	17q21.3	protein-coding	HOXB8	homeobox B8
1.07153	0.741987	1.10798	NRXN2	neurexin 2	9379	14535520	82.6066	-1.20521	-1.18191	9954760	87.4975	-0.170137	-0.170137	1.03507	1.07153	6674080	87.5177	-0.195049	0	13541880	97.0663	0.432179	0.25066	0.686315	0.75608	10788880	78.7331	-1.12299	-1.12299	6898320	91.7091	-0.0656217	0	1.05737	1.37554	-	HGNC:8009|MIM:600566|Ensembl:ENSG00000110076|HPRD:11859|Vega:OTTHUMG00000045214	11	11q13	protein-coding	NRXN2	neurexin 2
-0.61511	0.784983	0.355253	ACYP2	acylphosphatase 2, muscle type	98	15093560	92.7119	-0.0785631	0	9499680	83.8698	-0.446949	0	-0.368386	-0.61511	15479240	80.6516	-0.796605	-0.316891	13853120	94.5561	0.214185	0.214185	1.01079	1.16975	9407520	78.764	-1.12059	-1.12059	7482640	86.5057	-0.502351	-0.463564	0.319251	0.355253	ACYM|ACYP	HGNC:180|MIM:102595|Ensembl:ENSG00000170634|HPRD:00028|Vega:OTTHUMG00000129287	2	2p16.2	protein-coding	ACYP2	acylphosphatase 2, muscle type
1.29371	0.0350715	0.128196	ADAMTS14	ADAM metallopeptidase with thrombospondin type 1 motif, 14	140766	15285200	92.8277	-0.0656539	-0.0656539	10042400	89.9143	0.0142714	0.0142714	1.29287	1.38135	13736160	83.302	-0.564398	-0.564398	13135520	90.4334	-0.14385	-0.14385	0.63465	0.690213	8132640	78.7645	-1.12055	-1.12055	5784360	83.6562	-0.741508	-0.741508	0.379042	0.437901	-	HGNC:14899|MIM:607506|Ensembl:ENSG00000138316|HPRD:06329|Vega:OTTHUMG00000018414	10	10q21	protein-coding	ADAMTS14	ADAM metallopeptidase with thrombospondin type 1 motif, 14
-0.322846	-1.36061	0.664077	NLGN4Y	neuroligin 4, Y-linked	22829	16446160	89.8205	-0.400924	0	8110760	72.0874	-1.34599	0	-0.246812	-0.469005	12394240	92.0105	0.198583	0.184133	4101360	82.8863	-0.799284	0	-1.09095	-1.50976	10006120	78.7951	-1.11818	-1.11818	5641960	80.4147	-1.01357	-0.129685	0.604974	0.750205	-	HGNC:15529|MIM:400028|Ensembl:ENSG00000165246|HPRD:11849|Vega:OTTHUMG00000036618	Y	Yq11.221	protein-coding	NLGN4Y	neuroligin 4, Y-linked
0	0.882914	1.66852	NCOR1	nuclear receptor corepressor 1	9611	14549840	82.688	-1.19613	-0.759947	9201560	81.8549	-0.600691	0	-0.0327678	-0.211771	8048560	80.7742	-0.785863	-0.254109	12205600	92.1887	0.00858673	0.00858673	0.7858	0.882914	9886800	69.4663	-1.84282	-1.11699	7765680	87.0049	-0.46045	0	1.26932	1.66852	N-CoR|N-CoR1|TRAC1|hN-CoR	HGNC:7672|MIM:600849|Ensembl:ENSG00000141027|HPRD:02911|Vega:OTTHUMG00000059309	17	17p11.2	protein-coding	NCOR1	nuclear receptor corepressor 1
1.15954	0.931965	-0.00181408	MYL7	myosin, light chain 7, regulatory	58498	11779840	64.2352	-3.25342	-2.30162	7569480	65.6173	-1.83969	-0.438152	1.12829	1.18356	10408960	77.0442	-1.11266	-0.0984288	11809360	78.7946	-1.15462	-0.317725	1.10648	1.29175	8813880	71.1106	-1.71508	-1.11486	6450280	78.2963	-1.19137	-0.494414	-0.0650309	-0.175937	MYL2A|MYLC2A	HGNC:21719|MIM:613993|Ensembl:ENSG00000106631|HPRD:10105|Vega:OTTHUMG00000023125	7	7p21-p11.2	protein-coding	MYL7	myosin, light chain 7, regulatory
2.02519	-0.00651817	0	DMBT1	deleted in malignant brain tumors 1	1755	11787560	71.7859	-2.4116	-2.0138	6942080	70.5493	-1.46336	-0.349703	2.04931	2.29042	9275560	57.7882	-2.79974	-0.721701	9153040	60.8666	-2.71158	-1.22342	0.0881529	-0.00651817	7576520	62.5406	-2.38078	-1.11283	4936840	65.5924	-2.25762	-1.59258	0.123162	0.0842	GP340|muclin	HGNC:2926|MIM:601969|Ensembl:ENSG00000187908|HPRD:03575|Vega:OTTHUMG00000019185	10	10q26.13	protein-coding	DMBT1	deleted in malignant brain tumors 1
0.108116	0	0.0993438	BAP1	BRCA1 associated protein-1 (ubiquitin carboxy-terminal hydrolase)	8314	10762080	66.9989	-2.94529	-0.977542	6159200	53.5868	-2.75768	-1.21663	0.254463	0.133416	10589160	59.9203	-2.61293	-1.44827	11854240	76.1119	-1.38761	-0.863504	0.285253	0.244766	7056360	52.7354	-3.14243	-1.10934	5452520	70.452	-1.84975	-1.14509	0.134117	0.0993438	HUCEP-13|TPDS|UCHL2	HGNC:950|MIM:603089|Ensembl:ENSG00000163930|HPRD:04366|Vega:OTTHUMG00000158392	3	3p21.31-p21.2	protein-coding	BAP1	BRCA1 associated protein-1 (ubiquitin carboxy-terminal hydrolase)
0	-0.759564	0	EYA2	eyes absent homolog 2 (Drosophila)	2139	13312200	89.2635	-0.463028	-0.463028	8692920	77.4683	-0.935411	-0.371404	-0.058126	-0.242246	8900240	76.0845	-1.19674	-1.19674	6169920	87.0449	-0.438126	-0.438126	-0.860426	-1.21586	8577880	78.9348	-1.10732	-1.10728	5186000	65.0728	-2.30123	-1.42757	-0.0221926	-0.116722	EAB1	HGNC:3520|MIM:601654|Ensembl:ENSG00000064655|HPRD:09041|Vega:OTTHUMG00000033041	20	20q13.1	protein-coding	EYA2	eyes absent homolog 2 (Drosophila)
0.829205	0.889446	0.237788	ATP6V0D1	ATPase, H+ transporting, lysosomal 38kDa, V0 subunit d1	9114	13347160	83.2009	-1.13894	-1.13894	10454680	88.7789	-0.0723593	-0.0182339	1.06658	1.1094	14680520	80.7525	-0.787768	-0.787768	12949480	88.146	-0.3425	-0.3425	0.790923	0.889446	8547240	78.9732	-1.10434	-1.10434	7147440	86.1656	-0.530892	-0.435858	0.392919	0.457083	ATP6D|ATP6DV|P39|VATX|VMA6|VPATPD	HGNC:13724|MIM:607028|Ensembl:ENSG00000159720|HPRD:06121|Vega:OTTHUMG00000137515	16	16q22.1	protein-coding	ATP6V0D1	ATPase, H+ transporting, lysosomal 38kDa, V0 subunit d1
2.27469	0	0	MLH1	mutL homolog 1, colon cancer, nonpolyposis type 2 (E. coli)	4292	9343960	58.7516	-3.86479	-2.99735	7358480	65.7631	-1.82857	-0.231248	2.03622	2.27469	9410560	55.0028	-3.04377	-2.348	6973640	67.5592	-2.13037	-0.880873	-0.258935	-0.449022	9627800	69.5131	-1.83918	-1.10121	5655280	67.6758	-2.08276	-0.854072	0.0441746	-0.024983	COCA2|FCC2|HNPCC|HNPCC2|hMLH1	HGNC:7127|MIM:120436|Ensembl:ENSG00000076242|HPRD:00390|Vega:OTTHUMG00000130797	3	3p21.3	protein-coding	MLH1	mutL homolog 1, colon cancer, nonpolyposis type 2 (E. coli)
0.177935	0	0.409374	HSPA8	heat shock 70kDa protein 8	3312	16355760	84.5052	-0.99353	-0.99353	10747240	79.6029	-0.772531	-0.252129	0.324169	0.217188	7066080	89.2646	-0.0419943	-0.0419943	4484640	92.4588	0.032042	0	0.0740363	-0.0245156	10885200	77.2051	-1.24168	-1.09947	7609040	83.7227	-0.735927	-0.341821	0.358404	0.409374	HSC54|HSC70|HSC71|HSP71|HSP73|HSPA10|LAP1|NIP71	HGNC:5241|MIM:600816|Ensembl:ENSG00000109971|HPRD:07205|Vega:OTTHUMG00000166030	11	11q24.1	protein-coding	HSPA8	heat shock 70kDa protein 8
-0.227773	-0.559738	0.454277	ZNF205	zinc finger protein 205	7755	17851320	93.8546	0.0488348	0.0488348	10693080	77.6289	-0.92316	-0.36318	-0.107322	-0.301369	7146400	92.0238	0.199743	0	4321840	86.8042	-0.459035	-0.363959	-0.700558	-1.01205	6407480	44.16	-3.80855	-1.09717	5523120	58.2183	-2.87654	-2.11891	0.456906	0.545532	RhitH|ZNF210|Zfp13	HGNC:12996|MIM:603436|Ensembl:ENSG00000122386|HPRD:04580|Vega:OTTHUMG00000148676	16	16p13.3	protein-coding	ZNF205	zinc finger protein 205
-0.182007	0	0	SOX15	SRY (sex determining region Y)-box 15	6665	13933440	83.1754	-1.14178	-1.14178	8137440	68.7943	-1.59728	-0.865378	-0.394578	-0.646587	16859360	72.0787	-1.5477	-1.29591	14066680	77.6273	-1.256	-0.500305	0.268856	0.22386	8511120	78.153	-1.16805	-1.0965	6330840	78.7481	-1.15345	-1.15345	0.0146006	-0.0658628	SOX20|SOX26|SOX27	HGNC:11196|MIM:601297|Ensembl:ENSG00000129194|HPRD:03191|Vega:OTTHUMG00000178146	17	17p12.3	protein-coding	SOX15	SRY (sex determining region Y)-box 15
0.901324	-0.0911433	0.499398	ZNF385B	zinc finger protein 385B	151126	8028080	65.7925	-3.0798	-1.15383	7414480	69.6147	-1.53468	-0.171521	1.54512	1.6845	11458920	84.0811	-0.49614	-0.49614	10360840	89.1965	-0.251275	0	0.0217752	-0.0911433	7643400	68.1047	-1.94858	-1.09575	6443000	87.9214	-0.383533	0	1.11509	1.45533	ZFN533|ZNF533	HGNC:26332|MIM:612344|Ensembl:ENSG00000144331|HPRD:15823|Vega:OTTHUMG00000154559	2	2q31.2-q31.3	protein-coding	ZNF385B	zinc finger protein 385B
0.617384	-0.0132341	0.123838	LMAN1	lectin, mannose-binding, 1	3998	12709040	63.71	-3.31198	-0.523564	8542280	62.3257	-2.09086	-0.228429	1.22111	1.29512	7516760	94.958	0.456819	0.118497	4634440	92.2997	0.0182221	0.0182221	-0.723852	-1.04175	7557920	66.106	-2.10383	-1.09491	6485440	71.3597	-1.77357	-1.15185	0.330268	0.370481	ERGIC-53|ERGIC53|F5F8D|FMFD1|MCFD1|MR60|gp58	HGNC:6631|MIM:601567|Ensembl:ENSG00000074695|HPRD:03338|Vega:OTTHUMG00000132758	18	18q21.3-q22	protein-coding	LMAN1	lectin, mannose-binding, 1
-0.111887	0	-0.437838	SP3	Sp3 transcription factor	6670	15582360	92.8041	-0.0682874	-0.014631	8415520	70.4598	-1.47019	-0.343334	-0.280063	-0.508965	16752840	87.8142	-0.169069	0	11780400	71.726	-1.7685	-0.726087	-0.1036	-0.250984	8783600	74.9497	-1.41687	-1.09379	6116800	71.5704	-1.75588	0	-0.339007	-0.554652	SPR2	HGNC:11208|MIM:601804|Ensembl:ENSG00000172845|HPRD:03483|Vega:OTTHUMG00000132333	2	2q31	protein-coding	SP3	Sp3 transcription factor
0	0	0.490969	CACNA1B	calcium channel, voltage-dependent, N type, alpha 1B subunit	774	16224560	90.4546	-0.330232	-0.330232	11607080	99.6689	0.758595	0	0.0907005	-0.06339	17563320	85.7318	-0.351516	-0.248032	12274600	87.5742	-0.392161	0	-0.0406446	-0.170723	8787120	79.1228	-1.09272	-1.09272	7752560	89.7951	-0.226264	-0.226264	0.417433	0.490969	BIII|CACNL1A5|CACNN|Cav2.2	HGNC:1389|MIM:601012|Ensembl:ENSG00000148408|HPRD:03005|Vega:OTTHUMG00000021002	9	9q34	protein-coding	CACNA1B	calcium channel, voltage-dependent, N type, alpha 1B subunit
0	0	0	TIMM8A	translocase of inner mitochondrial membrane 8 homolog A (yeast)	1678	15268960	82.2658	-1.2432	-0.991413	9389200	75.9132	-1.05407	-0.956743	0.189125	0.0548949	13138040	84.6784	-0.443806	-0.385799	11345720	84.2277	-0.682791	-0.682791	-0.119989	-0.271879	10093640	77.3213	-1.23266	-1.09128	6878280	75.661	-1.41256	-0.808689	0.0163969	-0.0633798	DDP|DDP1|DFN1|MTS|TIM8	HGNC:11817|MIM:300356|Ensembl:ENSG00000126953|HPRD:02287|Vega:OTTHUMG00000022028	X	Xq22.1	protein-coding	TIMM8A	translocase of inner mitochondrial membrane 8 homolog A (yeast)
-0.263826	0	0	S1PR3	sphingosine-1-phosphate receptor 3	1903	15827320	87.2322	-0.689498	-0.689498	8850400	75.9622	-1.05033	-0.782389	-0.360836	-0.606037	15011560	78.7971	-0.959081	-0.70729	13011760	79.4465	-1.09801	-0.342318	-0.121136	-0.273341	9428320	76.9379	-1.26244	-1.08579	6217080	88.0137	-0.375784	-0.375784	-0.26546	-0.452988	EDG-3|EDG3|LPB3|S1P3	HGNC:3167|MIM:601965|Ensembl:ENSG00000213694|HPRD:03572|Vega:OTTHUMG00000020173	9	9q22.1-q22.2	protein-coding	S1PR3	sphingosine-1-phosphate receptor 3
-0.173091	0.060346	0.0375758	ENPP4	ectonucleotide pyrophosphatase/phosphodiesterase 4 (putative)	22875	17182040	95.7808	0.26358	0.26358	9184880	92.7653	0.231818	0.231818	-0.0302374	-0.20873	8573720	90.8105	0.0934458	0.0934458	5077120	95.0359	0.255847	0.255847	0.162402	0.0881416	8953160	72.4728	-1.60927	-1.08228	6078000	78.5655	-1.16878	-0.16377	0.197372	0.18678	NPP4	HGNC:3359|Ensembl:ENSG00000001561|HPRD:16862|Vega:OTTHUMG00000014779	6	6p21.1	protein-coding	ENPP4	ectonucleotide pyrophosphatase/phosphodiesterase 4 (putative)
0.206427	0.479392	0.000980508	PLCZ1	phospholipase C, zeta 1	89869	14079040	84.2968	-1.01676	0	8261600	74.1391	-1.18944	-0.403475	0.315215	0.206427	10109440	56.9785	-2.87068	-0.784777	8679320	64.4384	-2.40139	-0.45989	0.469288	0.479392	8263280	61.2118	-2.484	-1.08199	6681000	65.5447	-2.26162	-0.59005	0.222378	0.221347	NYD-SP27|PLC-zeta-1|PLCzeta	HGNC:19218|MIM:608075|Ensembl:ENSG00000139151|HPRD:06996|Vega:OTTHUMG00000168937	12	12p12.3	protein-coding	PLCZ1	phospholipase C, zeta 1
1.33129	0	0	CAPN11	calpain 11	11131	8790840	53.5758	-4.44183	-1.3623	8084440	67.4329	-1.70115	-0.235105	2.74068	3.12129	10200760	57.7225	-2.80549	-1.41241	11592280	74.4299	-1.53368	-0.780296	0.343877	0.319505	6466160	63.013	-2.34409	-1.0819	5520440	78.9708	-1.13476	-0.977511	0.475625	0.571407	calpain11	HGNC:1478|MIM:604822|Ensembl:ENSG00000137225|HPRD:05315|Vega:OTTHUMG00000014758	6	6p12	protein-coding	CAPN11	calpain 11
0	0.706134	-0.592537	MMP14	matrix metallopeptidase 14 (membrane-inserted)	4323	14457200	88.1095	-0.591688	-0.0258193	9727840	81.1407	-0.655194	-0.655194	-0.0635063	-0.248712	16320400	88.6244	-0.0980869	0	16191440	99.4369	0.638057	0.638057	0.736144	0.819608	8788040	74.706	-1.43581	-1.08007	6422040	73.577	-1.58746	-1.03145	-0.47347	-0.740518	1|MMP-14|MMP-X1|MT-MMP|MT-MMP 1|MT1-MMP|MT1MMP|MTMMP1	HGNC:7160|MIM:600754|Ensembl:ENSG00000157227|HPRD:02856|Vega:OTTHUMG00000028704	14	14q11-q12	protein-coding	MMP14	matrix metallopeptidase 14 (membrane-inserted)
0	-0.684663	0	VPS11	vacuolar protein sorting 11 homolog (S. cerevisiae)	55823	16507720	91.8921	-0.169965	0	11982200	86.1996	-0.269177	-0.101586	-0.0828021	-0.271901	6320120	86.4832	-0.285686	0	3974400	79.1578	-1.12309	-0.761554	-0.657842	-0.957589	10910680	76.0863	-1.32859	-1.07917	7615280	79.5026	-1.09013	-0.306097	0.15164	0.123566	END1|PEP5|RNF108|hVPS11	HGNC:14583|MIM:608549|HPRD:12258	11	11q23	protein-coding	VPS11	vacuolar protein sorting 11 homolog (S. cerevisiae)
2.42552	-0.386987	0.425952	CCNB1	cyclin B1	891	12094680	63.4909	-3.3364	-2.96638	9137920	77.2281	-0.953743	-0.66073	2.16172	2.42552	10893040	67.0041	-1.9923	-0.782992	8542840	66.595	-2.2141	-1.38288	-0.790068	-1.12617	8402280	72.6635	-1.59446	-1.07753	6874720	78.5916	-1.16659	-0.783639	0.427879	0.505408	CCNB	HGNC:1579|MIM:123836|Ensembl:ENSG00000134057|HPRD:00454|Vega:OTTHUMG00000097817	5	5q12	protein-coding	CCNB1	cyclin B1
0.671232	0	0.891939	NUP155	nucleoporin 155kDa	9631	11528760	65.5189	-3.1103	-2.46437	8146760	66.8673	-1.74431	-1.31667	1.07522	1.11978	4973320	79.0888	-0.933524	-0.00384218	11559800	83.4398	-0.751213	-0.216619	-0.0596865	-0.194999	9470120	73.8697	-1.50077	-1.07546	6201640	87.2907	-0.436465	0	0.70751	0.891939	N155	HGNC:8063|MIM:606694|Ensembl:ENSG00000113569|HPRD:05984|Vega:OTTHUMG00000090803	5	5p13.1	protein-coding	NUP155	nucleoporin 155kDa
0.263306	-0.166115	0	YBX1	Y box binding protein 1	4904	14481600	80.672	-1.42089	-0.759032	8120640	75.8573	-1.05834	-0.534632	0.362545	0.263306	7132840	80.0744	-0.847177	-0.0585412	8050240	81.9084	-0.884207	-0.357818	-0.431904	-0.669541	8730720	61.3435	-2.47378	-1.07176	6142320	65.4949	-2.2658	-1.43119	0.0839767	0.0300352	BP-8|CSDA2|CSDB|DBPB|MDR-NF1|NSEP-1|NSEP1|YB-1|YB1	HGNC:8014|MIM:154030|Ensembl:ENSG00000065978|HPRD:01095|Vega:OTTHUMG00000007523	1	1p34	protein-coding	YBX1	Y box binding protein 1
-0.504735	0.668911	0.410396	CBR1	carbonyl reductase 1	873	15923400	85.0029	-0.938037	-0.938037	8025240	73.8333	-1.21278	-0.399912	-0.451385	-0.714856	9914360	60.1396	-2.59372	-2.33897	11172680	70.7063	-1.85705	-1.30584	0.736666	0.820273	9725080	79.4107	-1.07035	-1.07035	7003000	85.3987	-0.595261	-0.392191	0.475094	0.570673	CBR|SDR21C1|hCBR1	HGNC:1548|MIM:114830|Ensembl:ENSG00000159228|HPRD:00267|Vega:OTTHUMG00000086618	21	21q22.13	protein-coding	CBR1	carbonyl reductase 1
-0.189572	0.697631	1.43207	RBBP8	retinoblastoma binding protein 8	5932	14647200	95.6576	0.249842	0.249842	10546560	88.4544	-0.0971236	-0.00220951	-0.0142958	-0.189572	6471360	84.0644	-0.497603	-0.488715	4791560	94.9109	0.244999	0	0.898278	1.02631	9387800	79.4381	-1.06822	-1.06822	8533320	93.8926	0.117642	0.103698	1.18587	1.55317	COM1|CTIP|JWDS|RIM|SAE2|SCKL2	HGNC:9891|MIM:604124|Ensembl:ENSG00000101773|HPRD:04990|Vega:OTTHUMG00000131769	18	18q11.2	protein-coding	RBBP8	retinoblastoma binding protein 8
1.28275	0.749204	0.021448	CTDSP1	CTD (carboxy-terminal domain, RNA polymerase II, polypeptide A) small phosphatase 1	58190	10480480	64.3762	-3.23771	-1.12491	7806560	68.9218	-1.58755	-1.06694	1.54033	1.67874	12760720	66.4873	-2.03758	-1.41667	9711440	83.1502	-0.776366	-0.687338	0.680922	0.749204	8028440	76.6883	-1.28183	-1.06706	5950840	64.3728	-2.35998	-2.33397	0.245051	0.252686	NIF3|NLI-IF|NLIIF|SCP1	HGNC:21614|MIM:605323|Ensembl:ENSG00000144579|HPRD:05615|Vega:OTTHUMG00000133109	2	2q35	protein-coding	CTDSP1	CTD (carboxy-terminal domain, RNA polymerase II, polypeptide A) small phosphatase 1
0	0	-0.0934047	SLC25A11	solute carrier family 25 (mitochondrial carrier; oxoglutarate carrier), member 11	8402	15279880	91.2174	-0.24519	-0.24519	10539840	89.2445	-0.0368377	-0.0368377	0.122299	-0.0254157	14414880	81.0906	-0.758142	-0.758142	13762120	88.0742	-0.34874	-0.334405	0.409403	0.403044	10496200	79.4547	-1.06693	-1.06693	6178560	79.7155	-1.07226	-0.618616	-0.00532415	-0.0934047	OGC|SLC20A4	HGNC:10981|MIM:604165|Ensembl:ENSG00000108528|HPRD:05003|Vega:OTTHUMG00000099395	17	17p13.3	protein-coding	SLC25A11	solute carrier family 25 (mitochondrial carrier; oxoglutarate carrier), member 11
2.29375	0.23208	0.546268	HOXB5	homeobox B5	3215	7120040	40.3915	-5.91174	-5.91174	5126200	41.0664	-3.71304	-3.71304	2.19871	2.46996	15987920	80.6629	-0.795613	-0.795613	14007360	90.3844	-0.148106	-0.148106	0.647507	0.706605	7351680	79.4563	-1.06681	-1.06681	4522200	70.349	-1.8584	-1.8584	0.457438	0.546268	HHO.C10|HOX2|HOX2A|HU-1|Hox2.1	HGNC:5116|MIM:142960|Ensembl:ENSG00000120075|HPRD:00848|Vega:OTTHUMG00000159913	17	17q21.3	protein-coding	HOXB5	homeobox B5
0	0.0803478	0.96856	ASPA	aspartoacylase	443	15083720	91.9278	-0.165984	-0.165984	10509720	87.6624	-0.157558	-0.157558	0.00842557	-0.162266	14266760	80.7306	-0.789685	-0.789685	13276600	85.2443	-0.594498	-0.390662	0.195187	0.12994	8104040	79.4752	-1.06534	-1.06534	6254960	83.913	-0.719959	0	0.76294	0.96856	ACY2|ASP	HGNC:756|MIM:608034|Ensembl:ENSG00000108381|HPRD:02033|Vega:OTTHUMG00000090655	17	17p13.3	protein-coding	ASPA	aspartoacylase
1.57885	0	0	DHRS7C	dehydrogenase/reductase (SDR family) member 7C	201140	12015040	78.566	-1.65568	-0.877769	8407480	78.947	-0.822578	-0.10062	1.45721	1.57885	9842560	53.4641	-3.17858	-2.75688	7980040	52.6915	-3.42154	-1.9177	-0.2372	-0.421312	6047840	53.8878	-3.05291	-1.06257	4002560	61.659	-2.58775	-1.31226	0.325932	0.364488	SDR32C2	HGNC:32423|Ensembl:ENSG00000184544|Vega:OTTHUMG00000177944	17	17p13.1	protein-coding	DHRS7C	dehydrogenase/reductase (SDR family) member 7C
0.836574	0.00818165	0.587638	PSMD13	proteasome (prosome, macropain) 26S subunit, non-ATPase, 13	5719	12551320	62.3477	-3.46386	-1.52958	5740000	49.7618	-3.04954	-1.89435	0.983023	1.00898	13897440	72.5134	-1.50962	-0.928215	12814600	84.0243	-0.70045	0	0.227765	0.171473	7892000	66.6725	-2.05983	-1.06243	7072080	73.8054	-1.5683	-0.359818	0.491527	0.593389	HSPC027|Rpn9|S11|p40.5	HGNC:9558|MIM:603481|Ensembl:ENSG00000185627|HPRD:04595|Vega:OTTHUMG00000119072	11	11p15.5	protein-coding	PSMD13	proteasome (prosome, macropain) 26S subunit, non-ATPase, 13
-0.431283	0.477388	0	HOXB9	homeobox B9	3219	13961640	92.5902	-0.0921318	0	9677800	82.9505	-0.517095	-0.509418	-0.424963	-0.683103	17026080	94.2376	0.393706	0	16657760	104.255	1.05651	1.05651	0.662807	0.72611	7358400	79.5289	-1.06117	-1.06117	6519440	83.6787	-0.739624	-0.687358	0.257662	0.270119	HOX-2.5|HOX2|HOX2E	HGNC:5120|MIM:142964|Ensembl:ENSG00000170689|HPRD:00852|Vega:OTTHUMG00000159907	17	17q21.3	protein-coding	HOXB9	homeobox B9
0.267973	0.518808	0.772037	SLC10A3	solute carrier family 10 (sodium/bile acid cotransporter family), member 3	8273	15174480	76.7632	-1.85669	-1.85669	8775640	70.1968	-1.49026	-0.540009	0.366428	0.267973	14168880	61.9305	-2.43682	-0.94068	13837560	75.1363	-1.47233	-0.858789	0.964485	1.11072	8668160	71.2256	-1.70615	-1.06016	5927800	66.516	-2.1801	-1.93535	0.620768	0.772037	DXS253E|P3	HGNC:22979|MIM:312090|Ensembl:ENSG00000126903|HPRD:02418|Vega:OTTHUMG00000013369	X	Xq28	protein-coding	SLC10A3	solute carrier family 10 (sodium/bile acid cotransporter family), member 3
0	0.298048	-0.113661	DNAL4	dynein, axonemal, light chain 4	10126	13055680	77.8074	-1.74026	-0.909942	7637080	67.9377	-1.66264	-1.43369	0.0776241	-0.0791049	7445000	66.6385	-2.02433	-1.29445	6423840	82.365	-0.844553	-0.149743	0.327046	0.298048	10163200	74.1672	-1.47766	-1.05901	5471960	79.4103	-1.09787	-1.09768	-0.463417	-0.726622	PIG27	HGNC:2955|MIM:610565|Ensembl:ENSG00000100246|HPRD:13239|Vega:OTTHUMG00000151025	22	22q13.1	protein-coding	DNAL4	dynein, axonemal, light chain 4
2.02264	0.416391	1.84687	IMP3	IMP3, U3 small nucleolar ribonucleoprotein, homolog (yeast)	55272	12774280	73.631	-2.20589	-2.20589	10873320	89.8314	0.00794831	0	2.32824	2.62564	8782760	63.4983	-2.29946	-2.29946	8159920	70.4468	-1.87959	-1.87959	0.419872	0.416391	10500600	79.5642	-1.05843	-1.05843	6958560	77.1548	-1.28718	-0.490793	1.44888	1.91673	BRMS2|C15orf12|MRPS4	HGNC:14497|MIM:612980|HPRD:12664	15	15q24	protein-coding	IMP3	IMP3, U3 small nucleolar ribonucleoprotein, homolog (yeast)
0	-0.631272	0.485645	UMPS	uridine monophosphate synthetase	7372	13701000	77.5426	-1.76979	-0.324787	8833680	69.307	-1.55816	-0.616567	0.138182	-0.00632783	16703640	84.4034	-0.467903	0	12161600	77.2581	-1.28806	0	-0.772197	-1.10338	8825120	71.0174	-1.72233	-1.05778	5860760	84.7612	-0.64877	0	0.413582	0.485645	OPRT	HGNC:12563|MIM:613891|Ensembl:ENSG00000114491|HPRD:02022|Vega:OTTHUMG00000159431	3	3q13	protein-coding	UMPS	uridine monophosphate synthetase
2.02972	0.653691	0.36861	SAP18	Sin3A-associated protein, 18kDa	10284	10462920	57.5547	-3.99823	-2.83563	5714920	61.343	-2.16584	-0.604392	1.83238	2.02972	8247280	65.5633	-2.11854	-0.621606	8478600	65.87	-2.27706	-0.511261	0.648457	0.707814	8050800	68.4669	-1.92045	-1.0569	6384800	74.8554	-1.48017	-1.39788	1.00204	1.29907	2HOR0202|SAP18P	HGNC:10530|MIM:602949|Ensembl:ENSG00000150459|HPRD:04256|Vega:OTTHUMG00000016535	13	13q12.11	protein-coding	SAP18	Sin3A-associated protein, 18kDa
2.44937	4.41772	1.54188	PPAT	phosphoribosyl pyrophosphate amidotransferase	5471	12966160	68.6445	-2.76184	-0.877228	10487920	91.6049	0.143274	0	2.39273	2.70314	7570000	41.6587	-4.21289	-3.87089	13788440	89.8485	-0.194648	-0.145911	3.55841	4.41772	8214880	79.6236	-1.05382	-1.05382	7320680	86.6669	-0.488824	0	1.1777	1.54188	ATASE|GPAT|PRAT	HGNC:9238|MIM:172450|Ensembl:ENSG00000128059|HPRD:01402|Vega:OTTHUMG00000128842	4	4q12	protein-coding	PPAT	phosphoribosyl pyrophosphate amidotransferase
-0.120829	0.254226	-0.0669432	GCLC	glutamate-cysteine ligase, catalytic subunit	2729	13775080	87.7948	-0.626769	-0.626769	7894080	79.2871	-0.796627	-0.796627	-0.911532	-1.26785	14708520	86.6616	-0.270054	-0.211849	14905440	96.6456	0.395646	0.0975631	0.465673	0.474783	10051240	79.63	-1.05332	-1.05332	6037280	84.9675	-0.631453	-0.631453	0.0138191	-0.0669432	GCL|GCS|GLCL|GLCLC	HGNC:4311|MIM:606857|Ensembl:ENSG00000001084|HPRD:06032|Vega:OTTHUMG00000160220	6	6p12	protein-coding	GCLC	glutamate-cysteine ligase, catalytic subunit
0.0951507	0	0	LYN	v-yes-1 Yamaguchi sarcoma viral related oncogene homolog	4067	12742440	75.8289	-1.96085	-0.664629	9541440	83.7739	-0.454268	-0.00189431	1.4807	1.60708	12512040	67.5552	-1.94402	0	13060520	78.8749	-1.14765	-0.700331	0.796369	0.896388	7351920	77.722	-1.20153	-1.04924	6472280	74.7468	-1.48928	-1.01434	0.0425637	-0.0272097	JTK8|p53Lyn|p56Lyn	HGNC:6735|MIM:165120|Ensembl:ENSG00000254087|HPRD:01301|Vega:OTTHUMG00000044345	8	8q13	protein-coding	LYN	v-yes-1 Yamaguchi sarcoma viral related oncogene homolog
-1.21025	1.14924	-0.0309042	C3	complement component 3	718	15501600	86.1499	-0.810168	-0.249441	8788480	64.122	-1.95379	-1.52285	-0.8636	-1.21025	6129280	79.6207	-0.886928	-0.886928	4827640	96.1474	0.352382	0	0.994697	1.14924	11112280	78.8158	-1.11657	-1.04755	7722280	79.341	-1.10368	-0.330245	0.0128845	-0.0682351	AHUS5|ARMD9|ASP|CPAMD1	HGNC:1318|MIM:120700|Ensembl:ENSG00000125730|HPRD:00400	19	19p13.3-p13.2	protein-coding	C3	complement component 3
0	0.181093	0.779959	GNG5	guanine nucleotide binding protein (G protein), gamma 5	2787	13352000	88.142	-0.588069	-0.515751	9322080	83.0752	-0.507583	-0.507583	0.266986	0.148466	13381560	78.3149	-1.00133	-1.00133	12713720	82.4347	-0.838502	-0.782039	0.417674	0.413589	8051880	74.0945	-1.4833	-1.04533	7023360	89.4599	-0.254398	0	0.723706	0.914328	-	HGNC:4408|MIM:600874|Ensembl:ENSG00000174021|HPRD:11865|Vega:OTTHUMG00000009858	1	1p22	protein-coding	GNG5	guanine nucleotide binding protein (G protein), gamma 5
-0.631436	-0.0710822	0	CEACAM1	carcinoembryonic antigen-related cell adhesion molecule 1 (biliary glycoprotein)	634	14524760	80.7654	-1.41047	-0.648967	8839440	81.3241	-0.641198	-0.00817576	-0.756299	-1.0813	12973280	72.4321	-1.51674	-0.223956	11381720	79.5508	-1.08896	-0.118129	-0.254692	-0.443612	7595320	68.9577	-1.88232	-1.04457	6052960	70.5584	-1.84082	-0.503461	0.0414966	-0.0286847	BGP|BGP1|BGPI	HGNC:1814|MIM:109770|Ensembl:ENSG00000079385|HPRD:00191|Vega:OTTHUMG00000151078	19	19q13.2	protein-coding	CEACAM1	carcinoembryonic antigen-related cell adhesion molecule 1 (biliary glycoprotein)
0.517362	-1.16923	0.6278	PROX2	prospero homeobox 2	283571	10393400	75.0555	-2.04707	-1.23112	6407400	67.9042	-1.66519	-0.456737	0.722491	0.695882	10155960	89.0775	-0.0583868	0	4147600	81.848	-0.889449	-0.326503	-0.831062	-1.17843	8967960	79.7528	-1.04378	-1.04378	5226000	89.9591	-0.212501	-0.0744153	0.516422	0.6278	PROX-2	HGNC:26715|Ensembl:ENSG00000119608|Vega:OTTHUMG00000171481	14	14q24.3	protein-coding	PROX2	prospero homeobox 2
-0.996858	-0.333424	-0.130953	AMPH	amphiphysin	273	16169400	88.6191	-0.534877	-0.151357	9953640	78.1637	-0.882348	-0.469256	-0.770241	-1.09805	8187200	103.428	1.19886	0.262295	4703800	93.1726	0.094032	0.094032	-0.717342	-1.03345	10560720	74.9037	-1.42045	-1.04344	7058320	81.9435	-0.88526	-0.625053	-0.255791	-0.439623	AMPH1	HGNC:471|MIM:600418|Ensembl:ENSG00000078053|HPRD:02687|Vega:OTTHUMG00000023725	7	7p14-p13	protein-coding	AMPH	amphiphysin
-0.74774	0.0906964	2.48212	SYN3	synapsin III	8224	11761600	92.7262	-0.0769694	0	7280560	65.3351	-1.86123	-0.119079	-0.478748	-0.74774	11108400	67.3815	-1.95924	-0.636472	10389160	66.4881	-2.22339	-0.281887	0.164405	0.0906964	6349160	61.7404	-2.44294	-1.04093	7232320	87.42	-0.425614	0	2.01733	2.70249	-	HGNC:11496|MIM:602705|Ensembl:ENSG00000185666|HPRD:04083|Vega:OTTHUMG00000031004	22	22q12.3	protein-coding	SYN3	synapsin III
0	1.05431	0.189417	SYTL4	synaptotagmin-like 4	94121	15738400	81.7371	-1.30214	-0.697958	11659720	83.0589	-0.508827	0	0.189131	0.0549022	6142240	80.1312	-0.842202	-0.298277	4532280	90.4546	-0.142016	0	0.978367	1.12842	11790360	78.3945	-1.14929	-1.04051	7004960	70.4843	-1.84703	-0.326023	0.19928	0.189417	SLP4	HGNC:15588|MIM:300723|Ensembl:ENSG00000102362|HPRD:06735|Vega:OTTHUMG00000022004	X	Xq21.33	protein-coding	SYTL4	synaptotagmin-like 4
0	0	0.438238	AQP11	aquaporin 11	282679	13855480	90.6006	-0.313954	-0.313954	9972040	93.6384	0.298438	0	0.612392	0.563567	12747600	73.2729	-1.44308	-1.10321	11360720	75.0139	-1.48296	-0.221423	0.313093	0.280259	9683120	79.8127	-1.03913	-1.03913	7654640	98.4423	0.499495	0	0.379286	0.438238	AQPX1	HGNC:19940|MIM:609914|Ensembl:ENSG00000178301|HPRD:16503|Vega:OTTHUMG00000165194	11	11q14.1	protein-coding	AQP11	aquaporin 11
-0.182082	0.0612823	1.57429	ATP1A3	ATPase, Na+/K+ transporting, alpha 3 polypeptide	478	15337960	85.8167	-0.847308	-0.408298	9435160	77.9209	-0.900877	-0.739946	-0.0535691	-0.23677	15726800	88.5196	-0.107267	-0.107267	14632240	93.7807	0.146839	0	0.254106	0.205056	8247760	79.8161	-1.03887	-1.03887	6998320	85.8144	-0.560375	-0.553802	1.22469	1.60683	AHC2|DYT12|RDP	HGNC:801|MIM:182350|Ensembl:ENSG00000105409|HPRD:01666|Vega:OTTHUMG00000137384	19	19q13.31	protein-coding	ATP1A3	ATPase, Na+/K+ transporting, alpha 3 polypeptide
1.37924	0	0.0819072	ZNF808	zinc finger protein 808	388558	12478480	77.1907	-1.80902	-0.471336	11077560	78.9118	-0.825266	-0.42465	1.86435	2.06814	6076480	85.4151	-0.379264	-0.0818242	4091960	79.6969	-1.07626	-1.00659	0.273588	0.229893	12004320	79.8171	-1.03878	-1.03878	7843880	78.9256	-1.13855	-1.13855	0.429825	0.508098	-	HGNC:33230|Ensembl:ENSG00000198482|Vega:OTTHUMG00000158230	19	19q13.41	protein-coding	ZNF808	zinc finger protein 808
-0.15587	0.437464	0	SLC25A22	solute carrier family 25 (mitochondrial carrier: glutamate), member 22	79751	15236600	88.0579	-0.597436	-0.54975	10125440	87.6436	-0.158989	-0.0729257	-0.12235	-0.319429	9987840	85.8633	-0.33999	-0.33999	9611560	91.0279	-0.0922228	-0.0922228	0.78694	0.884367	9591800	79.8504	-1.0362	-1.0362	6002320	78.1167	-1.20645	-1.20645	0.0700777	0.0108226	EIEE3|GC1|NET44	HGNC:19954|MIM:609302|Ensembl:ENSG00000177542|HPRD:15356|Vega:OTTHUMG00000133310	11	11p15.5	protein-coding	SLC25A22	solute carrier family 25 (mitochondrial carrier: glutamate), member 22
0.159107	0.546341	0	RGS1	regulator of G-protein signaling 1	5996	15637080	82.7463	-1.18963	-0.487493	9766480	82.482	-0.552844	-0.101992	0.636788	0.592885	17063400	76.2262	-1.18433	-0.342235	13551760	88.8578	-0.280685	0	0.521801	0.546341	7870360	76.2843	-1.3132	-1.0357	5954480	83.218	-0.77829	-0.568648	0.135679	0.101503	1R20|BL34|IER1|IR20	HGNC:9991|MIM:600323|Ensembl:ENSG00000090104|HPRD:15968|Vega:OTTHUMG00000035598	1	1q31	protein-coding	RGS1	regulator of G-protein signaling 1
-0.662112	0.0441125	0.751814	LPAR5	lysophosphatidic acid receptor 5	57121	17821760	100.686	0.810504	0.163787	10841000	93.7295	0.305391	0	-0.505113	-0.779425	19124880	97.9443	0.718456	0	12721240	104.98	1.11948	0.257329	0.308407	0.274284	9404320	79.8577	-1.03563	-1.03563	7837720	91.7452	-0.0625918	-0.0625918	0.606138	0.751814	GPR92|GPR93|KPG_010|LPA5	HGNC:13307|MIM:606926|Ensembl:ENSG00000184574|HPRD:09495|Vega:OTTHUMG00000168713	12	12p13.31	protein-coding	LPAR5	lysophosphatidic acid receptor 5
0.68986	0.120229	0	PTPRM	protein tyrosine phosphatase, receptor type, M	5797	14678560	90.1628	-0.362765	-0.362765	10689680	93.7426	0.306387	0	0.71748	0.68986	13179080	67.2574	-1.97011	-0.671025	13909280	87.2139	-0.423449	-0.300731	1.46809	1.75277	9453000	79.8843	-1.03357	-1.03357	5845840	76.2999	-1.35893	-1.35893	0.000500686	-0.0853531	PTPRL1|R-PTP-MU|RPTPM|RPTPU|hR-PTPu	HGNC:9675|MIM:176888|Ensembl:ENSG00000173482|HPRD:01479|Vega:OTTHUMG00000131575	18	18p11.2	protein-coding	PTPRM	protein tyrosine phosphatase, receptor type, M
1.91245	-0.481275	1.02057	MARS	methionyl-tRNA synthetase	4141	11501920	66.7402	-2.97415	-2.14382	8451000	75.527	-1.08354	-0.771367	1.99537	2.2256	8662240	81.3763	-0.733112	-0.689197	7180040	73.5716	-1.60822	-1.39772	-0.47141	-0.719907	8907280	72.5707	-1.60167	-1.03306	6637080	84.5759	-0.664317	-0.548241	1.04895	1.36391	METRS|MRS|MTRNS	HGNC:6898|MIM:156560|Ensembl:ENSG00000166986|HPRD:08864|Vega:OTTHUMG00000169996	12	12q13	protein-coding	MARS	methionyl-tRNA synthetase
0.344799	0.801002	0	PDGFRB	platelet-derived growth factor receptor, beta polypeptide	5159	12674960	77.9952	-1.71932	-1.64132	8827880	72.8348	-1.28897	-1.08008	0.957623	0.978458	12268280	66.2391	-2.05933	-1.04605	13388640	77.4529	-1.27114	-1.27114	1.08377	1.26279	7705760	69.5421	-1.83693	-1.0314	5509440	76.2361	-1.36428	-1.04187	0.472645	0.567287	CD140B|JTK12|PDGFR|PDGFR-1|PDGFR1	HGNC:8804|MIM:173410|Ensembl:ENSG00000113721|HPRD:01423|Vega:OTTHUMG00000130053	5	5q33.1	protein-coding	PDGFRB	platelet-derived growth factor receptor, beta polypeptide
-1.17937	-0.647313	0.72616	IPO8	importin 8	10526	16016480	88.1039	-0.592311	-0.278051	6668760	66.5789	-1.76632	-0.88874	-1.01151	-1.388	16231560	85.9142	-0.335536	-0.335536	13764920	87.0862	-0.434538	-0.338853	-0.900029	-1.26635	8347240	70.9879	-1.72462	-1.03065	6677480	85.2868	-0.604652	-0.0461531	0.662833	0.830183	RANBP8	HGNC:9853|MIM:605600|Ensembl:ENSG00000133704|HPRD:09282|Vega:OTTHUMG00000169172	12	12p11.21	protein-coding	IPO8	importin 8
1.29342	0.468546	0	TPT1	tumor protein, translationally-controlled 1	7178	13109280	85.3731	-0.896763	-0.896763	9401720	76.7556	-0.989793	-0.989793	1.2197	1.29342	11107320	78.0025	-1.0287	-0.882908	10419320	86.6431	-0.473025	-0.411128	0.549976	0.582261	9578760	77.0821	-1.25124	-1.02719	6628520	71.8854	-1.72945	-1.71414	0.537588	0.657058	HRF|TCTP|p02	HGNC:12022|MIM:600763|Ensembl:ENSG00000133112|HPRD:15979|Vega:OTTHUMG00000016845	13	13q14	protein-coding	TPT1	tumor protein, translationally-controlled 1
0.552587	1.1569	0.569452	CLPP	ClpP caseinolytic peptidase, ATP-dependent, proteolytic subunit homolog (E. coli)	8192	15342360	81.411	-1.3385	-1.17083	8345440	66.7831	-1.75074	0	0.846231	0.844589	12442120	70.4056	-1.69429	-1.60611	13299880	85.3938	-0.581517	-0.581517	1.0883	1.26857	8448600	73.5958	-1.52204	-1.02652	6522440	78.3634	-1.18574	-0.764934	0.47421	0.569452	-	HGNC:2084|MIM:601119|Ensembl:ENSG00000125656|HPRD:03074	19	19p13.3	protein-coding	CLPP	ClpP caseinolytic peptidase, ATP-dependent, proteolytic subunit homolog (E. coli)
0	-0.0512997	0.729644	DPYSL3	dihydropyrimidinase-like 3	1809	15187520	91.6416	-0.197894	0	9347880	94.9984	0.402212	0.278873	0.241132	0.117395	14145640	88.5222	-0.107042	0	12521760	88.7346	-0.291382	-0.0725296	0.0530275	-0.0512997	10310920	79.7152	-1.0467	-1.02643	6640000	95.8867	0.285004	0	0.590099	0.729644	CRMP-4|CRMP4|DRP-3|DRP3|LCRMP|ULIP|ULIP-1	HGNC:3015|MIM:601168|Ensembl:ENSG00000113657|HPRD:03104|Vega:OTTHUMG00000163437	5	5q32	protein-coding	DPYSL3	dihydropyrimidinase-like 3
0	0.583644	0.186545	LDLRAD2	low density lipoprotein receptor class A domain containing 2	401944	11757880	74.2606	-2.13569	-2.04082	6192400	67.8225	-1.67143	-0.534055	0.0386912	-0.125894	12030560	67.8974	-1.91404	-1.62748	3850160	82.1345	-0.864574	0	0.55106	0.583644	8732040	77.6547	-1.20676	-1.02468	5753320	88.3077	-0.351109	-0.0542027	0.197202	0.186545	-	HGNC:32071|Ensembl:ENSG00000187942|HPRD:18436|Vega:OTTHUMG00000002675	1	1p36.12	protein-coding	LDLRAD2	low density lipoprotein receptor class A domain containing 2
1.85808	0.602351	0.020562	ROM1	retinal outer segment membrane protein 1	6094	8642640	51.3047	-4.69504	-2.27483	6427000	56.1355	-2.5632	-0.881443	2.13184	2.38961	10907360	50.7676	-3.41483	-2.19408	10160000	81.1332	-0.951526	-0.202768	0.565734	0.602351	8314600	70.2427	-1.7825	-1.02229	5903000	72.2157	-1.70172	-0.575028	0.0807806	0.0256171	ROM|ROSP1|RP7|TSPAN23	HGNC:10254|MIM:180721|Ensembl:ENSG00000149489|HPRD:01616|Vega:OTTHUMG00000167528	11	11q13	protein-coding	ROM1	retinal outer segment membrane protein 1
-0.300501	0	0.90547	SLC22A11	solute carrier family 22 (organic anion/urate transporter), member 11	55867	14279880	77.929	-1.72671	-1.57632	7886800	65.5488	-1.84492	-0.821407	-0.118217	-0.314462	11375360	70.8987	-1.65109	0	9679280	74.5868	-1.52006	-0.298032	0.110411	0.021859	8266520	62.5243	-2.38205	-1.02227	6713440	78.5605	-1.1692	-0.139994	1.03999	1.35152	OAT4|hOAT4	HGNC:18120|MIM:607097|Ensembl:ENSG00000168065|HPRD:06161|Vega:OTTHUMG00000045142	11	11q13.1	protein-coding	SLC22A11	solute carrier family 22 (organic anion/urate transporter), member 11
0	-0.211028	0	EIF4A2	eukaryotic translation initiation factor 4A2	1974	14431480	88.1672	-0.585258	-0.585258	8607120	86.4488	-0.250159	-0.250159	-0.282567	-0.511975	17283000	95.6755	0.51968	0.212026	14633280	98.9726	0.59773	0.0023659	-0.0722591	-0.211028	8911000	76.087	-1.32854	-1.01812	6854160	95.1478	0.222987	0	0.295119	0.321896	BM-010|DDX2B|EIF4A|EIF4F|eIF-4A-II|eIF4A-II	HGNC:3284|MIM:601102|Ensembl:ENSG00000156976|HPRD:03062|Vega:OTTHUMG00000156564	3	3q28	protein-coding	EIF4A2	eukaryotic translation initiation factor 4A2
0.0851749	0	1.49078	NCR2	natural cytotoxicity triggering receptor 2	9436	13809360	76.9272	-1.83839	-1.73721	7426760	69.3755	-1.55293	-1.49021	0.285468	0.170678	4468240	58.9895	-2.69449	-1.67603	8911640	64.4722	-2.39845	-1.57487	0.296037	0.258514	8866400	74.3615	-1.46257	-1.01705	6786640	74.9303	-1.47388	-0.17546	1.36559	1.8016	CD336|LY95|NK-p44|NKP44|dJ149M18.1	HGNC:6732|MIM:604531|Ensembl:ENSG00000096264|HPRD:05168|Vega:OTTHUMG00000014678	6	6p21.1	protein-coding	NCR2	natural cytotoxicity triggering receptor 2
0	0	0.306175	ATP2A1	ATPase, Ca++ transporting, cardiac muscle, fast twitch 1	487	12826840	77.8637	-1.73399	-0.306441	8191800	69.6448	-1.53238	-0.413603	0.201611	0.0698997	14820040	70.5167	-1.68456	-0.169165	11203200	77.3937	-1.27629	-0.00078838	0.168377	0.0957593	7035680	68.0864	-1.95	-1.01665	5380880	82.3724	-0.849259	-0.694537	0.283746	0.306175	ATP2A|SERCA1	HGNC:811|MIM:108730|Ensembl:ENSG00000196296|HPRD:00157|Vega:OTTHUMG00000131760	16	16p12.1	protein-coding	ATP2A1	ATPase, Ca++ transporting, cardiac muscle, fast twitch 1
-0.405137	0.534515	0.614751	DNASE1	deoxyribonuclease I	1773	13933240	84.853	-0.954751	-0.954751	7040000	71.5444	-1.38743	-1.28041	-0.432678	-0.692375	17560920	88.0874	-0.145136	-0.145136	13712560	88.7199	-0.292666	-0.292666	0.629342	0.683446	10812560	80.1214	-1.01515	-1.01515	6626560	94.6412	0.18047	0	0.809295	1.03264	DNL1|DRNI	HGNC:2956|MIM:125505|Ensembl:ENSG00000213918|HPRD:00509|Vega:OTTHUMG00000129426	16	16p13.3	protein-coding	DNASE1	deoxyribonuclease I
-0.430389	-0.986315	-0.115502	MAP3K3	mitogen-activated protein kinase kinase kinase 3	4215	14210560	89.2617	-0.463232	0	9633760	85.0868	-0.354084	-0.0879048	-0.318395	-0.555032	18681160	99.415	0.847315	0.060227	15660560	89.8961	-0.190513	-0.190513	-1.03783	-1.44203	8611640	80.1288	-1.01457	-1.01457	6588760	78.0885	-1.20881	-1.0616	-0.135807	-0.27377	MAPKKK3|MEKK3	HGNC:6855|MIM:602539|Ensembl:ENSG00000198909|HPRD:03965|Vega:OTTHUMG00000178905	17	17q23.3	protein-coding	MAP3K3	mitogen-activated protein kinase kinase kinase 3
0.532588	0	0.44938	TADA2B	transcriptional adaptor 2B	93624	14801880	87.9888	-0.605148	-0.209379	10449840	89.4844	-0.0185336	0	0.586614	0.532588	10937720	80.3084	-0.826674	0	9429360	95.212	0.271147	0	0.223266	0.165738	7815000	70.5697	-1.7571	-1.01448	6462960	82.036	-0.877495	-0.480885	0.879609	1.12983	ADA2(beta)|ADA2B	HGNC:30781|MIM:608790|Ensembl:ENSG00000173011|Vega:OTTHUMG00000159983	4	4p16.1	protein-coding	TADA2B	transcriptional adaptor 2B
0.541053	0.152202	0.0379231	POLR1D	polymerase (RNA) I polypeptide D, 16kDa	51082	12970760	72.9491	-2.28192	-2.07808	7987880	68.1356	-1.64754	-1.02916	0.634382	0.589994	12048640	75.5115	-1.24695	-0.325513	10061840	78.2372	-1.20303	-1.02203	0.396506	0.386602	9624040	76.7259	-1.2789	-1.01307	6479600	79.0095	-1.13151	-0.72657	0.147392	0.117693	AC19|POLR1C|RPA16|RPA9|RPAC2|RPC16|RPO1-3|TCS2	HGNC:20422|MIM:613715|Ensembl:ENSG00000186184|HPRD:14717|HPRD:17877|Vega:OTTHUMG00000016635	13	13q12.2	protein-coding	POLR1D	polymerase (RNA) I polypeptide D, 16kDa
-1.79791	0.104134	0.370925	CACNG7	calcium channel, voltage-dependent, gamma subunit 7	59284	16622320	90.3568	-0.341141	0	7432880	61.3849	-2.16264	-1.31438	-1.42475	-1.88462	16374760	89.8551	0.00973863	0	10957680	91.9095	-0.0156608	-0.0156608	0.297203	0.26	9263640	80.1501	-1.01292	-1.01292	8016840	84.3613	-0.682329	-0.362385	0.330589	0.370925	-	HGNC:13626|MIM:606899|Ensembl:ENSG00000105605|HPRD:06062|Vega:OTTHUMG00000064852	19	19q13.4	protein-coding	CACNG7	calcium channel, voltage-dependent, gamma subunit 7
0.218398	-0.167404	0	SCYL1	SCY1-like 1 (S. cerevisiae)	57410	14676680	83.4688	-1.10908	-0.534554	9743520	80.3363	-0.716573	-0.126582	0.392506	0.299313	17480960	83.81	-0.519888	0	15275240	85.6654	-0.557929	0	-0.0380415	-0.167404	7948040	68.3506	-1.92948	-1.01288	5375560	74.0662	-1.54641	-0.991196	-0.0214322	-0.115671	GKLP|NKTL|NTKL|P105|TAPK|TEIF|TRAP	HGNC:14372|MIM:607982|Ensembl:ENSG00000142186|HPRD:06414|Vega:OTTHUMG00000166325	11	11q13	protein-coding	SCYL1	SCY1-like 1 (S. cerevisiae)
0	-0.232448	0.0313872	GPX4	glutathione peroxidase 4	2879	12754040	72.4093	-2.34209	-0.869198	9323920	76.4171	-1.01563	-0.334238	0.45992	0.380329	10147920	72.4689	-1.51352	0	10202200	73.6365	-1.60258	-0.563334	-0.0890608	-0.232448	7946120	70.0419	-1.7981	-1.01275	5950960	74.6713	-1.49562	0	0.302483	0.332074	GPx-4|GSHPx-4|MCSP|PHGPx|snGPx|snPHGPx	HGNC:4556|MIM:138322|Ensembl:ENSG00000167468|HPRD:11819|Vega:OTTHUMG00000181874	19	19p13.3	protein-coding	GPX4	glutathione peroxidase 4
-0.95491	-1.42412	-0.433817	CRIP2	cysteine-rich protein 2	1397	15351520	97.0425	0.404247	0	9389920	85.7049	-0.306926	-0.306926	-0.711174	-1.02706	16265960	90.5682	0.0722189	0.0116683	13488080	79.9809	-1.0516	-0.955397	-1.1477	-1.58211	10296640	80.1729	-1.01115	-1.01115	6276120	77.446	-1.26274	-1.26274	-0.251591	-0.433817	CRIP|CRP2|ESP1	HGNC:2361|MIM:601183|Ensembl:ENSG00000182809|HPRD:03113|Vega:OTTHUMG00000029906	14	14q32.3	protein-coding	CRIP2	cysteine-rich protein 2
0	0.700039	0.262189	MYC	v-myc myelocytomatosis viral oncogene homolog (avian)	4609	12864600	74.6471	-2.0926	0	8145080	72.793	-1.29216	0	0.0914826	-0.06245	8724960	49.4609	-3.52932	-2.29781	8965400	61.4495	-2.66096	-0.662974	0.673158	0.739307	8870560	64.0458	-2.26386	-1.01054	5709640	70.2931	-1.86308	-0.218553	0.40078	0.467949	MRTL|bHLHe39|c-Myc	HGNC:7553|MIM:190080|Ensembl:ENSG00000136997|HPRD:01818|Vega:OTTHUMG00000128475	8	8q24.21	protein-coding	MYC	v-myc myelocytomatosis viral oncogene homolog (avian)
-0.462175	-0.168275	0	ZNF226	zinc finger protein 226	7769	15629640	94.9195	0.16756	0.16756	10484360	88.7631	-0.0735687	0	-0.241129	-0.462175	17137200	90.7072	0.084393	0	13626320	86.5629	-0.479985	0	-0.6979	-1.00866	9301840	78.302	-1.15647	-1.0094	6758520	79.3145	-1.10591	-1.10591	0.0505615	-0.0161545	-	HGNC:13019|Ensembl:ENSG00000167380|HPRD:15751|Vega:OTTHUMG00000182351	19	19q13.2	protein-coding	ZNF226	zinc finger protein 226
0.302264	0.310022	0.0755045	TRMT2A	tRNA methyltransferase 2 homolog A (S. cerevisiae)	27037	15005080	78.0567	-1.71248	-1.71248	8937360	73.1001	-1.26873	-0.637479	0.731793	0.70706	13677280	91.3686	0.142344	0.00295378	12365360	100.554	0.735065	0.207631	0.54055	0.570244	11028280	80.2229	-1.00726	-1.00726	8063680	86.0658	-0.539268	-0.539268	0.467994	0.560859	HTF9C	HGNC:24974|MIM:611151|Ensembl:ENSG00000099899|HPRD:13719|Vega:OTTHUMG00000150454	22	22q11.21	protein-coding	TRMT2A	tRNA methyltransferase 2 homolog A (S. cerevisiae)
-0.324167	0.158505	0	ZNF14	zinc finger protein 14	7561	16697680	87.7893	-0.627388	-0.627388	11069800	80.3637	-0.714476	-0.714476	-0.126292	-0.324167	7115400	91.6246	0.164769	0	4904200	96.0448	0.343466	0.00244588	0.217593	0.158505	11641240	80.2307	-1.00666	-1.00666	7976440	81.113	-0.954965	-0.954965	0.0516914	-0.0145926	GIOT-4|KOX6	HGNC:12924|MIM:194556|Ensembl:ENSG00000105708|HPRD:01933|Vega:OTTHUMG00000182362	19	19p13.11	protein-coding	ZNF14	zinc finger protein 14
0.560968	1.41284	0.231276	TCF3	transcription factor 3 (E2A immunoglobulin enhancer binding factors E12/E47)	6929	12917160	76.6793	-1.86604	0	9360800	81.7603	-0.607914	0	1.25812	1.33959	13877720	74.6323	-1.32397	0	10110600	90.6791	-0.122515	0	1.20146	1.41284	9543800	80.2345	-1.00636	-1.00636	7147120	84.6121	-0.661278	-0.468479	0.537884	0.657467	E2A|E47|ITF1|TCF-3|VDIR|bHLHb21	HGNC:11633|MIM:147141|Ensembl:ENSG00000071564|HPRD:00918|Vega:OTTHUMG00000180031	19	19p13.3	protein-coding	TCF3	transcription factor 3 (E2A immunoglobulin enhancer binding factors E12/E47)
0.274844	-0.545919	-0.356421	CCND1	cyclin D1	595	13704120	75.8202	-1.96182	-1.48734	8626720	79.367	-0.79053	-0.79053	0.748953	0.727683	15381360	96.0341	0.551099	0.243585	13388360	84.3318	-0.67375	-0.67375	-0.334939	-0.545919	8662160	78.6435	-1.12995	-1.00621	6218840	88.2809	-0.353358	-0.353358	-0.400038	-0.639014	BCL1|D11S287E|PRAD1|U21B31	HGNC:1582|MIM:168461|Ensembl:ENSG00000110092|HPRD:01346|Vega:OTTHUMG00000167877	11	11q13	protein-coding	CCND1	cyclin D1
-0.813641	-0.862697	0.550211	RFX1	regulatory factor X, 1 (influences HLA class II expression)	5989	17512000	92.933	-0.0539156	0	10852720	86.0915	-0.277422	0	-0.533584	-0.813641	7206480	93.4049	0.320745	0.320745	4334960	86.3352	-0.499761	0	-0.820506	-1.16497	9396720	75.9785	-1.33696	-1.00613	8042800	82.6342	-0.827291	0	0.460291	0.550211	EFC|RFX	HGNC:9982|MIM:600006|Ensembl:ENSG00000132005|HPRD:02476|Vega:OTTHUMG00000181979	19	19p13.1	protein-coding	RFX1	regulatory factor X, 1 (influences HLA class II expression)
-0.108463	0.704448	-0.114813	PGAP2	post-GPI attachment to proteins 2	27315	16721160	93.0803	-0.0375005	0	12748680	91.6274	0.144989	0	0.0531951	-0.108463	6645120	83.1303	-0.579444	-0.160429	5068280	100.397	0.721438	0.261878	0.66503	0.728945	11263720	77.0469	-1.25397	-1.00375	7169000	79.4203	-1.09703	-1.09703	-0.241659	-0.420088	CWH43-N|FRAG1	HGNC:17893|Ensembl:ENSG00000148985|HPRD:17016|Vega:OTTHUMG00000012238	11	11p15.5	protein-coding	PGAP2	post-GPI attachment to proteins 2
0.109957	-0.403308	0	GJB1	gap junction protein, beta 1, 32kDa	2705	14188280	92.6605	-0.0843036	0	9306040	73.1216	-1.26709	0	0.234942	0.109957	7235760	89.0422	-0.0614845	-0.0614845	4021120	82.7813	-0.808402	0	-0.954209	-1.33543	11317720	80.2729	-1.00338	-1.00338	7860720	80.7634	-0.984304	0	0.01908	-0.0596711	CMTX|CMTX1|CX32	HGNC:4283|MIM:304040|Ensembl:ENSG00000169562|HPRD:02367|Vega:OTTHUMG00000021797	X	Xq13.1	protein-coding	GJB1	gap junction protein, beta 1, 32kDa
1.2032	0.158757	0	CNDP1	carnosine dipeptidase 1 (metallopeptidase M20 family)	84735	14625520	93.8402	0.0472291	0	10971200	98.2303	0.648817	0.648817	1.14463	1.2032	9669800	57.2805	-2.84422	-2.84422	9735680	61.0725	-2.6937	-1.96006	0.217791	0.158757	8289160	80.2804	-1.0028	-1.0028	5864240	84.8115	-0.644546	0	0.0428096	-0.0268698	CN1|CPGL2|HsT2308	HGNC:20675|MIM:609064|Ensembl:ENSG00000150656|HPRD:09883|HPRD:09894|Vega:OTTHUMG00000132852	18	18q22.3	protein-coding	CNDP1	carnosine dipeptidase 1 (metallopeptidase M20 family)
1.94674	0.211616	1.43598	CRIP1	cysteine-rich protein 1 (intestinal)	1396	12438440	78.6279	-1.64879	-1.22276	8234000	83.6785	-0.461544	0	2.2298	2.50733	7151960	64.4345	-2.21743	-1.72636	4933440	69.5418	-1.95818	-0.74549	0.259252	0.211616	9217440	71.7699	-1.66387	-1.00223	6472680	93.4705	0.0822082	0.0822082	1.10109	1.43598	CRHP|CRIP|CRP-1|CRP1	HGNC:2360|MIM:123875|Ensembl:ENSG00000213145|HPRD:00469|Vega:OTTHUMG00000029908	14	14q32.33	protein-coding	CRIP1	cysteine-rich protein 1 (intestinal)
2.5635	0.65702	-0.850705	ECT2	epithelial cell transforming sequence 2 oncogene	1894	8864120	59.8387	-3.74359	-3.71646	8551160	75.6283	-1.07581	-1.07581	2.63735	2.99712	15063080	85.9583	-0.331669	-0.244246	14527120	94.1926	0.182615	0.182615	0.608615	0.65702	9750720	76.7309	-1.27851	-1.00185	4918560	63.9333	-2.39687	-2.13852	-1.11835	-1.63193	ARHGEF31	HGNC:3155|MIM:600586|Ensembl:ENSG00000114346|HPRD:11860|Vega:OTTHUMG00000156762	3	3q26.1-q26.2	protein-coding	ECT2	epithelial cell transforming sequence 2 oncogene
0.0851525	-0.179445	0.587719	ARID4B	AT rich interactive domain 4B (RBP1-like)	51742	17667440	92.9499	-0.0520297	0	12743520	91.9052	0.166187	0	0.285933	0.171236	6833640	86.5318	-0.281426	-0.281426	4398880	85.2618	-0.592978	-0.444637	-0.169879	-0.335484	11741880	80.3177	-0.999904	-0.999904	7911960	86.1417	-0.532899	0	0.935459	1.20703	BCAA|BRCAA1|RBBP1L1|RBP1L1|SAP180	HGNC:15550|MIM:609696|Ensembl:ENSG00000054267|HPRD:10661|Vega:OTTHUMG00000039621	1	1q42.1-q43	protein-coding	ARID4B	AT rich interactive domain 4B (RBP1-like)
1.08583	-0.931152	1.11101	BRD4	bromodomain containing 4	23476	12352240	73.8431	-2.18224	-2.18224	8196880	82.7867	-0.529592	-0.469971	1.2156	1.28849	12357280	71.1834	-1.62615	-1.3359	3864200	69.3711	-1.97301	-1.97301	-0.637105	-0.931152	10835880	78.3534	-1.15249	-0.997602	6574400	91.5183	-0.081635	0	1.07085	1.39418	CAP|HUNK1|HUNKI|MCAP	HGNC:13575|MIM:608749|Ensembl:ENSG00000141867|HPRD:10574	19	19p13.1	protein-coding	BRD4	bromodomain containing 4
-0.106907	0	0	DNAH8	dynein, axonemal, heavy chain 8	1769	15373880	84.2142	-1.02597	-0.842054	8470880	74.9294	-1.12914	-0.166699	-0.453839	-0.717805	13037720	91.3477	0.140508	0	12424040	90.9633	-0.0978372	0	0.229575	0.173782	8589560	74.8058	-1.42805	-0.997559	6304160	79.0915	-1.12463	0	-0.526192	-0.813396	ATPase|hdhc9	HGNC:2952|MIM:603337|Ensembl:ENSG00000124721|HPRD:04515|Vega:OTTHUMG00000016253	6	6p21.2	protein-coding	DNAH8	dynein, axonemal, heavy chain 8
0.0767483	0.195249	0.782902	PMM1	phosphomannomutase 1	5372	14096720	70.0244	-2.60799	-0.728702	7634240	66.1835	-1.79649	-0.301329	0.811499	0.802849	14239880	63.6129	-2.28942	-0.409097	4654160	71.9054	-1.75291	-0.323351	0.536507	0.565089	7392120	62.1454	-2.41148	-0.997472	7067760	73.147	-1.62355	0	0.787931	1.0031	Sec53	HGNC:9114|MIM:601786|Ensembl:ENSG00000100417|HPRD:03473|Vega:OTTHUMG00000150972	22	22q13.2	protein-coding	PMM1	phosphomannomutase 1
1.0876	-1.23105	0.431332	COX10	cytochrome c oxidase assembly homolog 10 (yeast)	1352	8789040	49.1473	-4.93557	-1.46406	6141320	62.4115	-2.08431	-1.20884	1.14748	1.20662	10856480	80.1458	-0.840922	-0.183632	11031520	71.3736	-1.7991	-1.67789	-0.984877	-1.37453	7484040	65.1779	-2.17592	-0.996826	6372240	79.3537	-1.10262	-0.606028	0.414839	0.487384	-	HGNC:2260|MIM:602125|Ensembl:ENSG00000006695|HPRD:03673|Vega:OTTHUMG00000058814	17	17p12	protein-coding	COX10	cytochrome c oxidase assembly homolog 10 (yeast)
-0.920743	0.240939	1.08629	SELE	selectin E	6401	16875400	98.4631	0.562631	0.562631	8037800	67.9519	-1.66155	-0.87103	-0.622704	-0.920743	19250560	82.3018	-0.652026	0	15384200	87.832	-0.369774	0	0.282252	0.240939	7701560	65.7168	-2.13407	-0.996454	7437200	82.9358	-0.801972	0	0.848112	1.08629	CD62E|ELAM|ELAM1|ESEL|LECAM2	HGNC:10718|MIM:131210|Ensembl:ENSG00000007908|HPRD:00566|Vega:OTTHUMG00000034851	1	1q22-q25	protein-coding	SELE	selectin E
2.71124	0	0	RACGAP1	Rac GTPase activating protein 1	29127	12132520	67.0752	-2.93679	-2.07615	9169320	74.9973	-1.12396	-0.759383	2.81214	3.20717	11920480	87.7878	-0.171381	0	10891560	90.5377	-0.134798	0	0.0365835	-0.0722643	10630920	77.3324	-1.23179	-0.993935	6786920	72.4386	-1.68301	-1.4868	-0.143397	-0.284261	CYK4|HsCYK-4|ID-GAP|MgcRacGAP	HGNC:9804|MIM:604980|Ensembl:ENSG00000161800|HPRD:05402|Vega:OTTHUMG00000169811	12	12q13.12	protein-coding	RACGAP1	Rac GTPase activating protein 1
0	0.0537826	0.260535	MMEL1	membrane metallo-endopeptidase-like 1	79258	14808960	90.8205	-0.289434	-0.289434	10790840	86.4071	-0.25334	-0.25334	0.0360943	-0.129014	14810800	95.7022	0.522023	0	14008840	94.6549	0.222759	0.222759	0.135451	0.0537826	9973840	80.2614	-1.00428	-0.993906	7700680	83.5128	-0.753548	-0.707327	0.250729	0.260535	MMEL2|NEP2|NEPII|NL1|NL2|SEP	HGNC:14668|Ensembl:ENSG00000142606|HPRD:07024|Vega:OTTHUMG00000000846	1	1p36	protein-coding	MMEL1	membrane metallo-endopeptidase-like 1
1.13227	1.51864	0.273338	TCF7L2	transcription factor 7-like 2 (T-cell specific, HMG-box)	6934	14923640	84.0989	-1.03883	-0.816142	10617720	92.0482	0.177097	0.162202	1.21593	1.28888	15426120	72.9074	-1.4751	-1.4751	12651640	82.9558	-0.793245	-0.190657	1.28444	1.51864	7964480	67.2848	-2.01226	-0.99288	6025680	77.0529	-1.29573	-0.751587	0.259991	0.273338	TCF-4|TCF4	HGNC:11641|MIM:602228|Ensembl:ENSG00000148737|HPRD:03751|Vega:OTTHUMG00000019070	10	10q25.3	protein-coding	TCF7L2	transcription factor 7-like 2 (T-cell specific, HMG-box)
-0.026188	0.1942	0.974428	ZNF22	zinc finger protein 22	7570	15621000	89.0728	-0.48429	-0.321255	11221040	84.9748	-0.362633	-0.295981	-0.147135	-0.349216	6460240	82.6697	-0.619795	-0.0148944	4586920	90.3849	-0.148062	0	0.623134	0.67553	9395160	64.7509	-2.20909	-0.991788	8030680	89.8091	-0.225089	-0.203321	1.15428	1.50951	HKR-T1|KOX15|ZNF422|Zfp422	HGNC:13012|MIM:194529|Ensembl:ENSG00000165512|HPRD:01917|Vega:OTTHUMG00000018064	10	10q11	protein-coding	ZNF22	zinc finger protein 22
2.35324	0.0728345	0.596664	EIF2AK4	eukaryotic translation initiation factor 2 alpha kinase 4	440275	10805440	66.7829	-2.96938	-2.3678	9731320	85.6559	-0.310659	-0.112193	2.15475	2.41714	13995920	67.2808	-1.96806	-1.61119	12644920	69.7922	-1.93644	-1.55966	0.150395	0.0728345	8846520	73.4147	-1.53611	-0.9904	6135800	82.7219	-0.819928	-0.549826	0.658448	0.824122	GCN2	HGNC:19687|MIM:609280|Ensembl:ENSG00000128829|HPRD:18447|Vega:OTTHUMG00000172403	15	15q15.1	protein-coding	EIF2AK4	eukaryotic translation initiation factor 2 alpha kinase 4
1.6273	0.381027	-0.314691	SMARCAL1	SWI/SNF related, matrix associated, actin dependent regulator of chromatin, subfamily a-like 1	50485	11310680	64.9068	-3.17854	-3.02036	7210440	61.5129	-2.15288	-0.935021	1.49752	1.6273	10046360	72.8754	-1.4779	-1.4779	10294960	72.2746	-1.72085	-1.14077	0.583767	0.625342	9993880	80.4572	-0.989064	-0.989064	5660680	76.7782	-1.31878	-1.31878	-0.165411	-0.314691	HARP|HHARP	HGNC:11102|MIM:606622|Ensembl:ENSG00000138375|HPRD:05969|Vega:OTTHUMG00000133055	2	2q35	protein-coding	SMARCAL1	SWI/SNF related, matrix associated, actin dependent regulator of chromatin, subfamily a-like 1
0	-0.227422	0	LETM1	leucine zipper-EF-hand containing transmembrane protein 1	3954	10871800	71.0013	-2.49908	-0.709919	7142360	52.1116	-2.87023	-1.31019	0.0340421	-0.131481	6863440	84.9307	-0.421701	0	3701160	76.306	-1.37075	-0.367376	-0.322474	-0.530027	8778920	65.1776	-2.17595	-0.986254	6630240	73.615	-1.58428	-0.608294	0.945571	1.22101	-	HGNC:6556|MIM:604407|Ensembl:ENSG00000168924|HPRD:05101|Vega:OTTHUMG00000121149	4	4p16.3	protein-coding	LETM1	leucine zipper-EF-hand containing transmembrane protein 1
-0.0909302	0.13885	0.218348	AQP10	aquaporin 10	89872	15935120	88.2292	-0.578343	-0.0716917	9124240	81.8804	-0.598752	-0.371292	-0.140763	-0.341557	14391480	82.3573	-0.647169	0	12835360	89.769	-0.201551	-0.201551	0.586707	0.62909	9715000	80.5038	-0.985449	-0.985449	6443120	81.799	-0.897389	-0.0576723	0.220209	0.218348	AQPA_HUMAN	HGNC:16029|MIM:606578|Ensembl:ENSG00000143595|HPRD:07361|Vega:OTTHUMG00000035980	1	1q21.3	protein-coding	AQP10	aquaporin 10
0	-0.0405478	0	SRSF5	serine/arginine-rich splicing factor 5	6430	12416360	68.8458	-2.73939	-1.85586	7146640	62.3605	-2.0882	-1.32389	0.190355	0.0563731	16417640	74.0815	-1.37223	-0.707699	13099720	87.567	-0.392789	-0.392789	0.061461	-0.0405478	9901200	80.5374	-0.982836	-0.982836	6841320	82.9398	-0.801641	-0.765608	0.181195	0.164419	HRS|SFRS5|SRP40	HGNC:10787|MIM:600914|Ensembl:ENSG00000100650|Vega:OTTHUMG00000171235	14	14q24	protein-coding	SRSF5	serine/arginine-rich splicing factor 5
0	0.756255	0.0740199	ZNF154	zinc finger protein 154	7710	11501640	60.401	-3.6809	-1.27127	8348160	57.9285	-2.42638	-1.37457	1.25452	1.33526	6254880	80.0418	-0.850036	0	5299480	105.476	1.1625	0.0638455	2.09628	2.55365	9675000	71.9727	-1.64812	-0.982207	7643640	79.3649	-1.10168	-1.06863	0.901023	1.15943	pHZ-92	HGNC:12939|MIM:604085|Ensembl:ENSG00000179909|HPRD:07245	19	19q13.4	protein-coding	ZNF154	zinc finger protein 154
0.580281	0.201175	0	CAB39L	calcium binding protein 39-like	81617	15883760	88.4188	-0.557207	-0.0879167	11398880	81.7292	-0.610289	-0.0626017	0.6263	0.580281	6910440	87.6674	-0.181934	0	4861440	92.8858	0.0691276	0.0691276	0.251062	0.201175	11462800	78.4087	-1.14819	-0.980403	8188440	85.4863	-0.587911	-0.0609925	-0.231091	-0.405481	MO25-BETA|MO2L|bA103J18.3	HGNC:20290|MIM:612175|Ensembl:ENSG00000102547|HPRD:12993|Vega:OTTHUMG00000016914	13	13q14.2	protein-coding	CAB39L	calcium binding protein 39-like
-0.909629	0.1555	0.537251	EVPL	envoplakin	2125	15897040	101.319	0.881039	0.0860901	9282680	89.4464	-0.0214282	-0.0214282	-0.613455	-0.909629	17175280	90.374	0.0552004	0	16286360	90.4586	-0.141668	-0.135477	0.632853	0.687921	8755520	80.5695	-0.980342	-0.980342	6617320	87.6477	-0.406499	-0.406499	0.450915	0.537251	EVPK	HGNC:3503|MIM:601590|Ensembl:ENSG00000167880|HPRD:03352|Vega:OTTHUMG00000180053	17	17q25	protein-coding	EVPL	envoplakin
0	0	0	ZNRF2	zinc and ring finger 2	223082	14901400	86.3723	-0.785364	-0.369836	11517440	83.0187	-0.51189	-0.51189	0.326075	0.219477	6147720	86.4165	-0.291528	-0.286113	4530160	88.2315	-0.335075	0	-0.0435461	-0.174422	11708640	78.8051	-1.11739	-0.979193	7656320	77.3965	-1.2669	-1.06283	0.493301	0.59584	RNF202	HGNC:22316|MIM:612061|Ensembl:ENSG00000180233|HPRD:15894|Vega:OTTHUMG00000097759	7	7p14.3	protein-coding	ZNRF2	zinc and ring finger 2
0	-0.987433	0.621463	LAMB1	laminin, beta 1	3912	14752960	78.3304	-1.68196	0	7645560	55.7831	-2.59009	-1.19675	0.44066	0.357183	6933960	87.5956	-0.188225	-0.0596373	3636160	73.0634	-1.65235	-0.312871	-0.806077	-1.14657	7423520	65.4065	-2.15817	-0.977913	6696400	73.6122	-1.58451	-0.896239	0.573658	0.706917	CLM	HGNC:6486|MIM:150240|Ensembl:ENSG00000091136|HPRD:01029|Vega:OTTHUMG00000149966	7	7q22	protein-coding	LAMB1	laminin, beta 1
0	-0.574938	0	PDIA3	protein disulfide isomerase family A, member 3	2923	9814840	53.0652	-4.49876	-0.674135	6643480	56.8282	-2.51034	0	1.80685	1.99904	10108440	57.3997	-2.83377	0	8772200	55.3407	-3.19148	0	-0.357701	-0.574938	5712960	48.7804	-3.44965	-0.977731	3710360	46.5989	-3.85176	-0.192986	0.113042	0.0702118	ER60|ERp57|ERp60|ERp61|GRP57|GRP58|HsT17083|P58|PI-PLC	HGNC:4606|MIM:602046|Ensembl:ENSG00000167004|HPRD:03625|Vega:OTTHUMG00000044444	15	15q15	protein-coding	PDIA3	protein disulfide isomerase family A, member 3
0.320589	-0.979559	0	XDH	xanthine dehydrogenase	7498	13733400	84.6568	-0.976626	-0.850789	11447200	96.9147	0.548437	0.548437	1.52506	1.66039	11772560	94.3656	0.404921	0.184581	11071240	82.2942	-0.850706	-0.53639	-0.941312	-1.31899	8323040	80.6085	-0.977311	-0.977311	6603000	95.4958	0.252197	0	0.507477	0.615435	XO|XOR	HGNC:12805|MIM:607633|Ensembl:ENSG00000158125|HPRD:06363|Vega:OTTHUMG00000099385	2	2p23.1	protein-coding	XDH	xanthine dehydrogenase
1.23481	0	0	SEC61A1	Sec61 alpha 1 subunit (S. cerevisiae)	29927	13516680	74.7276	-2.08363	-2.08363	8428800	77.7659	-0.912701	-0.684061	1.17093	1.23481	10936760	73.0611	-1.46164	-0.920391	9060360	73.678	-1.59898	-1.20571	-0.285322	-0.482662	10037600	73.087	-1.56156	-0.976225	6126280	74.3622	-1.52156	-1.46423	0.0400001	-0.0307533	HSEC61|SEC61|SEC61A	HGNC:18276|MIM:609213|Ensembl:ENSG00000058262|HPRD:15316|Vega:OTTHUMG00000159624	3	3q21.3	protein-coding	SEC61A1	Sec61 alpha 1 subunit (S. cerevisiae)
0.487223	0.0546293	1.01903	EEF2	eukaryotic translation elongation factor 2	1938	9322120	59.4141	-3.79093	-3.79093	4703240	47.2387	-3.24206	-3.22303	0.548866	0.487223	9452760	53.267	-3.19585	-2.94535	8501440	62.668	-2.55514	-2.14422	0.391498	0.380218	7966560	68.0228	-1.95494	-0.974674	6437240	81.2561	-0.942951	0	1.06593	1.38738	EEF-2|EF-2|EF2	HGNC:3214|MIM:130610|Ensembl:ENSG00000167658|HPRD:00561	19	19p13.3	protein-coding	EEF2	eukaryotic translation elongation factor 2
-0.211784	0	0.968224	KIF2B	kinesin family member 2B	84643	15254080	93.9676	0.0614295	0.0614295	8952400	78.8762	-0.827983	-0.476591	-0.0327782	-0.211784	10697640	72.4616	-1.51416	-1.33245	12180240	78.923	-1.14348	-0.324558	0.297691	0.260623	10079400	77.1502	-1.24594	-0.974477	6436800	89.3251	-0.265718	0	0.980225	1.26891	-	HGNC:29443|Ensembl:ENSG00000141200|HPRD:10053|Vega:OTTHUMG00000177756	17	17q22	protein-coding	KIF2B	kinesin family member 2B
0.908283	0.875248	0	GMPR	guanosine monophosphate reductase	2766	13907600	90.5494	-0.319662	-0.130022	11036800	90.4555	0.0555681	0.0527673	0.921039	0.934492	6832640	83.9506	-0.507576	0	7374760	85.955	-0.532784	0	0.779787	0.875248	6592360	60.6638	-2.52657	-0.970629	5433440	68.1776	-2.04064	-0.862962	0.485927	0.585647	GMPR1	HGNC:4376|MIM:139265|Ensembl:ENSG00000137198|HPRD:00754|Vega:OTTHUMG00000014302	6	6p23	protein-coding	GMPR	guanosine monophosphate reductase
1.24527	0.515417	0	UBE2L6	ubiquitin-conjugating enzyme E2L 6	9246	8380120	61.8756	-3.51649	-2.23064	8285480	74.3531	-1.17311	0	1.56544	1.70892	16731120	73.1297	-1.45562	-1.04045	14954360	81.2004	-0.945698	-0.417218	0.509921	0.531195	9416720	74.9815	-1.41441	-0.968169	6002320	74.1011	-1.54348	-0.437121	0.189643	0.176097	RIG-B|UBCH8	HGNC:12490|MIM:603890|Ensembl:ENSG00000156587|HPRD:04867|Vega:OTTHUMG00000167047	11	11q12	protein-coding	UBE2L6	ubiquitin-conjugating enzyme E2L 6
0.355365	-0.0150723	-0.17034	MAP2K3	mitogen-activated protein kinase kinase 3	5606	12738520	82.5942	-1.20658	-0.653584	9141240	84.5871	-0.392218	-0.392218	0.814367	0.806296	15989280	86.3296	-0.299139	-0.299139	14833640	89.5831	-0.217696	-0.217696	0.0814433	-0.0150723	9161320	77.3935	-1.22704	-0.968008	5991320	81.7071	-0.905096	-0.771415	-0.146457	-0.288492	MAPKK3|MEK3|MKK3|PRKMK3|SAPKK-2|SAPKK2	HGNC:6843|MIM:602315|Ensembl:ENSG00000034152|HPRD:03816|Vega:OTTHUMG00000134322	17	17q11.2	protein-coding	MAP2K3	mitogen-activated protein kinase kinase 3
0.0641241	0	-0.0473131	ATXN1	ataxin 1	6310	13912320	81.4399	-1.33527	-1.17758	8857720	74.8071	-1.13847	-0.670872	0.196805	0.0641241	13575880	77.3181	-1.08867	-1.08867	6422200	72.1981	-1.7275	-1.53696	-0.405646	-0.636064	8329960	80.739	-0.967173	-0.967173	5770240	73.3266	-1.60848	-1.23669	-0.0272295	-0.123684	ATX1|D6S504E|SCA1	HGNC:10548|MIM:601556|Ensembl:ENSG00000124788|HPRD:03333|Vega:OTTHUMG00000014303	6	6p23	protein-coding	ATXN1	ataxin 1
0	-0.0615387	0	KATNAL1	katanin p60 subunit A-like 1	84056	15500880	90.7917	-0.292654	0	10220720	87.9375	-0.136562	-0.136562	0.0180658	-0.150681	15723880	83.7574	-0.524497	-0.30089	12618760	84.4008	-0.667757	-0.498796	-0.195388	-0.368005	9775680	77.1358	-1.24707	-0.966674	6039840	72.83	-1.65016	-1.47058	-0.284896	-0.479854	-	HGNC:28361|MIM:614764|Ensembl:ENSG00000102781|HPRD:13753|Vega:OTTHUMG00000016665	13	13q12.3	protein-coding	KATNAL1	katanin p60 subunit A-like 1
0	-0.652763	-0.151724	PAQR3	progestin and adipoQ receptor family member III	152559	14355280	91.0164	-0.267599	-0.162603	10363240	92.3765	0.20215	0	0.469749	0.392142	18830520	96.7002	0.609462	0	15132880	96.1084	0.348992	0	-0.418744	-0.652763	9062400	80.7483	-0.966452	-0.966452	5980280	92.1256	-0.0306647	-0.0306647	-0.280472	-0.473739	RKTG	HGNC:30130|MIM:614577|Ensembl:ENSG00000163291|HPRD:17819|Vega:OTTHUMG00000161026	4	4q21.21	protein-coding	PAQR3	progestin and adipoQ receptor family member III
-1.35069	0	0.88732	STX5	syntaxin 5	6811	16135000	83.3646	-1.1207	0	8945320	65.2663	-1.86648	-1.08609	-0.980459	-1.35069	6597080	85.6975	-0.354519	0	4278120	85.2032	-0.598072	-0.0864638	0.155493	0.0793335	10356440	73.4548	-1.53299	-0.966325	7897040	83.2634	-0.774482	-0.17116	0.758512	0.962439	SED5|STX5A	HGNC:11440|MIM:603189|Ensembl:ENSG00000162236|HPRD:04426|Vega:OTTHUMG00000143864	11	11q12.3	protein-coding	STX5	syntaxin 5
0.988051	0	0.0658688	DNMT3B	DNA (cytosine-5-)-methyltransferase 3 beta	1789	13738920	86.8487	-0.732258	-0.732258	10138480	96.2263	0.495909	0	1.35426	1.45512	12035800	87.5976	-0.188047	0	12469000	91.2937	-0.0691406	-0.0691406	0.118906	0.0326896	10371160	80.7532	-0.966076	-0.966076	6814040	89.5772	-0.244554	-0.244554	0.41879	0.492844	ICF|ICF1|M.HsaIIIB	HGNC:2979|MIM:602900|Ensembl:ENSG00000088305|HPRD:04209|Vega:OTTHUMG00000032226	20	20q11.2	protein-coding	DNMT3B	DNA (cytosine-5-)-methyltransferase 3 beta
-0.457482	-0.587013	0.91267	GOSR2	golgi SNAP receptor complex member 2	9570	16286920	92.87	-0.0609463	-0.0162357	10537000	79.7947	-0.757898	-0.526898	-0.568115	-0.855139	6482800	83.4786	-0.548922	-0.0530167	3965720	81.5412	-0.916094	-0.537306	-0.367172	-0.587013	10835680	78.7915	-1.11845	-0.964916	6410280	71.6878	-1.74603	-1.29786	1.21776	1.59725	Bos1|EPM6|GS27	HGNC:4431|MIM:604027|Ensembl:ENSG00000108433|HPRD:04937|Vega:OTTHUMG00000178080	17	17q21	protein-coding	GOSR2	golgi SNAP receptor complex member 2
-0.524155	0	0.458271	SYT11	synaptotagmin XI	23208	17481680	92.0705	-0.150074	-0.150074	12551040	88.1701	-0.118815	-0.118815	-0.292703	-0.524155	7066720	90.9977	0.109849	0.0816797	4296280	85.2395	-0.594914	-0.340518	-0.17865	-0.346666	10275680	76.4412	-1.30102	-0.964247	8082840	85.1998	-0.611952	-0.0275853	0.393778	0.458271	SYT12|sytXI	HGNC:19239|MIM:608741|Ensembl:ENSG00000132718|HPRD:12289|Vega:OTTHUMG00000014105	1	1q21.2	protein-coding	SYT11	synaptotagmin XI
0.0923794	-0.617335	0	RCC1	regulator of chromosome condensation 1	1104	14197560	86.7624	-0.74188	-0.409024	9037960	87.2542	-0.188708	0	0.220316	0.0923794	14956800	92.3066	0.22452	0.22452	14645160	88.5031	-0.311489	-0.171246	-0.750548	-1.07578	9275800	80.7822	-0.96382	-0.96382	7135400	90.0248	-0.206991	0	0.011716	-0.0698502	CHC1|RCC1-I|SNHG3-RCC1	HGNC:1913|MIM:179710|Ensembl:ENSG00000180198|HPRD:01559|Vega:OTTHUMG00000003645	1	1p36.1	protein-coding	RCC1	regulator of chromosome condensation 1
0	0.123636	0.592694	SUSD2	sushi domain containing 2	56241	12855320	67.663	-2.87126	-2.29903	7770680	64.5837	-1.91857	-0.664107	0.952693	0.972534	12128320	92.3904	0.231864	0	9625520	99.9954	0.686559	0.521469	0.190242	0.123636	9219680	78.4008	-1.1488	-0.963023	7666840	77.7773	-1.23493	-1.00999	0.491025	0.592694	BK65A6.2	HGNC:30667|Ensembl:ENSG00000099994|HPRD:18132|Vega:OTTHUMG00000150792	22	22q11-q12	protein-coding	SUSD2	sushi domain containing 2
0.688771	0.354084	1.20606	DRD4	dopamine receptor D4	1815	14590240	86.1653	-0.808441	-0.718509	11175760	95.9205	0.472576	0.472576	0.716574	0.688771	14291280	63.6626	-2.28507	-1.7685	12665640	72.1212	-1.73418	-0.701493	0.550886	0.583421	8488040	70.3342	-1.77539	-0.961303	6607400	82.4752	-0.840635	0	0.934759	1.20606	D4DR	HGNC:3025|MIM:126452|Ensembl:ENSG00000069696|HPRD:00541|Vega:OTTHUMG00000133312	11	11p15.5	protein-coding	DRD4	dopamine receptor D4
0	-0.338299	0.866512	ASPHD2	aspartate beta-hydroxylase domain containing 2	57168	15753520	88.836	-0.51069	-0.51069	10030000	86.98	-0.209623	-0.161192	0.301066	0.189423	16904000	89.1943	-0.0481541	0	12414160	81.6745	-0.904523	-0.904523	-0.427325	-0.663702	10316040	80.8281	-0.960256	-0.960256	6391120	89.2605	-0.271141	-0.263223	0.689115	0.866512	-	HGNC:30437|Ensembl:ENSG00000128203|HPRD:14255|Vega:OTTHUMG00000150884	22	22q12.1	protein-coding	ASPHD2	aspartate beta-hydroxylase domain containing 2
-0.182514	-0.105685	-0.687978	BAG3	BCL2-associated athanogene 3	9531	12793000	67.2601	-2.91617	-2.61435	9144640	66.3876	-1.78092	-1.68318	-0.166948	-0.373026	6966960	89.8326	0.00777012	0	4712920	92.2987	0.0181395	0	0.0103694	-0.105685	10867320	80.8424	-0.959144	-0.959144	8007240	81.4262	-0.928677	-0.928677	-0.540435	-0.833084	BAG-3|BIS|CAIR-1	HGNC:939|MIM:603883|Ensembl:ENSG00000151929|HPRD:04860|Vega:OTTHUMG00000019155	10	10q25.2-q26.2	protein-coding	BAG3	BCL2-associated athanogene 3
[truncated: 9,627 more rows]
