# Supplementary material for: Etoposide-induced DNA damage is increased in p53 mutants: identification of ATR and other genes that influence effects of p53 mutations on Top2-induced cytotoxicity
Source: Oncotarget. 2022 Feb 14;13:332–46. doi: 10.18632/oncotarget.28195 (PMC8845119; doi:10.18632/oncotarget.28195)
Supplement: Supplementary file 3 [file oncotarget-13-28195-s003.xls]

## Sheet: siRNA Level
Supplementary Dataset 2: Validation phase SEL etoposide p53 Menendez
VPLATE_CATNUM	VROW_IDX	VCOL_IDX	SEQ	SYMBOL	LOCUSID	GENBANK	pass	guide	screen	cell.line	Drug Treated (Viability as Percentage of Negative Control)	Vehicle Only (Viability as Percentage of Negative Control)	Difference (drug treated minus vehicle only)
3044	3	7	GAAAGAUUCCUACGUGGGCtt	ACTA1	58	NM_001100	GAAAGAUUCCUACGUGGGC	GCCCACGTAGGAATCTTTC	48hr.fu	R273H	97.0379	94.3718	2.66608
2952	5	9	GGACGACGAAUCUUCUCAAtt	ACTA1	58	NM_001100	GGACGACGAAUCUUCUCAA	TTGAGAAGATTCGTCGTCC	48hr.fu	R273H	85.5288	77.9129	7.6159
2859	1	18	GGAAGGACCUGUAUGCCAAtt	ACTA1	58	NM_001100	GGAAGGACCUGUAUGCCAA	TTGGCATACAGGTCCTTCC	48hr.fu	R273H	84.4967	57.0574	27.4392
2859	1	18	GGAAGGACCUGUAUGCCAAtt	ACTA1	58	NM_001100	GGAAGGACCUGUAUGCCAA	TTGGCATACAGGTCCTTCC	48hr.fu	NULL	68.0082	70.0944	-2.08624
3044	3	7	GAAAGAUUCCUACGUGGGCtt	ACTA1	58	NM_001100	GAAAGAUUCCUACGUGGGC	GCCCACGTAGGAATCTTTC	48hr.fu	NULL	97.4172	95.7496	1.66759
2952	5	9	GGACGACGAAUCUUCUCAAtt	ACTA1	58	NM_001100	GGACGACGAAUCUUCUCAA	TTGAGAAGATTCGTCGTCC	48hr.fu	NULL	92.8323	80.2729	12.5594
2859	1	18	GGAAGGACCUGUAUGCCAAtt	ACTA1	58	NM_001100	GGAAGGACCUGUAUGCCAA	TTGGCATACAGGTCCTTCC	48hr.fu	WT	35.7316	58.6051	-22.8735
2952	5	9	GGACGACGAAUCUUCUCAAtt	ACTA1	58	NM_001100	GGACGACGAAUCUUCUCAA	TTGAGAAGATTCGTCGTCC	48hr.fu	WT	78.9422	86.5547	-7.61248
3044	3	7	GAAAGAUUCCUACGUGGGCtt	ACTA1	58	NM_001100	GAAAGAUUCCUACGUGGGC	GCCCACGTAGGAATCTTTC	48hr.fu	WT	91.6148	94.6625	-3.04776
s943	5	15	GGUCGGUAUGGGUCAGAAAtt	ACTA1	58	NM_001100	GGUCGGUAUGGGUCAGAAA	TTTCTGACCCATACCGACC	48hr.primary	R273H	87.6926	109.337	-21.644
s941	5	15	CGCUGACCGCAUGCAGAAAtt	ACTA1	58	NM_001100	CGCUGACCGCAUGCAGAAA	TTTCTGCATGCGGTCAGCG	48hr.primary	R273H	78.0813	96.4894	-18.4081
s942	5	15	CCGACUACCUGAUGAAGAUtt	ACTA1	58	NM_001100	CCGACUACCUGAUGAAGAU	ATCTTCATCAGGTAGTCGG	48hr.primary	R273H	91.2322	83.9131	7.31909
s943	5	15	GGUCGGUAUGGGUCAGAAAtt	ACTA1	58	NM_001100	GGUCGGUAUGGGUCAGAAA	TTTCTGACCCATACCGACC	48hr.primary	NULL	88.5778	103.103	-14.5255
s941	5	15	CGCUGACCGCAUGCAGAAAtt	ACTA1	58	NM_001100	CGCUGACCGCAUGCAGAAA	TTTCTGCATGCGGTCAGCG	48hr.primary	NULL	93.8489	92.6488	1.20014
s942	5	15	CCGACUACCUGAUGAAGAUtt	ACTA1	58	NM_001100	CCGACUACCUGAUGAAGAU	ATCTTCATCAGGTAGTCGG	48hr.primary	NULL	67.3714	52.362	15.0094
s941	5	15	CGCUGACCGCAUGCAGAAAtt	ACTA1	58	NM_001100	CGCUGACCGCAUGCAGAAA	TTTCTGCATGCGGTCAGCG	48hr.primary	WT	76.7624	87.5876	-10.8251
s943	5	15	GGUCGGUAUGGGUCAGAAAtt	ACTA1	58	NM_001100	GGUCGGUAUGGGUCAGAAA	TTTCTGACCCATACCGACC	48hr.primary	WT	91.5808	92.5253	-0.944528
s942	5	15	CCGACUACCUGAUGAAGAUtt	ACTA1	58	NM_001100	CCGACUACCUGAUGAAGAU	ATCTTCATCAGGTAGTCGG	48hr.primary	WT	60.9108	50.6782	10.2327
2859	1	18	GGAAGGACCUGUAUGCCAAtt	ACTA1	58	NM_001100	GGAAGGACCUGUAUGCCAA	TTGGCATACAGGTCCTTCC	72hr.fu	R273H	49.9864	106.682	-56.6957
2952	5	9	GGACGACGAAUCUUCUCAAtt	ACTA1	58	NM_001100	GGACGACGAAUCUUCUCAA	TTGAGAAGATTCGTCGTCC	72hr.fu	R273H	83.2717	100.446	-17.1742
3044	3	7	GAAAGAUUCCUACGUGGGCtt	ACTA1	58	NM_001100	GAAAGAUUCCUACGUGGGC	GCCCACGTAGGAATCTTTC	72hr.fu	R273H	86.6329	99.2395	-12.6066
2859	1	18	GGAAGGACCUGUAUGCCAAtt	ACTA1	58	NM_001100	GGAAGGACCUGUAUGCCAA	TTGGCATACAGGTCCTTCC	72hr.fu	NULL	67.2885	93.9466	-26.6581
2952	5	9	GGACGACGAAUCUUCUCAAtt	ACTA1	58	NM_001100	GGACGACGAAUCUUCUCAA	TTGAGAAGATTCGTCGTCC	72hr.fu	NULL	97.237	101.114	-3.87734
3044	3	7	GAAAGAUUCCUACGUGGGCtt	ACTA1	58	NM_001100	GAAAGAUUCCUACGUGGGC	GCCCACGTAGGAATCTTTC	72hr.fu	NULL	106.571	85.73	20.8412
2859	1	18	GGAAGGACCUGUAUGCCAAtt	ACTA1	58	NM_001100	GGAAGGACCUGUAUGCCAA	TTGGCATACAGGTCCTTCC	72hr.fu	WT	34.9108	85.8122	-50.9013
2952	5	9	GGACGACGAAUCUUCUCAAtt	ACTA1	58	NM_001100	GGACGACGAAUCUUCUCAA	TTGAGAAGATTCGTCGTCC	72hr.fu	WT	82.6332	93.0154	-10.3822
3044	3	7	GAAAGAUUCCUACGUGGGCtt	ACTA1	58	NM_001100	GAAAGAUUCCUACGUGGGC	GCCCACGTAGGAATCTTTC	72hr.fu	WT	92.1911	90.9844	1.20673
44871	4	21	GGAAGAGAGAUUUGGAUGGtt	ADAMTS12	81792	NM_030955	GGAAGAGAGAUUUGGAUGG	CCATCCAAATCTCTCTTCC	48hr.fu	R273H	98.1545	98.502	-0.347441
44775	16	18	GGCAAGAGCAUUUUAUCAAtt	ADAMTS12	81792	NM_030955	GGCAAGAGCAUUUUAUCAA	TTGATAAAATGCTCTTGCC	48hr.fu	R273H	103.75	98.5678	5.18254
1760	5	21	GGAGCCAACCUGUGGAUUAtt	ADAMTS12	81792	NM_030955	GGAGCCAACCUGUGGAUUA	TAATCCACAGGTTGGCTCC	48hr.fu	R273H	63.9203	49.1105	14.8098
44871	4	21	GGAAGAGAGAUUUGGAUGGtt	ADAMTS12	81792	NM_030955	GGAAGAGAGAUUUGGAUGG	CCATCCAAATCTCTCTTCC	48hr.fu	NULL	96.5497	99.9848	-3.43512
44775	16	18	GGCAAGAGCAUUUUAUCAAtt	ADAMTS12	81792	NM_030955	GGCAAGAGCAUUUUAUCAA	TTGATAAAATGCTCTTGCC	48hr.fu	NULL	101.373	102.991	-1.61792
1760	5	21	GGAGCCAACCUGUGGAUUAtt	ADAMTS12	81792	NM_030955	GGAGCCAACCUGUGGAUUA	TAATCCACAGGTTGGCTCC	48hr.fu	NULL	58.2404	50.7097	7.53066
44775	16	18	GGCAAGAGCAUUUUAUCAAtt	ADAMTS12	81792	NM_030955	GGCAAGAGCAUUUUAUCAA	TTGATAAAATGCTCTTGCC	48hr.fu	WT	100.245	102.927	-2.68172
44871	4	21	GGAAGAGAGAUUUGGAUGGtt	ADAMTS12	81792	NM_030955	GGAAGAGAGAUUUGGAUGG	CCATCCAAATCTCTCTTCC	48hr.fu	WT	103.96	96.1602	7.80012
1760	5	21	GGAGCCAACCUGUGGAUUAtt	ADAMTS12	81792	NM_030955	GGAGCCAACCUGUGGAUUA	TAATCCACAGGTTGGCTCC	48hr.fu	WT	60.5704	50.5709	9.99945
s37788	5	1	GCAAGAUAGCUCAACCCAAtt	ADAMTS12	81792	NM_030955	GCAAGAUAGCUCAACCCAA	TTGGGTTGAGCTATCTTGC	48hr.primary	R273H	73.6222	73.3772	0.245051
s37790	5	1	GGCUCAUUCUACUCGAAGAtt	ADAMTS12	81792	NM_030955	GGCUCAUUCUACUCGAAGA	TCTTCGAGTAGAATGAGCC	48hr.primary	R273H	99.9415	97.9378	2.00367
s37789	5	1	GGCACUAUUUCCAAUGGAAtt	ADAMTS12	81792	NM_030955	GGCACUAUUUCCAAUGGAA	TTCCATTGGAAATAGTGCC	48hr.primary	R273H	117.853	98.1469	19.7062
s37790	5	1	GGCUCAUUCUACUCGAAGAtt	ADAMTS12	81792	NM_030955	GGCUCAUUCUACUCGAAGA	TCTTCGAGTAGAATGAGCC	48hr.primary	NULL	107.565	109.308	-1.74238
s37788	5	1	GCAAGAUAGCUCAACCCAAtt	ADAMTS12	81792	NM_030955	GCAAGAUAGCUCAACCCAA	TTGGGTTGAGCTATCTTGC	48hr.primary	NULL	58.9097	54.3552	4.55448
s37789	5	1	GGCACUAUUUCCAAUGGAAtt	ADAMTS12	81792	NM_030955	GGCACUAUUUCCAAUGGAA	TTCCATTGGAAATAGTGCC	48hr.primary	NULL	126.255	115.243	11.0114
s37788	5	1	GCAAGAUAGCUCAACCCAAtt	ADAMTS12	81792	NM_030955	GCAAGAUAGCUCAACCCAA	TTGGGTTGAGCTATCTTGC	48hr.primary	WT	62.091	88.6921	-26.601
s37789	5	1	GGCACUAUUUCCAAUGGAAtt	ADAMTS12	81792	NM_030955	GGCACUAUUUCCAAUGGAA	TTCCATTGGAAATAGTGCC	48hr.primary	WT	95.2584	110.015	-14.7568
s37790	5	1	GGCUCAUUCUACUCGAAGAtt	ADAMTS12	81792	NM_030955	GGCUCAUUCUACUCGAAGA	TCTTCGAGTAGAATGAGCC	48hr.primary	WT	111.202	105.793	5.409
44775	16	18	GGCAAGAGCAUUUUAUCAAtt	ADAMTS12	81792	NM_030955	GGCAAGAGCAUUUUAUCAA	TTGATAAAATGCTCTTGCC	72hr.fu	R273H	88.7801	107.265	-18.4852
44871	4	21	GGAAGAGAGAUUUGGAUGGtt	ADAMTS12	81792	NM_030955	GGAAGAGAGAUUUGGAUGG	CCATCCAAATCTCTCTTCC	72hr.fu	R273H	94.3414	103.537	-9.19571
1760	5	21	GGAGCCAACCUGUGGAUUAtt	ADAMTS12	81792	NM_030955	GGAGCCAACCUGUGGAUUA	TAATCCACAGGTTGGCTCC	72hr.fu	R273H	65.3763	69.0149	-3.63863
44775	16	18	GGCAAGAGCAUUUUAUCAAtt	ADAMTS12	81792	NM_030955	GGCAAGAGCAUUUUAUCAA	TTGATAAAATGCTCTTGCC	72hr.fu	NULL	93.1324	99.8505	-6.71808
1760	5	21	GGAGCCAACCUGUGGAUUAtt	ADAMTS12	81792	NM_030955	GGAGCCAACCUGUGGAUUA	TAATCCACAGGTTGGCTCC	72hr.fu	NULL	70.8511	74.8906	-4.03942
44871	4	21	GGAAGAGAGAUUUGGAUGGtt	ADAMTS12	81792	NM_030955	GGAAGAGAGAUUUGGAUGG	CCATCCAAATCTCTCTTCC	72hr.fu	NULL	98.0791	99.0136	-0.934462
44775	16	18	GGCAAGAGCAUUUUAUCAAtt	ADAMTS12	81792	NM_030955	GGCAAGAGCAUUUUAUCAA	TTGATAAAATGCTCTTGCC	72hr.fu	WT	88.9661	99.2858	-10.3197
1760	5	21	GGAGCCAACCUGUGGAUUAtt	ADAMTS12	81792	NM_030955	GGAGCCAACCUGUGGAUUA	TAATCCACAGGTTGGCTCC	72hr.fu	WT	67.3261	75.4725	-8.14642
44871	4	21	GGAAGAGAGAUUUGGAUGGtt	ADAMTS12	81792	NM_030955	GGAAGAGAGAUUUGGAUGG	CCATCCAAATCTCTCTTCC	72hr.fu	WT	97.8901	95.9153	1.97482
7983	16	3	CGAUAUUUUAUGCAUCAGCtt	AHRR	57491	NM_020731	CGAUAUUUUAUGCAUCAGC	GCTGATGCATAAAATATCG	48hr.fu	R273H	91.0478	103.075	-12.0275
7892	10	20	GCAACGAUCGUGGACUAUCtt	AHRR	57491	NM_020731	GCAACGAUCGUGGACUAUC	GATAGTCCACGATCGTTGC	48hr.fu	R273H	95.2183	97.7481	-2.52981
7797	4	9	GCUUCUUCCAAGUCGUGCAtt	AHRR	57491	NM_020731	GCUUCUUCCAAGUCGUGCA	TGCACGACTTGGAAGAAGC	48hr.fu	R273H	103.391	93.8838	9.50733
7983	16	3	CGAUAUUUUAUGCAUCAGCtt	AHRR	57491	NM_020731	CGAUAUUUUAUGCAUCAGC	GCTGATGCATAAAATATCG	48hr.fu	NULL	91.3539	96.3859	-5.03201
7797	4	9	GCUUCUUCCAAGUCGUGCAtt	AHRR	57491	NM_020731	GCUUCUUCCAAGUCGUGCA	TGCACGACTTGGAAGAAGC	48hr.fu	NULL	105.571	101.594	3.97666
7892	10	20	GCAACGAUCGUGGACUAUCtt	AHRR	57491	NM_020731	GCAACGAUCGUGGACUAUC	GATAGTCCACGATCGTTGC	48hr.fu	NULL	102.828	94.0528	8.77561
7983	16	3	CGAUAUUUUAUGCAUCAGCtt	AHRR	57491	NM_020731	CGAUAUUUUAUGCAUCAGC	GCTGATGCATAAAATATCG	48hr.fu	WT	83.2179	95.8018	-12.5839
7892	10	20	GCAACGAUCGUGGACUAUCtt	AHRR	57491	NM_020731	GCAACGAUCGUGGACUAUC	GATAGTCCACGATCGTTGC	48hr.fu	WT	91.5908	88.2517	3.33909
7797	4	9	GCUUCUUCCAAGUCGUGCAtt	AHRR	57491	NM_020731	GCUUCUUCCAAGUCGUGCA	TGCACGACTTGGAAGAAGC	48hr.fu	WT	108.102	96.497	11.6054
s33142	1	20	GGGACGAUAUUUUAUGCAUtt	AHRR	57491	NM_020731	GGGACGAUAUUUUAUGCAU	ATGCATAAAATATCGTCCC	48hr.primary	R273H	81.7111	104.59	-22.879
s33144	1	20	GGAUGCACCUGAAAACAGAtt	AHRR	57491	NM_020731	GGAUGCACCUGAAAACAGA	TCTGTTTTCAGGTGCATCC	48hr.primary	R273H	59.2984	73.7752	-14.4767
s33143	1	20	CCCAAUUACUCAGCAGGAAtt	AHRR	57491	NM_020731	CCCAAUUACUCAGCAGGAA	TTCCTGCTGAGTAATTGGG	48hr.primary	R273H	96.0056	101.765	-5.75986
s33143	1	20	CCCAAUUACUCAGCAGGAAtt	AHRR	57491	NM_020731	CCCAAUUACUCAGCAGGAA	TTCCTGCTGAGTAATTGGG	48hr.primary	NULL	83.4899	106.386	-22.8963
s33142	1	20	GGGACGAUAUUUUAUGCAUtt	AHRR	57491	NM_020731	GGGACGAUAUUUUAUGCAU	ATGCATAAAATATCGTCCC	48hr.primary	NULL	78.2857	89.6164	-11.3307
s33144	1	20	GGAUGCACCUGAAAACAGAtt	AHRR	57491	NM_020731	GGAUGCACCUGAAAACAGA	TCTGTTTTCAGGTGCATCC	48hr.primary	NULL	68.3814	57.4578	10.9236
s33144	1	20	GGAUGCACCUGAAAACAGAtt	AHRR	57491	NM_020731	GGAUGCACCUGAAAACAGA	TCTGTTTTCAGGTGCATCC	48hr.primary	WT	64.4141	90.034	-25.62
s33142	1	20	GGGACGAUAUUUUAUGCAUtt	AHRR	57491	NM_020731	GGGACGAUAUUUUAUGCAU	ATGCATAAAATATCGTCCC	48hr.primary	WT	78.2279	95.8631	-17.6352
s33143	1	20	CCCAAUUACUCAGCAGGAAtt	AHRR	57491	NM_020731	CCCAAUUACUCAGCAGGAA	TTCCTGCTGAGTAATTGGG	48hr.primary	WT	85.2257	95.4782	-10.2525
7983	16	3	CGAUAUUUUAUGCAUCAGCtt	AHRR	57491	NM_020731	CGAUAUUUUAUGCAUCAGC	GCTGATGCATAAAATATCG	72hr.fu	R273H	88.0421	129.903	-41.8612
7892	10	20	GCAACGAUCGUGGACUAUCtt	AHRR	57491	NM_020731	GCAACGAUCGUGGACUAUC	GATAGTCCACGATCGTTGC	72hr.fu	R273H	87.1273	101.548	-14.4207
7797	4	9	GCUUCUUCCAAGUCGUGCAtt	AHRR	57491	NM_020731	GCUUCUUCCAAGUCGUGCA	TGCACGACTTGGAAGAAGC	72hr.fu	R273H	102.253	108.298	-6.04588
7983	16	3	CGAUAUUUUAUGCAUCAGCtt	AHRR	57491	NM_020731	CGAUAUUUUAUGCAUCAGC	GCTGATGCATAAAATATCG	72hr.fu	NULL	91.9033	100.541	-8.63814
7892	10	20	GCAACGAUCGUGGACUAUCtt	AHRR	57491	NM_020731	GCAACGAUCGUGGACUAUC	GATAGTCCACGATCGTTGC	72hr.fu	NULL	94.698	90.6891	4.0089
7797	4	9	GCUUCUUCCAAGUCGUGCAtt	AHRR	57491	NM_020731	GCUUCUUCCAAGUCGUGCA	TGCACGACTTGGAAGAAGC	72hr.fu	NULL	105.854	98.782	7.07162
7983	16	3	CGAUAUUUUAUGCAUCAGCtt	AHRR	57491	NM_020731	CGAUAUUUUAUGCAUCAGC	GCTGATGCATAAAATATCG	72hr.fu	WT	72.2851	95.3142	-23.0291
7892	10	20	GCAACGAUCGUGGACUAUCtt	AHRR	57491	NM_020731	GCAACGAUCGUGGACUAUC	GATAGTCCACGATCGTTGC	72hr.fu	WT	94.9441	95.7604	-0.816336
7797	4	9	GCUUCUUCCAAGUCGUGCAtt	AHRR	57491	NM_020731	GCUUCUUCCAAGUCGUGCA	TGCACGACTTGGAAGAAGC	72hr.fu	WT	102.165	93.8881	8.27641
119709	13	21	GGGCUACUCUCAGGAUUAGtt	ARG1	383	NM_000045	GGGCUACUCUCAGGAUUAG	CTAATCCTGAGAGTAGCCC	48hr.fu	R273H	74.8011	90.9636	-16.1625
119710	1	22	GCCUAUUGACUACCUUAACtt	ARG1	383	NM_000045	GCCUAUUGACUACCUUAAC	GTTAAGGTAGTCAATAGGC	48hr.fu	R273H	88.0345	93.1807	-5.14621
119711	2	13	GGGUAAUCACAAGCCUAUUtt	ARG1	383	NM_000045	GGGUAAUCACAAGCCUAUU	AATAGGCTTGTGATTACCC	48hr.fu	R273H	95.977	98.0558	-2.07874
119709	13	21	GGGCUACUCUCAGGAUUAGtt	ARG1	383	NM_000045	GGGCUACUCUCAGGAUUAG	CTAATCCTGAGAGTAGCCC	48hr.fu	NULL	76.3161	80.4748	-4.15869
119711	2	13	GGGUAAUCACAAGCCUAUUtt	ARG1	383	NM_000045	GGGUAAUCACAAGCCUAUU	AATAGGCTTGTGATTACCC	48hr.fu	NULL	94.3506	98.32	-3.96933
119710	1	22	GCCUAUUGACUACCUUAACtt	ARG1	383	NM_000045	GCCUAUUGACUACCUUAAC	GTTAAGGTAGTCAATAGGC	48hr.fu	NULL	83.5094	86.8996	-3.39017
119710	1	22	GCCUAUUGACUACCUUAACtt	ARG1	383	NM_000045	GCCUAUUGACUACCUUAAC	GTTAAGGTAGTCAATAGGC	48hr.fu	WT	72.1817	93.4836	-21.3019
119709	13	21	GGGCUACUCUCAGGAUUAGtt	ARG1	383	NM_000045	GGGCUACUCUCAGGAUUAG	CTAATCCTGAGAGTAGCCC	48hr.fu	WT	73.8611	89.4844	-15.6233
119711	2	13	GGGUAAUCACAAGCCUAUUtt	ARG1	383	NM_000045	GGGUAAUCACAAGCCUAUU	AATAGGCTTGTGATTACCC	48hr.fu	WT	89.6154	101.233	-11.6179
s1570	1	8	GAAGUAACUCGAACAGUGAtt	ARG1	383	NM_000045	GAAGUAACUCGAACAGUGA	TCACTGTTCGAGTTACTTC	48hr.primary	R273H	86.1108	98.5225	-12.4117
s1568	1	8	GAACAAGAGUGUGAUGUGAtt	ARG1	383	NM_000045	GAACAAGAGUGUGAUGUGA	TCACATCACACTCTTGTTC	48hr.primary	R273H	97.1377	96.7629	0.37474
s1569	1	8	GGAACUAAAAGGAAAGAUUtt	ARG1	383	NM_000045	GGAACUAAAAGGAAAGAUU	AATCTTTCCTTTTAGTTCC	48hr.primary	R273H	119.684	111.855	7.82878
s1569	1	8	GGAACUAAAAGGAAAGAUUtt	ARG1	383	NM_000045	GGAACUAAAAGGAAAGAUU	AATCTTTCCTTTTAGTTCC	48hr.primary	NULL	105.283	117.277	-11.9943
s1568	1	8	GAACAAGAGUGUGAUGUGAtt	ARG1	383	NM_000045	GAACAAGAGUGUGAUGUGA	TCACATCACACTCTTGTTC	48hr.primary	NULL	73.3144	84.1934	-10.8791
s1570	1	8	GAAGUAACUCGAACAGUGAtt	ARG1	383	NM_000045	GAAGUAACUCGAACAGUGA	TCACTGTTCGAGTTACTTC	48hr.primary	NULL	105.189	104.753	0.43537
s1568	1	8	GAACAAGAGUGUGAUGUGAtt	ARG1	383	NM_000045	GAACAAGAGUGUGAUGUGA	TCACATCACACTCTTGTTC	48hr.primary	WT	61.8962	88.3126	-26.4164
s1569	1	8	GGAACUAAAAGGAAAGAUUtt	ARG1	383	NM_000045	GGAACUAAAAGGAAAGAUU	AATCTTTCCTTTTAGTTCC	48hr.primary	WT	80.4265	105.545	-25.1187
s1570	1	8	GAAGUAACUCGAACAGUGAtt	ARG1	383	NM_000045	GAAGUAACUCGAACAGUGA	TCACTGTTCGAGTTACTTC	48hr.primary	WT	87.5383	100.158	-12.6196
119710	1	22	GCCUAUUGACUACCUUAACtt	ARG1	383	NM_000045	GCCUAUUGACUACCUUAAC	GTTAAGGTAGTCAATAGGC	72hr.fu	R273H	74.5492	102.271	-27.7219
119709	13	21	GGGCUACUCUCAGGAUUAGtt	ARG1	383	NM_000045	GGGCUACUCUCAGGAUUAG	CTAATCCTGAGAGTAGCCC	72hr.fu	R273H	71.8683	99.1597	-27.2915
119711	2	13	GGGUAAUCACAAGCCUAUUtt	ARG1	383	NM_000045	GGGUAAUCACAAGCCUAUU	AATAGGCTTGTGATTACCC	72hr.fu	R273H	92.132	104.813	-12.6805
119710	1	22	GCCUAUUGACUACCUUAACtt	ARG1	383	NM_000045	GCCUAUUGACUACCUUAAC	GTTAAGGTAGTCAATAGGC	72hr.fu	NULL	75.5753	96.9316	-21.3563
119709	13	21	GGGCUACUCUCAGGAUUAGtt	ARG1	383	NM_000045	GGGCUACUCUCAGGAUUAG	CTAATCCTGAGAGTAGCCC	72hr.fu	NULL	77.8222	88.2011	-10.3789
119711	2	13	GGGUAAUCACAAGCCUAUUtt	ARG1	383	NM_000045	GGGUAAUCACAAGCCUAUU	AATAGGCTTGTGATTACCC	72hr.fu	NULL	92.3935	101.423	-9.02922
119710	1	22	GCCUAUUGACUACCUUAACtt	ARG1	383	NM_000045	GCCUAUUGACUACCUUAAC	GTTAAGGTAGTCAATAGGC	72hr.fu	WT	73.395	94.7725	-21.3775
119709	13	21	GGGCUACUCUCAGGAUUAGtt	ARG1	383	NM_000045	GGGCUACUCUCAGGAUUAG	CTAATCCTGAGAGTAGCCC	72hr.fu	WT	82.4934	90.1945	-7.70106
119711	2	13	GGGUAAUCACAAGCCUAUUtt	ARG1	383	NM_000045	GGGUAAUCACAAGCCUAUU	AATAGGCTTGTGATTACCC	72hr.fu	WT	98.5958	96.7393	1.85644
119259	9	7	GGAGCUAUCUCAAGAUUCAtt	ARID1A	8289	NM_006015	GGAGCUAUCUCAAGAUUCA	TGAATCTTGAGATAGCTCC	48hr.fu	R273H	74.3531	88.4457	-14.0926
119260	12	16	GGGCCAGACUCCAUAUUACtt	ARID1A	8289	NM_006015	GGGCCAGACUCCAUAUUAC	GTAATATGGAGTCTGGCCC	48hr.fu	R273H	73.3936	84.9456	-11.552
119261	7	16	GGUCAACAAGAACAAAAAAtt	ARID1A	8289	NM_006015	GGUCAACAAGAACAAAAAA	TTTTTTGTTCTTGTTGACC	48hr.fu	R273H	69.2526	63.0509	6.20174
119259	9	7	GGAGCUAUCUCAAGAUUCAtt	ARID1A	8289	NM_006015	GGAGCUAUCUCAAGAUUCA	TGAATCTTGAGATAGCTCC	48hr.fu	NULL	77.378	94.5593	-17.1813
119260	12	16	GGGCCAGACUCCAUAUUACtt	ARID1A	8289	NM_006015	GGGCCAGACUCCAUAUUAC	GTAATATGGAGTCTGGCCC	48hr.fu	NULL	91.3187	98.3947	-7.07599
119261	7	16	GGUCAACAAGAACAAAAAAtt	ARID1A	8289	NM_006015	GGUCAACAAGAACAAAAAA	TTTTTTGTTCTTGTTGACC	48hr.fu	NULL	71.9556	67.0278	4.92786
119259	9	7	GGAGCUAUCUCAAGAUUCAtt	ARID1A	8289	NM_006015	GGAGCUAUCUCAAGAUUCA	TGAATCTTGAGATAGCTCC	48hr.fu	WT	62.0724	79.3049	-17.2324
119261	7	16	GGUCAACAAGAACAAAAAAtt	ARID1A	8289	NM_006015	GGUCAACAAGAACAAAAAA	TTTTTTGTTCTTGTTGACC	48hr.fu	WT	59.3767	66.2482	-6.87151
119260	12	16	GGGCCAGACUCCAUAUUACtt	ARID1A	8289	NM_006015	GGGCCAGACUCCAUAUUAC	GTAATATGGAGTCTGGCCC	48hr.fu	WT	88.5294	86.8538	1.67566
s15784	1	19	GGAAACCUCUGGACCUCUAtt	ARID1A	8289	NM_006015	GGAAACCUCUGGACCUCUA	TAGAGGTCCAGAGGTTTCC	48hr.primary	R273H	69.4221	78.9206	-9.49856
s15785	1	19	CGGUAUCACCGUUGAUGAAtt	ARID1A	8289	NM_006015	CGGUAUCACCGUUGAUGAA	TTCATCAACGGTGATACCG	48hr.primary	R273H	91.7712	94.3229	-2.55168
s15786	1	19	GGACAAGGGAUUAAUAGUAtt	ARID1A	8289	NM_006015	GGACAAGGGAUUAAUAGUA	TACTATTAATCCCTTGTCC	48hr.primary	R273H	84.9759	85.1973	-0.22135
s15784	1	19	GGAAACCUCUGGACCUCUAtt	ARID1A	8289	NM_006015	GGAAACCUCUGGACCUCUA	TAGAGGTCCAGAGGTTTCC	48hr.primary	NULL	61.399	73.9849	-12.5859
s15785	1	19	CGGUAUCACCGUUGAUGAAtt	ARID1A	8289	NM_006015	CGGUAUCACCGUUGAUGAA	TTCATCAACGGTGATACCG	48hr.primary	NULL	84.3589	86.6779	-2.319
s15786	1	19	GGACAAGGGAUUAAUAGUAtt	ARID1A	8289	NM_006015	GGACAAGGGAUUAAUAGUA	TACTATTAATCCCTTGTCC	48hr.primary	NULL	87.1329	86.6934	0.439478
s15786	1	19	GGACAAGGGAUUAAUAGUAtt	ARID1A	8289	NM_006015	GGACAAGGGAUUAAUAGUA	TACTATTAATCCCTTGTCC	48hr.primary	WT	79.4507	105.792	-26.3416
s15785	1	19	CGGUAUCACCGUUGAUGAAtt	ARID1A	8289	NM_006015	CGGUAUCACCGUUGAUGAA	TTCATCAACGGTGATACCG	48hr.primary	WT	80.1526	90.1701	-10.0174
s15784	1	19	GGAAACCUCUGGACCUCUAtt	ARID1A	8289	NM_006015	GGAAACCUCUGGACCUCUA	TAGAGGTCCAGAGGTTTCC	48hr.primary	WT	54.7081	58.8736	-4.16549
119259	9	7	GGAGCUAUCUCAAGAUUCAtt	ARID1A	8289	NM_006015	GGAGCUAUCUCAAGAUUCA	TGAATCTTGAGATAGCTCC	72hr.fu	R273H	66.7601	89.1953	-22.4352
119261	7	16	GGUCAACAAGAACAAAAAAtt	ARID1A	8289	NM_006015	GGUCAACAAGAACAAAAAA	TTTTTTGTTCTTGTTGACC	72hr.fu	R273H	62.8744	83.0785	-20.2041
119260	12	16	GGGCCAGACUCCAUAUUACtt	ARID1A	8289	NM_006015	GGGCCAGACUCCAUAUUAC	GTAATATGGAGTCTGGCCC	72hr.fu	R273H	77.8189	89.1608	-11.342
119259	9	7	GGAGCUAUCUCAAGAUUCAtt	ARID1A	8289	NM_006015	GGAGCUAUCUCAAGAUUCA	TGAATCTTGAGATAGCTCC	72hr.fu	NULL	70.4834	96.9298	-26.4464
119261	7	16	GGUCAACAAGAACAAAAAAtt	ARID1A	8289	NM_006015	GGUCAACAAGAACAAAAAA	TTTTTTGTTCTTGTTGACC	72hr.fu	NULL	69.5242	94.0468	-24.5227
119260	12	16	GGGCCAGACUCCAUAUUACtt	ARID1A	8289	NM_006015	GGGCCAGACUCCAUAUUAC	GTAATATGGAGTCTGGCCC	72hr.fu	NULL	98.5896	99.5935	-1.0039
119259	9	7	GGAGCUAUCUCAAGAUUCAtt	ARID1A	8289	NM_006015	GGAGCUAUCUCAAGAUUCA	TGAATCTTGAGATAGCTCC	72hr.fu	WT	65.2456	92.8499	-27.6043
119261	7	16	GGUCAACAAGAACAAAAAAtt	ARID1A	8289	NM_006015	GGUCAACAAGAACAAAAAA	TTTTTTGTTCTTGTTGACC	72hr.fu	WT	56.2582	81.4728	-25.2146
119260	12	16	GGGCCAGACUCCAUAUUACtt	ARID1A	8289	NM_006015	GGGCCAGACUCCAUAUUAC	GTAATATGGAGTCTGGCCC	72hr.fu	WT	80.4091	89.9424	-9.53327
111213	10	7	GGCAGUUGUAUUGAAUUCAtt	ATR	545	NM_001184	GGCAGUUGUAUUGAAUUCA	TGAATTCAATACAACTGCC	48hr.fu	R273H	63.8911	88.1891	-24.298
111215	10	19	GGCAAGAACUCUUACUUUGtt	ATR	545	NM_001184	GGCAAGAACUCUUACUUUG	CAAAGTAAGAGTTCTTGCC	48hr.fu	R273H	75.8164	94.3803	-18.564
349	9	15	GGAAUAUAAUACAGUUGUAtt	ATR	545	NM_001184	GGAAUAUAAUACAGUUGUA	TACAACTGTATTATATTCC	48hr.fu	R273H	65.4247	74.1496	-8.72486
111215	10	19	GGCAAGAACUCUUACUUUGtt	ATR	545	NM_001184	GGCAAGAACUCUUACUUUG	CAAAGTAAGAGTTCTTGCC	48hr.fu	NULL	72.7932	101.087	-28.2942
111213	10	7	GGCAGUUGUAUUGAAUUCAtt	ATR	545	NM_001184	GGCAGUUGUAUUGAAUUCA	TGAATTCAATACAACTGCC	48hr.fu	NULL	77.3453	91.9634	-14.6182
349	9	15	GGAAUAUAAUACAGUUGUAtt	ATR	545	NM_001184	GGAAUAUAAUACAGUUGUA	TACAACTGTATTATATTCC	48hr.fu	NULL	64.581	72.1434	-7.56231
349	9	15	GGAAUAUAAUACAGUUGUAtt	ATR	545	NM_001184	GGAAUAUAAUACAGUUGUA	TACAACTGTATTATATTCC	48hr.fu	WT	67.7466	82.3739	-14.6273
111215	10	19	GGCAAGAACUCUUACUUUGtt	ATR	545	NM_001184	GGCAAGAACUCUUACUUUG	CAAAGTAAGAGTTCTTGCC	48hr.fu	WT	89.8133	90.7101	-0.896864
111213	10	7	GGCAGUUGUAUUGAAUUCAtt	ATR	545	NM_001184	GGCAGUUGUAUUGAAUUCA	TGAATTCAATACAACTGCC	48hr.fu	WT	87.5662	80.8257	6.74049
s534	9	17	GAGCCGAUUUUUAAGUCAAtt	ATR	545	NM_001184	GAGCCGAUUUUUAAGUCAA	TTGACTTAAAAATCGGCTC	48hr.primary	R273H	42.6582	98.6012	-55.943	used for validation
s536	9	17	UUGUAGAAAUGGAUACUGAtt	ATR	545	NM_001184	UUGUAGAAAUGGAUACUGA	TCAGTATCCATTTCTACAA	48hr.primary	R273H	46.4916	94.927	-48.4354	used for validation
s535	9	17	GAUGAGUAUGCAAAAUUUAtt	ATR	545	NM_001184	GAUGAGUAUGCAAAAUUUA	TAAATTTTGCATACTCATC	48hr.primary	R273H	54.7342	97.9223	-43.188	used for validation
s534	9	17	GAGCCGAUUUUUAAGUCAAtt	ATR	545	NM_001184	GAGCCGAUUUUUAAGUCAA	TTGACTTAAAAATCGGCTC	48hr.primary	NULL	33.8041	97.529	-63.7249
s536	9	17	UUGUAGAAAUGGAUACUGAtt	ATR	545	NM_001184	UUGUAGAAAUGGAUACUGA	TCAGTATCCATTTCTACAA	48hr.primary	NULL	74.6901	111.852	-37.1616
s535	9	17	GAUGAGUAUGCAAAAUUUAtt	ATR	545	NM_001184	GAUGAGUAUGCAAAAUUUA	TAAATTTTGCATACTCATC	48hr.primary	NULL	88.6199	102.944	-14.3238
s534	9	17	GAGCCGAUUUUUAAGUCAAtt	ATR	545	NM_001184	GAGCCGAUUUUUAAGUCAA	TTGACTTAAAAATCGGCTC	48hr.primary	WT	79.7771	89.9079	-10.1308
s536	9	17	UUGUAGAAAUGGAUACUGAtt	ATR	545	NM_001184	UUGUAGAAAUGGAUACUGA	TCAGTATCCATTTCTACAA	48hr.primary	WT	85.2015	95.2067	-10.0052
s535	9	17	GAUGAGUAUGCAAAAUUUAtt	ATR	545	NM_001184	GAUGAGUAUGCAAAAUUUA	TAAATTTTGCATACTCATC	48hr.primary	WT	94.2841	89.668	4.61615
111215	10	19	GGCAAGAACUCUUACUUUGtt	ATR	545	NM_001184	GGCAAGAACUCUUACUUUG	CAAAGTAAGAGTTCTTGCC	72hr.fu	R273H	51.4743	107.264	-55.7901
349	9	15	GGAAUAUAAUACAGUUGUAtt	ATR	545	NM_001184	GGAAUAUAAUACAGUUGUA	TACAACTGTATTATATTCC	72hr.fu	R273H	50.2828	98.1757	-47.8929
111213	10	7	GGCAGUUGUAUUGAAUUCAtt	ATR	545	NM_001184	GGCAGUUGUAUUGAAUUCA	TGAATTCAATACAACTGCC	72hr.fu	R273H	55.5334	95.6672	-40.1338
111215	10	19	GGCAAGAACUCUUACUUUGtt	ATR	545	NM_001184	GGCAAGAACUCUUACUUUG	CAAAGTAAGAGTTCTTGCC	72hr.fu	NULL	57.7373	90.2759	-32.5386
349	9	15	GGAAUAUAAUACAGUUGUAtt	ATR	545	NM_001184	GGAAUAUAAUACAGUUGUA	TACAACTGTATTATATTCC	72hr.fu	NULL	61.5295	91.2668	-29.7373
111213	10	7	GGCAGUUGUAUUGAAUUCAtt	ATR	545	NM_001184	GGCAGUUGUAUUGAAUUCA	TGAATTCAATACAACTGCC	72hr.fu	NULL	62.3199	91.9911	-29.6712
349	9	15	GGAAUAUAAUACAGUUGUAtt	ATR	545	NM_001184	GGAAUAUAAUACAGUUGUA	TACAACTGTATTATATTCC	72hr.fu	WT	72.9963	83.4401	-10.4438
111215	10	19	GGCAAGAACUCUUACUUUGtt	ATR	545	NM_001184	GGCAAGAACUCUUACUUUG	CAAAGTAAGAGTTCTTGCC	72hr.fu	WT	85.8567	94.0253	-8.16864
111213	10	7	GGCAGUUGUAUUGAAUUCAtt	ATR	545	NM_001184	GGCAGUUGUAUUGAAUUCA	TGAATTCAATACAACTGCC	72hr.fu	WT	87.824	90.7149	-2.89085
142801	11	7	GGGUGACAUCAUGACGGUGtt	BCAR1	9564	NM_014567	GGGUGACAUCAUGACGGUG	CACCGTCATGATGTCACCC	48hr.fu	R273H	84.6464	91.2596	-6.61322
142802	8	10	GGAUAUUUACCAGGUGCCAtt	BCAR1	9564	NM_014567	GGAUAUUUACCAGGUGCCA	TGGCACCTGGTAAATATCC	48hr.fu	R273H	44.8286	46.9281	-2.0995
142803	15	21	GGAGAAGAACCUGAAGAACtt	BCAR1	9564	NM_014567	GGAGAAGAACCUGAAGAAC	GTTCTTCAGGTTCTTCTCC	48hr.fu	R273H	90.9836	86.1873	4.79628
142801	11	7	GGGUGACAUCAUGACGGUGtt	BCAR1	9564	NM_014567	GGGUGACAUCAUGACGGUG	CACCGTCATGATGTCACCC	48hr.fu	NULL	98.3234	97.1052	1.2182
142802	8	10	GGAUAUUUACCAGGUGCCAtt	BCAR1	9564	NM_014567	GGAUAUUUACCAGGUGCCA	TGGCACCTGGTAAATATCC	48hr.fu	NULL	56.3311	55.0403	1.29074
142803	15	21	GGAGAAGAACCUGAAGAACtt	BCAR1	9564	NM_014567	GGAGAAGAACCUGAAGAAC	GTTCTTCAGGTTCTTCTCC	48hr.fu	NULL	86.4481	83.4958	2.95226
142803	15	21	GGAGAAGAACCUGAAGAACtt	BCAR1	9564	NM_014567	GGAGAAGAACCUGAAGAAC	GTTCTTCAGGTTCTTCTCC	48hr.fu	WT	63.0169	90.1337	-27.1169
142802	8	10	GGAUAUUUACCAGGUGCCAtt	BCAR1	9564	NM_014567	GGAUAUUUACCAGGUGCCA	TGGCACCTGGTAAATATCC	48hr.fu	WT	55.9915	56.9195	-0.92794
142801	11	7	GGGUGACAUCAUGACGGUGtt	BCAR1	9564	NM_014567	GGGUGACAUCAUGACGGUG	CACCGTCATGATGTCACCC	48hr.fu	WT	97.3383	90.7836	6.55474
s18373	16	1	GAGUUUGAGAAGACCCAGAtt	BCAR1	9564	NM_014567	GAGUUUGAGAAGACCCAGA	TCTGGGTCTTCTCAAACTC	48hr.primary	R273H	40.2956	51.1676	-10.872
s18372	16	1	GGAUGGAGGACUAUGACUAtt	BCAR1	9564	NM_014567	GGAUGGAGGACUAUGACUA	TAGTCATAGTCCTCCATCC	48hr.primary	R273H	79.9159	83.3813	-3.46536
s225161	16	1	GAGCAGGACGAGUACGACAtt	BCAR1	9564	NM_014567	GAGCAGGACGAGUACGACA	TGTCGTACTCGTCCTGCTC	48hr.primary	R273H	77.7774	81.0669	-3.28949
s18372	16	1	GGAUGGAGGACUAUGACUAtt	BCAR1	9564	NM_014567	GGAUGGAGGACUAUGACUA	TAGTCATAGTCCTCCATCC	48hr.primary	NULL	70.7167	73.0676	-2.35088
s18373	16	1	GAGUUUGAGAAGACCCAGAtt	BCAR1	9564	NM_014567	GAGUUUGAGAAGACCCAGA	TCTGGGTCTTCTCAAACTC	48hr.primary	NULL	43.5861	41.1034	2.48264
s225161	16	1	GAGCAGGACGAGUACGACAtt	BCAR1	9564	NM_014567	GAGCAGGACGAGUACGACA	TGTCGTACTCGTCCTGCTC	48hr.primary	NULL	78.9158	71.7353	7.18053
s225161	16	1	GAGCAGGACGAGUACGACAtt	BCAR1	9564	NM_014567	GAGCAGGACGAGUACGACA	TGTCGTACTCGTCCTGCTC	48hr.primary	WT	81.402	96.5663	-15.1643
s18372	16	1	GGAUGGAGGACUAUGACUAtt	BCAR1	9564	NM_014567	GGAUGGAGGACUAUGACUA	TAGTCATAGTCCTCCATCC	48hr.primary	WT	81.0579	86.3335	-5.2756
s18373	16	1	GAGUUUGAGAAGACCCAGAtt	BCAR1	9564	NM_014567	GAGUUUGAGAAGACCCAGA	TCTGGGTCTTCTCAAACTC	48hr.primary	WT	11.9359	5.78078	6.15514
142802	8	10	GGAUAUUUACCAGGUGCCAtt	BCAR1	9564	NM_014567	GGAUAUUUACCAGGUGCCA	TGGCACCTGGTAAATATCC	72hr.fu	R273H	35.2872	64.7474	-29.4602
142801	11	7	GGGUGACAUCAUGACGGUGtt	BCAR1	9564	NM_014567	GGGUGACAUCAUGACGGUG	CACCGTCATGATGTCACCC	72hr.fu	R273H	79.6538	101.816	-22.1619
142803	15	21	GGAGAAGAACCUGAAGAACtt	BCAR1	9564	NM_014567	GGAGAAGAACCUGAAGAAC	GTTCTTCAGGTTCTTCTCC	72hr.fu	R273H	82.0139	103.887	-21.8733
142802	8	10	GGAUAUUUACCAGGUGCCAtt	BCAR1	9564	NM_014567	GGAUAUUUACCAGGUGCCA	TGGCACCTGGTAAATATCC	72hr.fu	NULL	53.045	78.6206	-25.5756
142803	15	21	GGAGAAGAACCUGAAGAACtt	BCAR1	9564	NM_014567	GGAGAAGAACCUGAAGAAC	GTTCTTCAGGTTCTTCTCC	72hr.fu	NULL	74.7414	90.2991	-15.5577
142801	11	7	GGGUGACAUCAUGACGGUGtt	BCAR1	9564	NM_014567	GGGUGACAUCAUGACGGUG	CACCGTCATGATGTCACCC	72hr.fu	NULL	101.51	88.5982	12.9114
142802	8	10	GGAUAUUUACCAGGUGCCAtt	BCAR1	9564	NM_014567	GGAUAUUUACCAGGUGCCA	TGGCACCTGGTAAATATCC	72hr.fu	WT	48.9908	85.9243	-36.9335
142803	15	21	GGAGAAGAACCUGAAGAACtt	BCAR1	9564	NM_014567	GGAGAAGAACCUGAAGAAC	GTTCTTCAGGTTCTTCTCC	72hr.fu	WT	68.8791	90.5161	-21.637
142801	11	7	GGGUGACAUCAUGACGGUGtt	BCAR1	9564	NM_014567	GGGUGACAUCAUGACGGUG	CACCGTCATGATGTCACCC	72hr.fu	WT	94.592	84.1879	10.404
230	16	15	GGUAUGGAAGGGUUUGUGGtt	BCL2L1	598	NM_001191	GGUAUGGAAGGGUUUGUGG	CCACAAACCCTTCCATACC	48hr.fu	R273H	92.5792	101.45	-8.87088
229	14	17	GGAGAACCACUACAUGCAGtt	BCL2L1	598	NM_001191	GGAGAACCACUACAUGCAG	CTGCATGTAGTGGTTCTCC	48hr.fu	R273H	74.5011	78.9804	-4.47932
229	14	17	GGAGAACCACUACAUGCAGtt	BCL2L1	598	NM_001191	GGAGAACCACUACAUGCAG	CTGCATGTAGTGGTTCTCC	48hr.fu	NULL	83.2717	89.2081	-5.93642
230	16	15	GGUAUGGAAGGGUUUGUGGtt	BCL2L1	598	NM_001191	GGUAUGGAAGGGUUUGUGG	CCACAAACCCTTCCATACC	48hr.fu	NULL	102.355	101.433	0.921756
229	14	17	GGAGAACCACUACAUGCAGtt	BCL2L1	598	NM_001191	GGAGAACCACUACAUGCAG	CTGCATGTAGTGGTTCTCC	48hr.fu	WT	56.2134	84.931	-28.7177
230	16	15	GGUAUGGAAGGGUUUGUGGtt	BCL2L1	598	NM_001191	GGUAUGGAAGGGUUUGUGG	CCACAAACCCTTCCATACC	48hr.fu	WT	91.1565	100.449	-9.29295
s224530	2	10	GGACUGAAUCGGAGAUGGAtt	BCL2L1	598	NM_001191	GGACUGAAUCGGAGAUGGA	TCCATCTCCGATTCAGTCC	48hr.primary	R273H	80.5898	98.4488	-17.859
s1921	2	10	GCUGGAGUCAGUUUAGUGAtt	BCL2L1	598	NM_001191	GCUGGAGUCAGUUUAGUGA	TCACTAAACTGACTCCAGC	48hr.primary	R273H	88.1467	98.9948	-10.8482
s1922	2	10	GGAACUCUAUGGGAACAAUtt	BCL2L1	598	NM_001191	GGAACUCUAUGGGAACAAU	ATTGTTCCCATAGAGTTCC	48hr.primary	R273H	69.3538	64.5839	4.76985
s1921	2	10	GCUGGAGUCAGUUUAGUGAtt	BCL2L1	598	NM_001191	GCUGGAGUCAGUUUAGUGA	TCACTAAACTGACTCCAGC	48hr.primary	NULL	75.9687	92.8826	-16.914
s224530	2	10	GGACUGAAUCGGAGAUGGAtt	BCL2L1	598	NM_001191	GGACUGAAUCGGAGAUGGA	TCCATCTCCGATTCAGTCC	48hr.primary	NULL	93.4927	101.084	-7.59082
s1922	2	10	GGAACUCUAUGGGAACAAUtt	BCL2L1	598	NM_001191	GGAACUCUAUGGGAACAAU	ATTGTTCCCATAGAGTTCC	48hr.primary	NULL	66.692	67.2712	-0.579176
s1921	2	10	GCUGGAGUCAGUUUAGUGAtt	BCL2L1	598	NM_001191	GCUGGAGUCAGUUUAGUGA	TCACTAAACTGACTCCAGC	48hr.primary	WT	23.5693	90.1632	-66.5939
s224530	2	10	GGACUGAAUCGGAGAUGGAtt	BCL2L1	598	NM_001191	GGACUGAAUCGGAGAUGGA	TCCATCTCCGATTCAGTCC	48hr.primary	WT	56.4935	100.28	-43.786
s1922	2	10	GGAACUCUAUGGGAACAAUtt	BCL2L1	598	NM_001191	GGAACUCUAUGGGAACAAU	ATTGTTCCCATAGAGTTCC	48hr.primary	WT	28.1204	65.9573	-37.8369
229	14	17	GGAGAACCACUACAUGCAGtt	BCL2L1	598	NM_001191	GGAGAACCACUACAUGCAG	CTGCATGTAGTGGTTCTCC	72hr.fu	R273H	52.4489	99.1521	-46.7032
230	16	15	GGUAUGGAAGGGUUUGUGGtt	BCL2L1	598	NM_001191	GGUAUGGAAGGGUUUGUGG	CCACAAACCCTTCCATACC	72hr.fu	R273H	89.5095	115.968	-26.4581
229	14	17	GGAGAACCACUACAUGCAGtt	BCL2L1	598	NM_001191	GGAGAACCACUACAUGCAG	CTGCATGTAGTGGTTCTCC	72hr.fu	NULL	72.4694	94.7011	-22.2316
230	16	15	GGUAUGGAAGGGUUUGUGGtt	BCL2L1	598	NM_001191	GGUAUGGAAGGGUUUGUGG	CCACAAACCCTTCCATACC	72hr.fu	NULL	87.5336	100.398	-12.864
229	14	17	GGAGAACCACUACAUGCAGtt	BCL2L1	598	NM_001191	GGAGAACCACUACAUGCAG	CTGCATGTAGTGGTTCTCC	72hr.fu	WT	39.6848	96.5404	-56.8556
230	16	15	GGUAUGGAAGGGUUUGUGGtt	BCL2L1	598	NM_001191	GGUAUGGAAGGGUUUGUGG	CCACAAACCCTTCCATACC	72hr.fu	WT	77.2238	102.768	-25.5447
122157	16	17	GAAGGAAUUUAUGUCCCAAtt	C1R	715	NM_001733	GAAGGAAUUUAUGUCCCAA	TTGGGACATAAATTCCTTC	48hr.fu	R273H	72.447	92.5441	-20.0971
261221	6	19	GGCCCGUAUCCAGUACUACtt	C1R	715	NM_001733	GGCCCGUAUCCAGUACUAC	GTAGTACTGGATACGGGCC	48hr.fu	R273H	95.8206	97.7965	-1.97589
261222	15	5	GGCUACCAGCUCAUAGAGGtt	C1R	715	NM_001733	GGCUACCAGCUCAUAGAGG	CCTCTATGAGCTGGTAGCC	48hr.fu	R273H	95.0119	93.3454	1.66649
122157	16	17	GAAGGAAUUUAUGUCCCAAtt	C1R	715	NM_001733	GAAGGAAUUUAUGUCCCAA	TTGGGACATAAATTCCTTC	48hr.fu	NULL	68.462	79.2722	-10.8102
261222	15	5	GGCUACCAGCUCAUAGAGGtt	C1R	715	NM_001733	GGCUACCAGCUCAUAGAGG	CCTCTATGAGCTGGTAGCC	48hr.fu	NULL	95.3314	96.6681	-1.33671
261221	6	19	GGCCCGUAUCCAGUACUACtt	C1R	715	NM_001733	GGCCCGUAUCCAGUACUAC	GTAGTACTGGATACGGGCC	48hr.fu	NULL	94.8959	93.8577	1.0382
122157	16	17	GAAGGAAUUUAUGUCCCAAtt	C1R	715	NM_001733	GAAGGAAUUUAUGUCCCAA	TTGGGACATAAATTCCTTC	48hr.fu	WT	60.3141	85.67	-25.3559
261222	15	5	GGCUACCAGCUCAUAGAGGtt	C1R	715	NM_001733	GGCUACCAGCUCAUAGAGG	CCTCTATGAGCTGGTAGCC	48hr.fu	WT	96.894	97.118	-0.224046
261221	6	19	GGCCCGUAUCCAGUACUACtt	C1R	715	NM_001733	GGCCCGUAUCCAGUACUAC	GTAGTACTGGATACGGGCC	48hr.fu	WT	105.282	92.8729	12.4094
s2152	7	1	CAACCACUGUGAUCACAGUtt	C1R	715	NM_001733	CAACCACUGUGAUCACAGU	ACTGTGATCACAGTGGTTG	48hr.primary	R273H	101.696	91.7868	9.90896
s2153	7	1	GGAGCCUUUUGAUAUUGAUtt	C1R	715	NM_001733	GGAGCCUUUUGAUAUUGAU	ATCAATATCAAAAGGCTCC	48hr.primary	R273H	93.4625	81.8259	11.6366
s2154	7	1	GGACCAUCAUGUUCUACAAtt	C1R	715	NM_001733	GGACCAUCAUGUUCUACAA	TTGTAGAACATGATGGTCC	48hr.primary	R273H	73.7834	59.5759	14.2076
s2153	7	1	GGAGCCUUUUGAUAUUGAUtt	C1R	715	NM_001733	GGAGCCUUUUGAUAUUGAU	ATCAATATCAAAAGGCTCC	48hr.primary	NULL	97.8382	106.887	-9.04877
s2154	7	1	GGACCAUCAUGUUCUACAAtt	C1R	715	NM_001733	GGACCAUCAUGUUCUACAA	TTGTAGAACATGATGGTCC	48hr.primary	NULL	100.524	100.829	-0.304387
s2152	7	1	CAACCACUGUGAUCACAGUtt	C1R	715	NM_001733	CAACCACUGUGAUCACAGU	ACTGTGATCACAGTGGTTG	48hr.primary	NULL	89.715	89.1565	0.558563
s2154	7	1	GGACCAUCAUGUUCUACAAtt	C1R	715	NM_001733	GGACCAUCAUGUUCUACAA	TTGTAGAACATGATGGTCC	48hr.primary	WT	80.0377	103.493	-23.4556
s2153	7	1	GGAGCCUUUUGAUAUUGAUtt	C1R	715	NM_001733	GGAGCCUUUUGAUAUUGAU	ATCAATATCAAAAGGCTCC	48hr.primary	WT	87.3104	104.517	-17.2065
s2152	7	1	CAACCACUGUGAUCACAGUtt	C1R	715	NM_001733	CAACCACUGUGAUCACAGU	ACTGTGATCACAGTGGTTG	48hr.primary	WT	79.2005	92.0883	-12.8879
261222	15	5	GGCUACCAGCUCAUAGAGGtt	C1R	715	NM_001733	GGCUACCAGCUCAUAGAGG	CCTCTATGAGCTGGTAGCC	72hr.fu	R273H	87.4039	110.326	-22.9222
261221	6	19	GGCCCGUAUCCAGUACUACtt	C1R	715	NM_001733	GGCCCGUAUCCAGUACUAC	GTAGTACTGGATACGGGCC	72hr.fu	R273H	86.9551	102.201	-15.2458
122157	16	17	GAAGGAAUUUAUGUCCCAAtt	C1R	715	NM_001733	GAAGGAAUUUAUGUCCCAA	TTGGGACATAAATTCCTTC	72hr.fu	R273H	82.6448	88.6737	-6.02898
122157	16	17	GAAGGAAUUUAUGUCCCAAtt	C1R	715	NM_001733	GAAGGAAUUUAUGUCCCAA	TTGGGACATAAATTCCTTC	72hr.fu	NULL	67.6113	93.3674	-25.7561
261222	15	5	GGCUACCAGCUCAUAGAGGtt	C1R	715	NM_001733	GGCUACCAGCUCAUAGAGG	CCTCTATGAGCTGGTAGCC	72hr.fu	NULL	95.8663	96.7451	-0.878823
261221	6	19	GGCCCGUAUCCAGUACUACtt	C1R	715	NM_001733	GGCCCGUAUCCAGUACUAC	GTAGTACTGGATACGGGCC	72hr.fu	NULL	101.868	98.5584	3.30958
122157	16	17	GAAGGAAUUUAUGUCCCAAtt	C1R	715	NM_001733	GAAGGAAUUUAUGUCCCAA	TTGGGACATAAATTCCTTC	72hr.fu	WT	61.3953	90.235	-28.8398
261221	6	19	GGCCCGUAUCCAGUACUACtt	C1R	715	NM_001733	GGCCCGUAUCCAGUACUAC	GTAGTACTGGATACGGGCC	72hr.fu	WT	92.3653	100.727	-8.36197
261222	15	5	GGCUACCAGCUCAUAGAGGtt	C1R	715	NM_001733	GGCUACCAGCUCAUAGAGG	CCTCTATGAGCTGGTAGCC	72hr.fu	WT	92.1288	98.1559	-6.0271
256556	1	11	GAAUAUGGUCAAGCAGAAAtt	CHMP5	51510	NM_016410	GAAUAUGGUCAAGCAGAAA	TTTCTGCTTGACCATATTC	48hr.fu	R273H	96.2079	90.6927	5.51527
219508	10	22	CCUGAUAAAUUGAUAAGACtt	CHMP5	51510	NM_016410	CCUGAUAAAUUGAUAAGAC	GTCTTATCAATTTATCAGG	48hr.fu	R273H	104.928	97.079	7.84939
219507	13	22	GUAGAGCAGAAUCCAUUGAtt	CHMP5	51510	NM_016410	GUAGAGCAGAAUCCAUUGA	TCAATGGATTCTGCTCTAC	48hr.fu	R273H	67.5231	57.9475	9.57565
219507	13	22	GUAGAGCAGAAUCCAUUGAtt	CHMP5	51510	NM_016410	GUAGAGCAGAAUCCAUUGA	TCAATGGATTCTGCTCTAC	48hr.fu	NULL	54.3845	57.7622	-3.37773
219508	10	22	CCUGAUAAAUUGAUAAGACtt	CHMP5	51510	NM_016410	CCUGAUAAAUUGAUAAGAC	GTCTTATCAATTTATCAGG	48hr.fu	NULL	96.4498	96.8492	-0.399433
256556	1	11	GAAUAUGGUCAAGCAGAAAtt	CHMP5	51510	NM_016410	GAAUAUGGUCAAGCAGAAA	TTTCTGCTTGACCATATTC	48hr.fu	NULL	83.6794	82.3899	1.2895
256556	1	11	GAAUAUGGUCAAGCAGAAAtt	CHMP5	51510	NM_016410	GAAUAUGGUCAAGCAGAAA	TTTCTGCTTGACCATATTC	48hr.fu	WT	70.5965	90.1076	-19.5111
219507	13	22	GUAGAGCAGAAUCCAUUGAtt	CHMP5	51510	NM_016410	GUAGAGCAGAAUCCAUUGA	TCAATGGATTCTGCTCTAC	48hr.fu	WT	53.4225	60.9988	-7.5763
219508	10	22	CCUGAUAAAUUGAUAAGACtt	CHMP5	51510	NM_016410	CCUGAUAAAUUGAUAAGAC	GTCTTATCAATTTATCAGG	48hr.fu	WT	104.249	98.7066	5.54213
s28239	16	9	GCCCAACAGUCAUUCAACAtt	CHMP5	51510	NM_016410	GCCCAACAGUCAUUCAACA	TGTTGAATGACTGTTGGGC	48hr.primary	R273H	63.7637	82.4277	-18.664
s224218	16	9	AGAUUGAGGAUUUACAAGAtt	CHMP5	51510	NM_016410	AGAUUGAGGAUUUACAAGA	TCTTGTAAATCCTCAATCT	48hr.primary	R273H	84.263	99.6826	-15.4197
s28237	16	9	CUAUGAAACUGGGAGUAAAtt	CHMP5	51510	NM_016410	CUAUGAAACUGGGAGUAAA	TTTACTCCCAGTTTCATAG	48hr.primary	R273H	74.7809	88.4996	-13.7188
s28239	16	9	GCCCAACAGUCAUUCAACAtt	CHMP5	51510	NM_016410	GCCCAACAGUCAUUCAACA	TGTTGAATGACTGTTGGGC	48hr.primary	NULL	52.2129	76.677	-24.4641
s28237	16	9	CUAUGAAACUGGGAGUAAAtt	CHMP5	51510	NM_016410	CUAUGAAACUGGGAGUAAA	TTTACTCCCAGTTTCATAG	48hr.primary	NULL	74.8474	93.6252	-18.7777
s224218	16	9	AGAUUGAGGAUUUACAAGAtt	CHMP5	51510	NM_016410	AGAUUGAGGAUUUACAAGA	TCTTGTAAATCCTCAATCT	48hr.primary	NULL	95.9282	99.3417	-3.4135
s28237	16	9	CUAUGAAACUGGGAGUAAAtt	CHMP5	51510	NM_016410	CUAUGAAACUGGGAGUAAA	TTTACTCCCAGTTTCATAG	48hr.primary	WT	54.9699	93.1709	-38.201
s224218	16	9	AGAUUGAGGAUUUACAAGAtt	CHMP5	51510	NM_016410	AGAUUGAGGAUUUACAAGA	TCTTGTAAATCCTCAATCT	48hr.primary	WT	93.0457	91.0393	2.00648
s28239	16	9	GCCCAACAGUCAUUCAACAtt	CHMP5	51510	NM_016410	GCCCAACAGUCAUUCAACA	TGTTGAATGACTGTTGGGC	48hr.primary	WT	57.4121	26.1462	31.2659
219507	13	22	GUAGAGCAGAAUCCAUUGAtt	CHMP5	51510	NM_016410	GUAGAGCAGAAUCCAUUGA	TCAATGGATTCTGCTCTAC	72hr.fu	R273H	57.2133	90.7987	-33.5853
256556	1	11	GAAUAUGGUCAAGCAGAAAtt	CHMP5	51510	NM_016410	GAAUAUGGUCAAGCAGAAA	TTTCTGCTTGACCATATTC	72hr.fu	R273H	74.8133	103.37	-28.557
219508	10	22	CCUGAUAAAUUGAUAAGACtt	CHMP5	51510	NM_016410	CCUGAUAAAUUGAUAAGAC	GTCTTATCAATTTATCAGG	72hr.fu	R273H	88.0434	98.4128	-10.3694
219507	13	22	GUAGAGCAGAAUCCAUUGAtt	CHMP5	51510	NM_016410	GUAGAGCAGAAUCCAUUGA	TCAATGGATTCTGCTCTAC	72hr.fu	NULL	44.3724	80.9466	-36.5742
256556	1	11	GAAUAUGGUCAAGCAGAAAtt	CHMP5	51510	NM_016410	GAAUAUGGUCAAGCAGAAA	TTTCTGCTTGACCATATTC	72hr.fu	NULL	74.2899	93.3285	-19.0387
219508	10	22	CCUGAUAAAUUGAUAAGACtt	CHMP5	51510	NM_016410	CCUGAUAAAUUGAUAAGAC	GTCTTATCAATTTATCAGG	72hr.fu	NULL	104.272	99.4348	4.8372
219507	13	22	GUAGAGCAGAAUCCAUUGAtt	CHMP5	51510	NM_016410	GUAGAGCAGAAUCCAUUGA	TCAATGGATTCTGCTCTAC	72hr.fu	WT	57.2616	82.966	-25.7045
256556	1	11	GAAUAUGGUCAAGCAGAAAtt	CHMP5	51510	NM_016410	GAAUAUGGUCAAGCAGAAA	TTTCTGCTTGACCATATTC	72hr.fu	WT	77.8478	96.9577	-19.11
219508	10	22	CCUGAUAAAUUGAUAAGACtt	CHMP5	51510	NM_016410	CCUGAUAAAUUGAUAAGAC	GTCTTATCAATTTATCAGG	72hr.fu	WT	94.828	97.1984	-2.37037
284698	10	21	GCCACAUCUGAAAAGGAAAtt	CST3	1471	NM_000099	GCCACAUCUGAAAAGGAAA	TTTCCTTTTCAGATGTGGC	48hr.fu	R273H	85.4973	89.0643	-3.56691
139809	10	5	CCUUGUCGAAAUCCACCUGtt	CST3	1471	NM_000099	CCUUGUCGAAAUCCACCUG	CAGGTGGATTTCGACAAGG	48hr.fu	R273H	89.476	88.9223	0.553767
139808	9	12	CCACGUGUACCAAGACCCAtt	CST3	1471	NM_000099	CCACGUGUACCAAGACCCA	TGGGTCTTGGTACACGTGG	48hr.fu	R273H	90.9736	81.2237	9.74989
139808	9	12	CCACGUGUACCAAGACCCAtt	CST3	1471	NM_000099	CCACGUGUACCAAGACCCA	TGGGTCTTGGTACACGTGG	48hr.fu	NULL	83.8824	82.6477	1.23464
284698	10	21	GCCACAUCUGAAAAGGAAAtt	CST3	1471	NM_000099	GCCACAUCUGAAAAGGAAA	TTTCCTTTTCAGATGTGGC	48hr.fu	NULL	86.4002	84.0105	2.3897
139809	10	5	CCUUGUCGAAAUCCACCUGtt	CST3	1471	NM_000099	CCUUGUCGAAAUCCACCUG	CAGGTGGATTTCGACAAGG	48hr.fu	NULL	102.409	94.9217	7.48713
284698	10	21	GCCACAUCUGAAAAGGAAAtt	CST3	1471	NM_000099	GCCACAUCUGAAAAGGAAA	TTTCCTTTTCAGATGTGGC	48hr.fu	WT	69.7364	87.6625	-17.9261
139808	9	12	CCACGUGUACCAAGACCCAtt	CST3	1471	NM_000099	CCACGUGUACCAAGACCCA	TGGGTCTTGGTACACGTGG	48hr.fu	WT	81.917	83.7126	-1.79559
139809	10	5	CCUUGUCGAAAUCCACCUGtt	CST3	1471	NM_000099	CCUUGUCGAAAUCCACCUG	CAGGTGGATTTCGACAAGG	48hr.fu	WT	90.8924	87.8729	3.01953
s3666	1	22	CGAACCACGUGUACCAAGAtt	CST3	1471	NM_000099	CGAACCACGUGUACCAAGA	TCTTGGTACACGTGGTTCG	48hr.primary	R273H	90.4774	102.759	-12.2814
s3667	1	22	CGUCGGCGAGUACAACAAAtt	CST3	1471	NM_000099	CGUCGGCGAGUACAACAAA	TTTGTTGTACTCGCCGACG	48hr.primary	R273H	92.9072	92.389	0.518172
s3665	1	22	GGAAAGCAUUCUGCUCUUUtt	CST3	1471	NM_000099	GGAAAGCAUUCUGCUCUUU	AAAGAGCAGAATGCTTTCC	48hr.primary	R273H	103.143	95.8108	7.33192
s3667	1	22	CGUCGGCGAGUACAACAAAtt	CST3	1471	NM_000099	CGUCGGCGAGUACAACAAA	TTTGTTGTACTCGCCGACG	48hr.primary	NULL	75.1346	97.7318	-22.5972
s3666	1	22	CGAACCACGUGUACCAAGAtt	CST3	1471	NM_000099	CGAACCACGUGUACCAAGA	TCTTGGTACACGTGGTTCG	48hr.primary	NULL	64.895	83.8776	-18.9827
s3665	1	22	GGAAAGCAUUCUGCUCUUUtt	CST3	1471	NM_000099	GGAAAGCAUUCUGCUCUUU	AAAGAGCAGAATGCTTTCC	48hr.primary	NULL	93.8436	98.206	-4.36242
s3667	1	22	CGUCGGCGAGUACAACAAAtt	CST3	1471	NM_000099	CGUCGGCGAGUACAACAAA	TTTGTTGTACTCGCCGACG	48hr.primary	WT	49.2444	82.2119	-32.9675
s3665	1	22	GGAAAGCAUUCUGCUCUUUtt	CST3	1471	NM_000099	GGAAAGCAUUCUGCUCUUU	AAAGAGCAGAATGCTTTCC	48hr.primary	WT	97.5549	97.0076	0.547256
s3666	1	22	CGAACCACGUGUACCAAGAtt	CST3	1471	NM_000099	CGAACCACGUGUACCAAGA	TCTTGGTACACGTGGTTCG	48hr.primary	WT	57.41	47.5776	9.83238
139808	9	12	CCACGUGUACCAAGACCCAtt	CST3	1471	NM_000099	CCACGUGUACCAAGACCCA	TGGGTCTTGGTACACGTGG	72hr.fu	R273H	68.2467	101.266	-33.019
284698	10	21	GCCACAUCUGAAAAGGAAAtt	CST3	1471	NM_000099	GCCACAUCUGAAAAGGAAA	TTTCCTTTTCAGATGTGGC	72hr.fu	R273H	74.227	94.5659	-20.3388
139809	10	5	CCUUGUCGAAAUCCACCUGtt	CST3	1471	NM_000099	CCUUGUCGAAAUCCACCUG	CAGGTGGATTTCGACAAGG	72hr.fu	R273H	85.5485	100.52	-14.9715
284698	10	21	GCCACAUCUGAAAAGGAAAtt	CST3	1471	NM_000099	GCCACAUCUGAAAAGGAAA	TTTCCTTTTCAGATGTGGC	72hr.fu	NULL	90.7516	96.3432	-5.59161
139808	9	12	CCACGUGUACCAAGACCCAtt	CST3	1471	NM_000099	CCACGUGUACCAAGACCCA	TGGGTCTTGGTACACGTGG	72hr.fu	NULL	86.602	90.3323	-3.7302
139809	10	5	CCUUGUCGAAAUCCACCUGtt	CST3	1471	NM_000099	CCUUGUCGAAAUCCACCUG	CAGGTGGATTTCGACAAGG	72hr.fu	NULL	102.742	82.9547	19.7872
284698	10	21	GCCACAUCUGAAAAGGAAAtt	CST3	1471	NM_000099	GCCACAUCUGAAAAGGAAA	TTTCCTTTTCAGATGTGGC	72hr.fu	WT	62.5592	95.2288	-32.6696
139808	9	12	CCACGUGUACCAAGACCCAtt	CST3	1471	NM_000099	CCACGUGUACCAAGACCCA	TGGGTCTTGGTACACGTGG	72hr.fu	WT	82.1821	84.3907	-2.20861
139809	10	5	CCUUGUCGAAAUCCACCUGtt	CST3	1471	NM_000099	CCUUGUCGAAAUCCACCUG	CAGGTGGATTTCGACAAGG	72hr.fu	WT	90.444	89.5828	0.86113
45941	5	8	GGUAAUGGCACACAUAUUCtt	DNAJB5	25822	NM_012266	GGUAAUGGCACACAUAUUC	GAATATGTGTGCCATTACC	48hr.fu	R273H	81.362	87.6599	-6.29786
8896	15	9	GGAGAAGUUUAAGGAGAUUtt	DNAJB5	25822	NM_012266	GGAGAAGUUUAAGGAGAUU	AATCTCCTTAAACTTCTCC	48hr.fu	R273H	89.078	85.9723	3.10565
8991	1	9	GGCCUAUGAUGUGCUAAGUtt	DNAJB5	25822	NM_012266	GGCCUAUGAUGUGCUAAGU	ACTTAGCACATCATAGGCC	48hr.fu	R273H	97.8381	90.4383	7.39987
8896	15	9	GGAGAAGUUUAAGGAGAUUtt	DNAJB5	25822	NM_012266	GGAGAAGUUUAAGGAGAUU	AATCTCCTTAAACTTCTCC	48hr.fu	NULL	66.8676	86.1925	-19.3249
8991	1	9	GGCCUAUGAUGUGCUAAGUtt	DNAJB5	25822	NM_012266	GGCCUAUGAUGUGCUAAGU	ACTTAGCACATCATAGGCC	48hr.fu	NULL	92.2499	86.5633	5.68659
45941	5	8	GGUAAUGGCACACAUAUUCtt	DNAJB5	25822	NM_012266	GGUAAUGGCACACAUAUUC	GAATATGTGTGCCATTACC	48hr.fu	NULL	102.561	92.1248	10.4363
8991	1	9	GGCCUAUGAUGUGCUAAGUtt	DNAJB5	25822	NM_012266	GGCCUAUGAUGUGCUAAGU	ACTTAGCACATCATAGGCC	48hr.fu	WT	76.8897	97.9531	-21.0634
8896	15	9	GGAGAAGUUUAAGGAGAUUtt	DNAJB5	25822	NM_012266	GGAGAAGUUUAAGGAGAUU	AATCTCCTTAAACTTCTCC	48hr.fu	WT	72.018	89.8149	-17.7968
45941	5	8	GGUAAUGGCACACAUAUUCtt	DNAJB5	25822	NM_012266	GGUAAUGGCACACAUAUUC	GAATATGTGTGCCATTACC	48hr.fu	WT	95.7679	93.1838	2.58403
s24554	1	15	CCUAUGAUGUGCUAAGUGAtt	DNAJB5	25822	NM_012266	CCUAUGAUGUGCUAAGUGA	TCACTTAGCACATCATAGG	48hr.primary	R273H	100.64	107.605	-6.96477
s24555	1	15	UCGUCUUUGUGCUCAAAGAtt	DNAJB5	25822	NM_012266	UCGUCUUUGUGCUCAAAGA	TCTTTGAGCACAAAGACGA	48hr.primary	R273H	96.9296	103.786	-6.85682
s24556	1	15	ACGGCCGAGUGAUCCCUUUtt	DNAJB5	25822	NM_012266	ACGGCCGAGUGAUCCCUUU	AAAGGGATCACTCGGCCGT	48hr.primary	R273H	107.042	101.826	5.21681
s24555	1	15	UCGUCUUUGUGCUCAAAGAtt	DNAJB5	25822	NM_012266	UCGUCUUUGUGCUCAAAGA	TCTTTGAGCACAAAGACGA	48hr.primary	NULL	94.0899	105.204	-11.114
s24554	1	15	CCUAUGAUGUGCUAAGUGAtt	DNAJB5	25822	NM_012266	CCUAUGAUGUGCUAAGUGA	TCACTTAGCACATCATAGG	48hr.primary	NULL	90.2886	96.9141	-6.62544
s24556	1	15	ACGGCCGAGUGAUCCCUUUtt	DNAJB5	25822	NM_012266	ACGGCCGAGUGAUCCCUUU	AAAGGGATCACTCGGCCGT	48hr.primary	NULL	82.0964	86.4443	-4.34798
s24556	1	15	ACGGCCGAGUGAUCCCUUUtt	DNAJB5	25822	NM_012266	ACGGCCGAGUGAUCCCUUU	AAAGGGATCACTCGGCCGT	48hr.primary	WT	76.3701	102.968	-26.5976
s24555	1	15	UCGUCUUUGUGCUCAAAGAtt	DNAJB5	25822	NM_012266	UCGUCUUUGUGCUCAAAGA	TCTTTGAGCACAAAGACGA	48hr.primary	WT	82.8059	103.779	-20.9729
s24554	1	15	CCUAUGAUGUGCUAAGUGAtt	DNAJB5	25822	NM_012266	CCUAUGAUGUGCUAAGUGA	TCACTTAGCACATCATAGG	48hr.primary	WT	89.9782	101.699	-11.7205
8896	15	9	GGAGAAGUUUAAGGAGAUUtt	DNAJB5	25822	NM_012266	GGAGAAGUUUAAGGAGAUU	AATCTCCTTAAACTTCTCC	72hr.fu	R273H	65.298	98.8565	-33.5586
8991	1	9	GGCCUAUGAUGUGCUAAGUtt	DNAJB5	25822	NM_012266	GGCCUAUGAUGUGCUAAGU	ACTTAGCACATCATAGGCC	72hr.fu	R273H	74.7029	105.828	-31.1256
45941	5	8	GGUAAUGGCACACAUAUUCtt	DNAJB5	25822	NM_012266	GGUAAUGGCACACAUAUUC	GAATATGTGTGCCATTACC	72hr.fu	R273H	79.1732	98.0799	-18.9066
8896	15	9	GGAGAAGUUUAAGGAGAUUtt	DNAJB5	25822	NM_012266	GGAGAAGUUUAAGGAGAUU	AATCTCCTTAAACTTCTCC	72hr.fu	NULL	70.6328	96.431	-25.7982
45941	5	8	GGUAAUGGCACACAUAUUCtt	DNAJB5	25822	NM_012266	GGUAAUGGCACACAUAUUC	GAATATGTGTGCCATTACC	72hr.fu	NULL	84.6086	93.2819	-8.67333
8991	1	9	GGCCUAUGAUGUGCUAAGUtt	DNAJB5	25822	NM_012266	GGCCUAUGAUGUGCUAAGU	ACTTAGCACATCATAGGCC	72hr.fu	NULL	97.7605	101.477	-3.71692
8991	1	9	GGCCUAUGAUGUGCUAAGUtt	DNAJB5	25822	NM_012266	GGCCUAUGAUGUGCUAAGU	ACTTAGCACATCATAGGCC	72hr.fu	WT	81.5636	106.8	-25.2365
8896	15	9	GGAGAAGUUUAAGGAGAUUtt	DNAJB5	25822	NM_012266	GGAGAAGUUUAAGGAGAUU	AATCTCCTTAAACTTCTCC	72hr.fu	WT	69.8606	91.5158	-21.6552
45941	5	8	GGUAAUGGCACACAUAUUCtt	DNAJB5	25822	NM_012266	GGUAAUGGCACACAUAUUC	GAATATGTGTGCCATTACC	72hr.fu	WT	82.664	87.1241	-4.46012
124344	13	10	GGUCUUGUCCAGCAUUGUAtt	DONSON	29980	NM_017613	GGUCUUGUCCAGCAUUGUA	TACAATGCTGGACAAGACC	48hr.fu	R273H	40.8131	62.951	-22.1379
124346	14	7	GGAAGAAGCUCAAGGUCUUtt	DONSON	29980	NM_017613	GGAAGAAGCUCAAGGUCUU	AAGACCTTGAGCTTCTTCC	48hr.fu	R273H	52.7064	64.3307	-11.6243
124345	8	11	GGGCAAAAAUAUGUUACUUtt	DONSON	29980	NM_017613	GGGCAAAAAUAUGUUACUU	AAGTAACATATTTTTGCCC	48hr.fu	R273H	47.2926	50.765	-3.47238
124344	13	10	GGUCUUGUCCAGCAUUGUAtt	DONSON	29980	NM_017613	GGUCUUGUCCAGCAUUGUA	TACAATGCTGGACAAGACC	48hr.fu	NULL	50.4131	63.2409	-12.8278
124346	14	7	GGAAGAAGCUCAAGGUCUUtt	DONSON	29980	NM_017613	GGAAGAAGCUCAAGGUCUU	AAGACCTTGAGCTTCTTCC	48hr.fu	NULL	41.858	53.9344	-12.0764
124345	8	11	GGGCAAAAAUAUGUUACUUtt	DONSON	29980	NM_017613	GGGCAAAAAUAUGUUACUU	AAGTAACATATTTTTGCCC	48hr.fu	NULL	50.4719	48.2568	2.21505
124345	8	11	GGGCAAAAAUAUGUUACUUtt	DONSON	29980	NM_017613	GGGCAAAAAUAUGUUACUU	AAGTAACATATTTTTGCCC	48hr.fu	WT	32.114	38.4066	-6.29258
124344	13	10	GGUCUUGUCCAGCAUUGUAtt	DONSON	29980	NM_017613	GGUCUUGUCCAGCAUUGUA	TACAATGCTGGACAAGACC	48hr.fu	WT	39.3036	44.6637	-5.36012
124346	14	7	GGAAGAAGCUCAAGGUCUUtt	DONSON	29980	NM_017613	GGAAGAAGCUCAAGGUCUU	AAGACCTTGAGCTTCTTCC	48hr.fu	WT	38.737	40.2369	-1.49993
s26834	16	4	GGAUACAGAGACCAAUUUAtt	DONSON	29980	NM_017613	GGAUACAGAGACCAAUUUA	TAAATTGGTCTCTGTATCC	48hr.primary	R273H	47.9786	70.5748	-22.5963
s26835	16	4	GGAAAUCAUCUUUACGGAAtt	DONSON	29980	NM_017613	GGAAAUCAUCUUUACGGAA	TTCCGTAAAGATGATTTCC	48hr.primary	R273H	46.4888	62.7528	-16.264
s26833	16	4	CGUUUGUACCUAUCAGUUUtt	DONSON	29980	NM_017613	CGUUUGUACCUAUCAGUUU	AAACTGATAGGTACAAACG	48hr.primary	R273H	17.8461	23.7009	-5.85482
s26835	16	4	GGAAAUCAUCUUUACGGAAtt	DONSON	29980	NM_017613	GGAAAUCAUCUUUACGGAA	TTCCGTAAAGATGATTTCC	48hr.primary	NULL	30.8577	58.0485	-27.1908
s26833	16	4	CGUUUGUACCUAUCAGUUUtt	DONSON	29980	NM_017613	CGUUUGUACCUAUCAGUUU	AAACTGATAGGTACAAACG	48hr.primary	NULL	22.6223	40.2069	-17.5846
s26834	16	4	GGAUACAGAGACCAAUUUAtt	DONSON	29980	NM_017613	GGAUACAGAGACCAAUUUA	TAAATTGGTCTCTGTATCC	48hr.primary	NULL	29.5099	46.8627	-17.3529
s26833	16	4	CGUUUGUACCUAUCAGUUUtt	DONSON	29980	NM_017613	CGUUUGUACCUAUCAGUUU	AAACTGATAGGTACAAACG	48hr.primary	WT	20.36	20.4238	-0.0637302
s26835	16	4	GGAAAUCAUCUUUACGGAAtt	DONSON	29980	NM_017613	GGAAAUCAUCUUUACGGAA	TTCCGTAAAGATGATTTCC	48hr.primary	WT	41.0497	30.9705	10.0792
s26834	16	4	GGAUACAGAGACCAAUUUAtt	DONSON	29980	NM_017613	GGAUACAGAGACCAAUUUA	TAAATTGGTCTCTGTATCC	48hr.primary	WT	34.3623	22.9394	11.4228
124346	14	7	GGAAGAAGCUCAAGGUCUUtt	DONSON	29980	NM_017613	GGAAGAAGCUCAAGGUCUU	AAGACCTTGAGCTTCTTCC	72hr.fu	R273H	28.8441	72.8166	-43.9725
124344	13	10	GGUCUUGUCCAGCAUUGUAtt	DONSON	29980	NM_017613	GGUCUUGUCCAGCAUUGUA	TACAATGCTGGACAAGACC	72hr.fu	R273H	25.478	51.5643	-26.0862
124345	8	11	GGGCAAAAAUAUGUUACUUtt	DONSON	29980	NM_017613	GGGCAAAAAUAUGUUACUU	AAGTAACATATTTTTGCCC	72hr.fu	R273H	30.1493	54.7801	-24.6308
124344	13	10	GGUCUUGUCCAGCAUUGUAtt	DONSON	29980	NM_017613	GGUCUUGUCCAGCAUUGUA	TACAATGCTGGACAAGACC	72hr.fu	NULL	29.5292	77.1899	-47.6607
124346	14	7	GGAAGAAGCUCAAGGUCUUtt	DONSON	29980	NM_017613	GGAAGAAGCUCAAGGUCUU	AAGACCTTGAGCTTCTTCC	72hr.fu	NULL	29.7763	76.3347	-46.5585
124345	8	11	GGGCAAAAAUAUGUUACUUtt	DONSON	29980	NM_017613	GGGCAAAAAUAUGUUACUU	AAGTAACATATTTTTGCCC	72hr.fu	NULL	28.6163	59.3377	-30.7213
124345	8	11	GGGCAAAAAUAUGUUACUUtt	DONSON	29980	NM_017613	GGGCAAAAAUAUGUUACUU	AAGTAACATATTTTTGCCC	72hr.fu	WT	23.2922	40.6196	-17.3274
124344	13	10	GGUCUUGUCCAGCAUUGUAtt	DONSON	29980	NM_017613	GGUCUUGUCCAGCAUUGUA	TACAATGCTGGACAAGACC	72hr.fu	WT	38.299	43.0306	-4.73162
124346	14	7	GGAAGAAGCUCAAGGUCUUtt	DONSON	29980	NM_017613	GGAAGAAGCUCAAGGUCUU	AAGACCTTGAGCTTCTTCC	72hr.fu	WT	32.9193	36.7925	-3.87325
12264	11	22	CGUCUGUUACCUGAUGGGAtt	GBA3	57733	NM_020973	CGUCUGUUACCUGAUGGGA	TCCCATCAGGTAACAGACG	48hr.fu	R273H	90.1808	95.3833	-5.20251
12356	1	16	GGAGGUUGGUUGUCAGAGGtt	GBA3	57733	NM_020973	GGAGGUUGGUUGUCAGAGG	CCTCTGACAACCAACCTCC	48hr.fu	R273H	94.4772	99.3287	-4.85155
12168	11	14	CCAUUUAUUAUAAGCGUACtt	GBA3	57733	NM_020973	CCAUUUAUUAUAAGCGUAC	GTACGCTTATAATAAATGG	48hr.fu	R273H	87.6326	90.0699	-2.4373
12356	1	16	GGAGGUUGGUUGUCAGAGGtt	GBA3	57733	NM_020973	GGAGGUUGGUUGUCAGAGG	CCTCTGACAACCAACCTCC	48hr.fu	NULL	89.1456	99.4593	-10.3138
12168	11	14	CCAUUUAUUAUAAGCGUACtt	GBA3	57733	NM_020973	CCAUUUAUUAUAAGCGUAC	GTACGCTTATAATAAATGG	48hr.fu	NULL	91.2227	89.1924	2.03027
12264	11	22	CGUCUGUUACCUGAUGGGAtt	GBA3	57733	NM_020973	CGUCUGUUACCUGAUGGGA	TCCCATCAGGTAACAGACG	48hr.fu	NULL	98.2629	95.6649	2.59801
12356	1	16	GGAGGUUGGUUGUCAGAGGtt	GBA3	57733	NM_020973	GGAGGUUGGUUGUCAGAGG	CCTCTGACAACCAACCTCC	48hr.fu	WT	87.854	95.8542	-8.00017
12264	11	22	CGUCUGUUACCUGAUGGGAtt	GBA3	57733	NM_020973	CGUCUGUUACCUGAUGGGA	TCCCATCAGGTAACAGACG	48hr.fu	WT	98.4654	97.0854	1.38001
12168	11	14	CCAUUUAUUAUAAGCGUACtt	GBA3	57733	NM_020973	CCAUUUAUUAUAAGCGUAC	GTACGCTTATAATAAATGG	48hr.fu	WT	98.8862	90.4034	8.48274
s33703	2	1	CAUUGAAUCCUUUGACAAAtt	GBA3	57733	NM_020973	CAUUGAAUCCUUUGACAAA	TTTGTCAAAGGATTCAATG	48hr.primary	R273H	102.646	103.736	-1.09004
s33702	2	1	CAACUCGCUUAAUCAAGUAtt	GBA3	57733	NM_020973	CAACUCGCUUAAUCAAGUA	TACTTGATTAAGCGAGTTG	48hr.primary	R273H	102.007	93.3452	8.66207
s33704	2	1	GGUCACGUCUGUUACCUGAtt	GBA3	57733	NM_020973	GGUCACGUCUGUUACCUGA	TCAGGTAACAGACGTGACC	48hr.primary	R273H	107.6	96.7989	10.8008
s33703	2	1	CAUUGAAUCCUUUGACAAAtt	GBA3	57733	NM_020973	CAUUGAAUCCUUUGACAAA	TTTGTCAAAGGATTCAATG	48hr.primary	NULL	95.1544	113.056	-17.9013
s33704	2	1	GGUCACGUCUGUUACCUGAtt	GBA3	57733	NM_020973	GGUCACGUCUGUUACCUGA	TCAGGTAACAGACGTGACC	48hr.primary	NULL	93.7621	111.421	-17.6593
s33702	2	1	CAACUCGCUUAAUCAAGUAtt	GBA3	57733	NM_020973	CAACUCGCUUAAUCAAGUA	TACTTGATTAAGCGAGTTG	48hr.primary	NULL	102.313	100.698	1.61517
s33702	2	1	CAACUCGCUUAAUCAAGUAtt	GBA3	57733	NM_020973	CAACUCGCUUAAUCAAGUA	TACTTGATTAAGCGAGTTG	48hr.primary	WT	79.8467	102.624	-22.7777
s33703	2	1	CAUUGAAUCCUUUGACAAAtt	GBA3	57733	NM_020973	CAUUGAAUCCUUUGACAAA	TTTGTCAAAGGATTCAATG	48hr.primary	WT	91.4505	101.983	-10.5325
s33704	2	1	GGUCACGUCUGUUACCUGAtt	GBA3	57733	NM_020973	GGUCACGUCUGUUACCUGA	TCAGGTAACAGACGTGACC	48hr.primary	WT	96.4596	92.9018	3.55776
12356	1	16	GGAGGUUGGUUGUCAGAGGtt	GBA3	57733	NM_020973	GGAGGUUGGUUGUCAGAGG	CCTCTGACAACCAACCTCC	72hr.fu	R273H	84.8115	108.403	-23.591
12168	11	14	CCAUUUAUUAUAAGCGUACtt	GBA3	57733	NM_020973	CCAUUUAUUAUAAGCGUAC	GTACGCTTATAATAAATGG	72hr.fu	R273H	92.5488	105.384	-12.8354
12264	11	22	CGUCUGUUACCUGAUGGGAtt	GBA3	57733	NM_020973	CGUCUGUUACCUGAUGGGA	TCCCATCAGGTAACAGACG	72hr.fu	R273H	90.7753	95.6755	-4.90014
12356	1	16	GGAGGUUGGUUGUCAGAGGtt	GBA3	57733	NM_020973	GGAGGUUGGUUGUCAGAGG	CCTCTGACAACCAACCTCC	72hr.fu	NULL	86.7889	107.25	-20.4607
12264	11	22	CGUCUGUUACCUGAUGGGAtt	GBA3	57733	NM_020973	CGUCUGUUACCUGAUGGGA	TCCCATCAGGTAACAGACG	72hr.fu	NULL	97.8758	96.4326	1.44322
12168	11	14	CCAUUUAUUAUAAGCGUACtt	GBA3	57733	NM_020973	CCAUUUAUUAUAAGCGUAC	GTACGCTTATAATAAATGG	72hr.fu	NULL	107.735	93.0471	14.6883
12356	1	16	GGAGGUUGGUUGUCAGAGGtt	GBA3	57733	NM_020973	GGAGGUUGGUUGUCAGAGG	CCTCTGACAACCAACCTCC	72hr.fu	WT	84.3352	103.906	-19.571
12264	11	22	CGUCUGUUACCUGAUGGGAtt	GBA3	57733	NM_020973	CGUCUGUUACCUGAUGGGA	TCCCATCAGGTAACAGACG	72hr.fu	WT	90.1346	95.5984	-5.46381
12168	11	14	CCAUUUAUUAUAAGCGUACtt	GBA3	57733	NM_020973	CCAUUUAUUAUAAGCGUAC	GTACGCTTATAATAAATGG	72hr.fu	WT	96.2493	89.4141	6.8352
5346	4	16	GGAAGAUCUGGACAGGGAUtt	GLI2	2736	NM_005270	GGAAGAUCUGGACAGGGAU	ATCCCTGTCCAGATCTTCC	48hr.fu	R273H	89.3455	98.4868	-9.1413
5437	6	5	GGGAUGACUGUAAGCAGGAtt	GLI2	2736	NM_005270	GGGAUGACUGUAAGCAGGA	TCCTGCTTACAGTCATCCC	48hr.fu	R273H	87.8267	88.3035	-0.476855
5524	4	19	GGCAUCCAAGUAUAUAUGAtt	GLI2	2736	NM_030380	GGCAUCCAAGUAUAUAUGA	TCATATATACTTGGATGCC	48hr.fu	R273H	90.8415	90.2846	0.556945
5346	4	16	GGAAGAUCUGGACAGGGAUtt	GLI2	2736	NM_005270	GGAAGAUCUGGACAGGGAU	ATCCCTGTCCAGATCTTCC	48hr.fu	NULL	92.8526	99.3798	-6.52717
5524	4	19	GGCAUCCAAGUAUAUAUGAtt	GLI2	2736	NM_030380	GGCAUCCAAGUAUAUAUGA	TCATATATACTTGGATGCC	48hr.fu	NULL	96.0346	96.1138	-0.0791976
5437	6	5	GGGAUGACUGUAAGCAGGAtt	GLI2	2736	NM_005270	GGGAUGACUGUAAGCAGGA	TCCTGCTTACAGTCATCCC	48hr.fu	NULL	94.8847	81.4451	13.4396
5437	6	5	GGGAUGACUGUAAGCAGGAtt	GLI2	2736	NM_005270	GGGAUGACUGUAAGCAGGA	TCCTGCTTACAGTCATCCC	48hr.fu	WT	66.2603	88.7311	-22.4708
5524	4	19	GGCAUCCAAGUAUAUAUGAtt	GLI2	2736	NM_030380	GGCAUCCAAGUAUAUAUGA	TCATATATACTTGGATGCC	48hr.fu	WT	89.0949	92.6241	-3.52915
5346	4	16	GGAAGAUCUGGACAGGGAUtt	GLI2	2736	NM_005270	GGAAGAUCUGGACAGGGAU	ATCCCTGTCCAGATCTTCC	48hr.fu	WT	87.8005	91.0368	-3.23632
s5819	6	9	AGAUCCACAUGUACGAACAtt	GLI2	2736	NM_005270	AGAUCCACAUGUACGAACA	TGTTCGTACATGTGGATCT	48hr.primary	R273H	79.6607	98.2435	-18.5828
s5817	6	9	GGUUCGAGCAGCUCAAGAAtt	GLI2	2736	NM_005270	GGUUCGAGCAGCUCAAGAA	TTCTTGAGCTGCTCGAACC	48hr.primary	R273H	93.2493	108.468	-15.2191
s5818	6	9	GACUAUUACCACCAGAUGAtt	GLI2	2736	NM_005270	GACUAUUACCACCAGAUGA	TCATCTGGTGGTAATAGTC	48hr.primary	R273H	70.632	60.9864	9.64556
s5819	6	9	AGAUCCACAUGUACGAACAtt	GLI2	2736	NM_005270	AGAUCCACAUGUACGAACA	TGTTCGTACATGTGGATCT	48hr.primary	NULL	70.9132	90.1763	-19.2631
s5817	6	9	GGUUCGAGCAGCUCAAGAAtt	GLI2	2736	NM_005270	GGUUCGAGCAGCUCAAGAA	TTCTTGAGCTGCTCGAACC	48hr.primary	NULL	86.3321	96.9977	-10.6656
s5818	6	9	GACUAUUACCACCAGAUGAtt	GLI2	2736	NM_005270	GACUAUUACCACCAGAUGA	TCATCTGGTGGTAATAGTC	48hr.primary	NULL	60.512	40.9979	19.5141
s5819	6	9	AGAUCCACAUGUACGAACAtt	GLI2	2736	NM_005270	AGAUCCACAUGUACGAACA	TGTTCGTACATGTGGATCT	48hr.primary	WT	73.7321	88.376	-14.6439
s5817	6	9	GGUUCGAGCAGCUCAAGAAtt	GLI2	2736	NM_005270	GGUUCGAGCAGCUCAAGAA	TTCTTGAGCTGCTCGAACC	48hr.primary	WT	84.8783	93.1532	-8.27487
s5818	6	9	GACUAUUACCACCAGAUGAtt	GLI2	2736	NM_005270	GACUAUUACCACCAGAUGA	TCATCTGGTGGTAATAGTC	48hr.primary	WT	45.245	38.9897	6.25532
5524	4	19	GGCAUCCAAGUAUAUAUGAtt	GLI2	2736	NM_030380	GGCAUCCAAGUAUAUAUGA	TCATATATACTTGGATGCC	72hr.fu	R273H	84.2741	101.597	-17.3226
5437	6	5	GGGAUGACUGUAAGCAGGAtt	GLI2	2736	NM_005270	GGGAUGACUGUAAGCAGGA	TCCTGCTTACAGTCATCCC	72hr.fu	R273H	80.9159	94.9627	-14.0468
5346	4	16	GGAAGAUCUGGACAGGGAUtt	GLI2	2736	NM_005270	GGAAGAUCUGGACAGGGAU	ATCCCTGTCCAGATCTTCC	72hr.fu	R273H	92.994	94.5678	-1.5738
5437	6	5	GGGAUGACUGUAAGCAGGAtt	GLI2	2736	NM_005270	GGGAUGACUGUAAGCAGGA	TCCTGCTTACAGTCATCCC	72hr.fu	NULL	96.7129	97.0753	-0.36246
5346	4	16	GGAAGAUCUGGACAGGGAUtt	GLI2	2736	NM_005270	GGAAGAUCUGGACAGGGAU	ATCCCTGTCCAGATCTTCC	72hr.fu	NULL	91.7262	87.8977	3.82851
5524	4	19	GGCAUCCAAGUAUAUAUGAtt	GLI2	2736	NM_030380	GGCAUCCAAGUAUAUAUGA	TCATATATACTTGGATGCC	72hr.fu	NULL	102.374	90.5149	11.8593
5437	6	5	GGGAUGACUGUAAGCAGGAtt	GLI2	2736	NM_005270	GGGAUGACUGUAAGCAGGA	TCCTGCTTACAGTCATCCC	72hr.fu	WT	80.4459	87.6924	-7.24648
5524	4	19	GGCAUCCAAGUAUAUAUGAtt	GLI2	2736	NM_030380	GGCAUCCAAGUAUAUAUGA	TCATATATACTTGGATGCC	72hr.fu	WT	93.9198	91.8306	2.08921
5346	4	16	GGAAGAUCUGGACAGGGAUtt	GLI2	2736	NM_005270	GGAAGAUCUGGACAGGGAU	ATCCCTGTCCAGATCTTCC	72hr.fu	WT	96.4657	89.1464	7.31935
17010	9	3	GGAGCCAGAUGUACACCUAtt	GPR175	131601	NM_016372	GGAGCCAGAUGUACACCUA	TAGGTGTACATCTGGCTCC	48hr.fu	R273H	6.3515	102.776	-96.4248
16819	3	22	GGACUUUAAUAUCUAUGGCtt	GPR175	131601	NM_016372	GGACUUUAAUAUCUAUGGC	GCCATAGATATTAAAGTCC	48hr.fu	R273H	103.17	103.148	0.0223323
16915	7	20	GGAGCUUCUACGUGUAUGCtt	GPR175	131601	NM_016372	GGAGCUUCUACGUGUAUGC	GCATACACGTAGAAGCTCC	48hr.fu	R273H	94.7165	88.9229	5.79358
16819	3	22	GGACUUUAAUAUCUAUGGCtt	GPR175	131601	NM_016372	GGACUUUAAUAUCUAUGGC	GCCATAGATATTAAAGTCC	48hr.fu	NULL	88.7183	97.7777	-9.05936
16915	7	20	GGAGCUUCUACGUGUAUGCtt	GPR175	131601	NM_016372	GGAGCUUCUACGUGUAUGC	GCATACACGTAGAAGCTCC	48hr.fu	NULL	89.8228	94.2354	-4.41262
17010	9	3	GGAGCCAGAUGUACACCUAtt	GPR175	131601	NM_016372	GGAGCCAGAUGUACACCUA	TAGGTGTACATCTGGCTCC	48hr.fu	NULL	106.166	103.815	2.35147
16915	7	20	GGAGCUUCUACGUGUAUGCtt	GPR175	131601	NM_016372	GGAGCUUCUACGUGUAUGC	GCATACACGTAGAAGCTCC	48hr.fu	WT	89.9044	92.5459	-2.6415
16819	3	22	GGACUUUAAUAUCUAUGGCtt	GPR175	131601	NM_016372	GGACUUUAAUAUCUAUGGC	GCCATAGATATTAAAGTCC	48hr.fu	WT	93.4924	95.3497	-1.85723
17010	9	3	GGAGCCAGAUGUACACCUAtt	GPR175	131601	NM_016372	GGAGCCAGAUGUACACCUA	TAGGTGTACATCTGGCTCC	48hr.fu	WT	105.178	97.3359	7.84211
s43626	12	6	GCUGCUCUACGAAGACAUUtt	GPR175	131601	NM_016372	GCUGCUCUACGAAGACAUU	AATGTCTTCGTAGAGCAGC	48hr.primary	R273H	86.6795	90.2765	-3.597
s43627	12	6	ACAACCUUCCUGUACUUCAtt	GPR175	131601	NM_016372	ACAACCUUCCUGUACUUCA	TGAAGTACAGGAAGGTTGT	48hr.primary	R273H	86.1927	86.5122	-0.319566
s43625	12	6	GCUGAGGACUUUAAUAUCUtt	GPR175	131601	NM_016372	GCUGAGGACUUUAAUAUCU	AGATATTAAAGTCCTCAGC	48hr.primary	R273H	98.1595	90.8997	7.25981
s43627	12	6	ACAACCUUCCUGUACUUCAtt	GPR175	131601	NM_016372	ACAACCUUCCUGUACUUCA	TGAAGTACAGGAAGGTTGT	48hr.primary	NULL	86.1025	95.166	-9.06349
s43625	12	6	GCUGAGGACUUUAAUAUCUtt	GPR175	131601	NM_016372	GCUGAGGACUUUAAUAUCU	AGATATTAAAGTCCTCAGC	48hr.primary	NULL	92.42	95.8704	-3.45043
s43626	12	6	GCUGCUCUACGAAGACAUUtt	GPR175	131601	NM_016372	GCUGCUCUACGAAGACAUU	AATGTCTTCGTAGAGCAGC	48hr.primary	NULL	122.714	117.514	5.19998
s43625	12	6	GCUGAGGACUUUAAUAUCUtt	GPR175	131601	NM_016372	GCUGAGGACUUUAAUAUCU	AGATATTAAAGTCCTCAGC	48hr.primary	WT	65.135	81.2639	-16.129
s43627	12	6	ACAACCUUCCUGUACUUCAtt	GPR175	131601	NM_016372	ACAACCUUCCUGUACUUCA	TGAAGTACAGGAAGGTTGT	48hr.primary	WT	92.1379	106.173	-14.0353
s43626	12	6	GCUGCUCUACGAAGACAUUtt	GPR175	131601	NM_016372	GCUGCUCUACGAAGACAUU	AATGTCTTCGTAGAGCAGC	48hr.primary	WT	106.917	94.4921	12.4245
16915	7	20	GGAGCUUCUACGUGUAUGCtt	GPR175	131601	NM_016372	GGAGCUUCUACGUGUAUGC	GCATACACGTAGAAGCTCC	72hr.fu	R273H	70.6295	92.3675	-21.738
17010	9	3	GGAGCCAGAUGUACACCUAtt	GPR175	131601	NM_016372	GGAGCCAGAUGUACACCUA	TAGGTGTACATCTGGCTCC	72hr.fu	R273H	84.637	102.475	-17.838
16819	3	22	GGACUUUAAUAUCUAUGGCtt	GPR175	131601	NM_016372	GGACUUUAAUAUCUAUGGC	GCCATAGATATTAAAGTCC	72hr.fu	R273H	85.1784	101.369	-16.1901
16915	7	20	GGAGCUUCUACGUGUAUGCtt	GPR175	131601	NM_016372	GGAGCUUCUACGUGUAUGC	GCATACACGTAGAAGCTCC	72hr.fu	NULL	82.0373	95.3512	-13.3139
16819	3	22	GGACUUUAAUAUCUAUGGCtt	GPR175	131601	NM_016372	GGACUUUAAUAUCUAUGGC	GCCATAGATATTAAAGTCC	72hr.fu	NULL	97.162	98.8171	-1.6551
17010	9	3	GGAGCCAGAUGUACACCUAtt	GPR175	131601	NM_016372	GGAGCCAGAUGUACACCUA	TAGGTGTACATCTGGCTCC	72hr.fu	NULL	111.792	93.8216	17.9701
16819	3	22	GGACUUUAAUAUCUAUGGCtt	GPR175	131601	NM_016372	GGACUUUAAUAUCUAUGGC	GCCATAGATATTAAAGTCC	72hr.fu	WT	94.8621	101.856	-6.99366
17010	9	3	GGAGCCAGAUGUACACCUAtt	GPR175	131601	NM_016372	GGAGCCAGAUGUACACCUA	TAGGTGTACATCTGGCTCC	72hr.fu	WT	90.6188	97.5446	-6.92582
16915	7	20	GGAGCUUCUACGUGUAUGCtt	GPR175	131601	NM_016372	GGAGCUUCUACGUGUAUGC	GCATACACGTAGAAGCTCC	72hr.fu	WT	84.0133	88.7337	-4.72038
17896	15	13	ACGCGAGUUUUUCUUUAACtt	HOXD11	3237	NM_021192	ACGCGAGUUUUUCUUUAAC	GTTAAAGAAAAACTCGCGT	48hr.fu	R273H	97.074	97.155	-0.0810651
17716	7	5	GGUUAUUUAAACUUUGGGAtt	HOXD11	3237	NM_021192	GGUUAUUUAAACUUUGGGA	TCCCAAAGTTTAAATAACC	48hr.fu	R273H	96.0374	96.0253	0.0121755
17809	6	15	CGCGAGUUUUUCUUUAACGtt	HOXD11	3237	NM_021192	CGCGAGUUUUUCUUUAACG	CGTTAAAGAAAAACTCGCG	48hr.fu	R273H	80.6675	80.1539	0.513562
17809	6	15	CGCGAGUUUUUCUUUAACGtt	HOXD11	3237	NM_021192	CGCGAGUUUUUCUUUAACG	CGTTAAAGAAAAACTCGCG	48hr.fu	NULL	85.6539	92.7591	-7.10527
17896	15	13	ACGCGAGUUUUUCUUUAACtt	HOXD11	3237	NM_021192	ACGCGAGUUUUUCUUUAAC	GTTAAAGAAAAACTCGCGT	48hr.fu	NULL	101.071	100.218	0.853405
17716	7	5	GGUUAUUUAAACUUUGGGAtt	HOXD11	3237	NM_021192	GGUUAUUUAAACUUUGGGA	TCCCAAAGTTTAAATAACC	48hr.fu	NULL	104.502	92.6692	11.8324
17809	6	15	CGCGAGUUUUUCUUUAACGtt	HOXD11	3237	NM_021192	CGCGAGUUUUUCUUUAACG	CGTTAAAGAAAAACTCGCG	48hr.fu	WT	85.2176	87.4936	-2.27598
17896	15	13	ACGCGAGUUUUUCUUUAACtt	HOXD11	3237	NM_021192	ACGCGAGUUUUUCUUUAAC	GTTAAAGAAAAACTCGCGT	48hr.fu	WT	103.1	100.235	2.86444
17716	7	5	GGUUAUUUAAACUUUGGGAtt	HOXD11	3237	NM_021192	GGUUAUUUAAACUUUGGGA	TCCCAAAGTTTAAATAACC	48hr.fu	WT	97.3161	88.3591	8.95705
s6861	10	9	CCAGAUCCGCGAACUGGAAtt	HOXD11	3237	NM_021192	CCAGAUCCGCGAACUGGAA	TTCCAGTTCGCGGATCTGG	48hr.primary	R273H	94.3124	90.3798	3.93255
s223873	10	9	CGUCUGACUUCGCUAGCAAtt	HOXD11	3237	NM_021192	CGUCUGACUUCGCUAGCAA	TTGCTAGCGAAGTCAGACG	48hr.primary	R273H	82.251	71.5832	10.6678
s223872	10	9	CAACCUCACUGACCGGCAAtt	HOXD11	3237	NM_021192	CAACCUCACUGACCGGCAA	TTGCCGGTCAGTGAGGTTG	48hr.primary	R273H	104.365	93.4241	10.9406
s223873	10	9	CGUCUGACUUCGCUAGCAAtt	HOXD11	3237	NM_021192	CGUCUGACUUCGCUAGCAA	TTGCTAGCGAAGTCAGACG	48hr.primary	NULL	73.3656	97.4967	-24.1312
s6861	10	9	CCAGAUCCGCGAACUGGAAtt	HOXD11	3237	NM_021192	CCAGAUCCGCGAACUGGAA	TTCCAGTTCGCGGATCTGG	48hr.primary	NULL	75.5995	99.6122	-24.0127
s223872	10	9	CAACCUCACUGACCGGCAAtt	HOXD11	3237	NM_021192	CAACCUCACUGACCGGCAA	TTGCCGGTCAGTGAGGTTG	48hr.primary	NULL	97.4218	98.8872	-1.46536
s223873	10	9	CGUCUGACUUCGCUAGCAAtt	HOXD11	3237	NM_021192	CGUCUGACUUCGCUAGCAA	TTGCTAGCGAAGTCAGACG	48hr.primary	WT	66.6332	71.2713	-4.63809
s6861	10	9	CCAGAUCCGCGAACUGGAAtt	HOXD11	3237	NM_021192	CCAGAUCCGCGAACUGGAA	TTCCAGTTCGCGGATCTGG	48hr.primary	WT	92.5773	90.8076	1.76968
s223872	10	9	CAACCUCACUGACCGGCAAtt	HOXD11	3237	NM_021192	CAACCUCACUGACCGGCAA	TTGCCGGTCAGTGAGGTTG	48hr.primary	WT	101.593	86.0786	15.514
17896	15	13	ACGCGAGUUUUUCUUUAACtt	HOXD11	3237	NM_021192	ACGCGAGUUUUUCUUUAAC	GTTAAAGAAAAACTCGCGT	72hr.fu	R273H	76.174	104.833	-28.6588
17809	6	15	CGCGAGUUUUUCUUUAACGtt	HOXD11	3237	NM_021192	CGCGAGUUUUUCUUUAACG	CGTTAAAGAAAAACTCGCG	72hr.fu	R273H	70.1616	92.4558	-22.2942
17716	7	5	GGUUAUUUAAACUUUGGGAtt	HOXD11	3237	NM_021192	GGUUAUUUAAACUUUGGGA	TCCCAAAGTTTAAATAACC	72hr.fu	R273H	86.2274	102.444	-16.2163
17809	6	15	CGCGAGUUUUUCUUUAACGtt	HOXD11	3237	NM_021192	CGCGAGUUUUUCUUUAACG	CGTTAAAGAAAAACTCGCG	72hr.fu	NULL	90.6722	98.6492	-7.97706
17896	15	13	ACGCGAGUUUUUCUUUAACtt	HOXD11	3237	NM_021192	ACGCGAGUUUUUCUUUAAC	GTTAAAGAAAAACTCGCGT	72hr.fu	NULL	106.831	94.8071	12.024
17716	7	5	GGUUAUUUAAACUUUGGGAtt	HOXD11	3237	NM_021192	GGUUAUUUAAACUUUGGGA	TCCCAAAGTTTAAATAACC	72hr.fu	NULL	108.94	86.0075	22.9326
17809	6	15	CGCGAGUUUUUCUUUAACGtt	HOXD11	3237	NM_021192	CGCGAGUUUUUCUUUAACG	CGTTAAAGAAAAACTCGCG	72hr.fu	WT	88.9498	93.1038	-4.15397
17896	15	13	ACGCGAGUUUUUCUUUAACtt	HOXD11	3237	NM_021192	ACGCGAGUUUUUCUUUAAC	GTTAAAGAAAAACTCGCGT	72hr.fu	WT	97.8593	93.4027	4.45662
17716	7	5	GGUUAUUUAAACUUUGGGAtt	HOXD11	3237	NM_021192	GGUUAUUUAAACUUUGGGA	TCCCAAAGTTTAAATAACC	72hr.fu	WT	99.7588	91.8893	7.86951
122077	13	9	GGUGUCUGUUAAUGAGAGAtt	HP	3240	NM_005143	GGUGUCUGUUAAUGAGAGA	TCTCTCATTAACAGACACC	48hr.fu	R273H	89.2784	96.1561	-6.87767
122243	4	11	CCAAGACCAAUGCAUAAGGtt	HP	3240	NM_005143	CCAAGACCAAUGCAUAAGG	CCTTATGCATTGGTCTTGG	48hr.fu	R273H	90.8236	92.6933	-1.86968
122078	7	17	GACCAAUGCAUAAGGCAUUtt	HP	3240	NM_005143	GACCAAUGCAUAAGGCAUU	AATGCCTTATGCATTGGTC	48hr.fu	R273H	62.1257	48.4336	13.6921
122077	13	9	GGUGUCUGUUAAUGAGAGAtt	HP	3240	NM_005143	GGUGUCUGUUAAUGAGAGA	TCTCTCATTAACAGACACC	48hr.fu	NULL	101.903	97.2435	4.65926
122243	4	11	CCAAGACCAAUGCAUAAGGtt	HP	3240	NM_005143	CCAAGACCAAUGCAUAAGG	CCTTATGCATTGGTCTTGG	48hr.fu	NULL	100.718	94.2942	6.42381
122078	7	17	GACCAAUGCAUAAGGCAUUtt	HP	3240	NM_005143	GACCAAUGCAUAAGGCAUU	AATGCCTTATGCATTGGTC	48hr.fu	NULL	65.2115	56.0807	9.13082
122077	13	9	GGUGUCUGUUAAUGAGAGAtt	HP	3240	NM_005143	GGUGUCUGUUAAUGAGAGA	TCTCTCATTAACAGACACC	48hr.fu	WT	100.018	100.612	-0.594605
122243	4	11	CCAAGACCAAUGCAUAAGGtt	HP	3240	NM_005143	CCAAGACCAAUGCAUAAGG	CCTTATGCATTGGTCTTGG	48hr.fu	WT	95.1163	91.1124	4.00381
122078	7	17	GACCAAUGCAUAAGGCAUUtt	HP	3240	NM_005143	GACCAAUGCAUAAGGCAUU	AATGCCTTATGCATTGGTC	48hr.fu	WT	54.3641	48.6884	5.67569
s6871	4	7	GAGUGUACACCUUAAACAAtt	HP	3240	NM_005143	GAGUGUACACCUUAAACAA	TTGTTTAAGGTGTACACTC	48hr.primary	R273H	59.2546	62.2362	-2.98153
s6869	4	7	GUAUGCGACUGGGAUCUUAtt	HP	3240	NM_005143	GUAUGCGACUGGGAUCUUA	TAAGATCCCAGTCGCATAC	48hr.primary	R273H	102.753	96.4812	6.27216
s6870	4	7	GACCAAGACCAAUGCAUAAtt	HP	3240	NM_005143	GACCAAGACCAAUGCAUAA	TTATGCATTGGTCTTGGTC	48hr.primary	R273H	85.9411	59.6553	26.2858
s6871	4	7	GAGUGUACACCUUAAACAAtt	HP	3240	NM_005143	GAGUGUACACCUUAAACAA	TTGTTTAAGGTGTACACTC	48hr.primary	NULL	66.9751	74.6464	-7.67134
s6869	4	7	GUAUGCGACUGGGAUCUUAtt	HP	3240	NM_005143	GUAUGCGACUGGGAUCUUA	TAAGATCCCAGTCGCATAC	48hr.primary	NULL	87.8893	93.3987	-5.50944
s6870	4	7	GACCAAGACCAAUGCAUAAtt	HP	3240	NM_005143	GACCAAGACCAAUGCAUAA	TTATGCATTGGTCTTGGTC	48hr.primary	NULL	61.1123	53.2791	7.83313
s6869	4	7	GUAUGCGACUGGGAUCUUAtt	HP	3240	NM_005143	GUAUGCGACUGGGAUCUUA	TAAGATCCCAGTCGCATAC	48hr.primary	WT	90.2844	102.624	-12.3397
s6871	4	7	GAGUGUACACCUUAAACAAtt	HP	3240	NM_005143	GAGUGUACACCUUAAACAA	TTGTTTAAGGTGTACACTC	48hr.primary	WT	79.3006	88.8551	-9.55441
s6870	4	7	GACCAAGACCAAUGCAUAAtt	HP	3240	NM_005143	GACCAAGACCAAUGCAUAA	TTATGCATTGGTCTTGGTC	48hr.primary	WT	72.12	61.9536	10.1664
122243	4	11	CCAAGACCAAUGCAUAAGGtt	HP	3240	NM_005143	CCAAGACCAAUGCAUAAGG	CCTTATGCATTGGTCTTGG	72hr.fu	R273H	88.8118	104.818	-16.0061
122077	13	9	GGUGUCUGUUAAUGAGAGAtt	HP	3240	NM_005143	GGUGUCUGUUAAUGAGAGA	TCTCTCATTAACAGACACC	72hr.fu	R273H	97.4405	107.737	-10.2968
122078	7	17	GACCAAUGCAUAAGGCAUUtt	HP	3240	NM_005143	GACCAAUGCAUAAGGCAUU	AATGCCTTATGCATTGGTC	72hr.fu	R273H	61.5382	49.6583	11.8799
122078	7	17	GACCAAUGCAUAAGGCAUUtt	HP	3240	NM_005143	GACCAAUGCAUAAGGCAUU	AATGCCTTATGCATTGGTC	72hr.fu	NULL	64.5536	63.7817	0.771876
122077	13	9	GGUGUCUGUUAAUGAGAGAtt	HP	3240	NM_005143	GGUGUCUGUUAAUGAGAGA	TCTCTCATTAACAGACACC	72hr.fu	NULL	102.476	93.3831	9.09262
122243	4	11	CCAAGACCAAUGCAUAAGGtt	HP	3240	NM_005143	CCAAGACCAAUGCAUAAGG	CCTTATGCATTGGTCTTGG	72hr.fu	NULL	107.259	89.6674	17.592
122077	13	9	GGUGUCUGUUAAUGAGAGAtt	HP	3240	NM_005143	GGUGUCUGUUAAUGAGAGA	TCTCTCATTAACAGACACC	72hr.fu	WT	91.8161	96.8754	-5.05928
122078	7	17	GACCAAUGCAUAAGGCAUUtt	HP	3240	NM_005143	GACCAAUGCAUAAGGCAUU	AATGCCTTATGCATTGGTC	72hr.fu	WT	50.5715	46.2065	4.36505
122243	4	11	CCAAGACCAAUGCAUAAGGtt	HP	3240	NM_005143	CCAAGACCAAUGCAUAAGG	CCTTATGCATTGGTCTTGG	72hr.fu	WT	96.0379	89.774	6.26392
28615	5	3	GGAAACAUGACUCGUAUAUtt	IL1RN	3557	NM_000577	GGAAACAUGACUCGUAUAU	ATATACGAGTCATGTTTCC	48hr.fu	R273H	82.1192	94.9874	-12.8682
28520	13	20	GGCUCUGAGCAAAUGUGGCtt	IL1RN	3557	NM_000577	GGCUCUGAGCAAAUGUGGC	GCCACATTTGCTCAGAGCC	48hr.fu	R273H	89.0541	91.7207	-2.66655
28708	6	14	GGUACUCAGCGAAUGAAUGtt	IL1RN	3557	NM_000577	GGUACUCAGCGAAUGAAUG	CATTCATTCGCTGAGTACC	48hr.fu	R273H	89.4115	88.9188	0.492764
28615	5	3	GGAAACAUGACUCGUAUAUtt	IL1RN	3557	NM_000577	GGAAACAUGACUCGUAUAU	ATATACGAGTCATGTTTCC	48hr.fu	NULL	84.4275	88.7481	-4.32061
28708	6	14	GGUACUCAGCGAAUGAAUGtt	IL1RN	3557	NM_000577	GGUACUCAGCGAAUGAAUG	CATTCATTCGCTGAGTACC	48hr.fu	NULL	89.9638	92.3166	-2.35288
28520	13	20	GGCUCUGAGCAAAUGUGGCtt	IL1RN	3557	NM_000577	GGCUCUGAGCAAAUGUGGC	GCCACATTTGCTCAGAGCC	48hr.fu	NULL	101.188	89.6483	11.5402
28520	13	20	GGCUCUGAGCAAAUGUGGCtt	IL1RN	3557	NM_000577	GGCUCUGAGCAAAUGUGGC	GCCACATTTGCTCAGAGCC	48hr.fu	WT	85.6008	91.3998	-5.79895
28615	5	3	GGAAACAUGACUCGUAUAUtt	IL1RN	3557	NM_000577	GGAAACAUGACUCGUAUAU	ATATACGAGTCATGTTTCC	48hr.fu	WT	83.8835	89.3118	-5.42832
28708	6	14	GGUACUCAGCGAAUGAAUGtt	IL1RN	3557	NM_000577	GGUACUCAGCGAAUGAAUG	CATTCATTCGCTGAGTACC	48hr.fu	WT	84.1981	86.6346	-2.43657
s7279	5	4	GAAUCUGGGAUGUUAACCAtt	IL1RN	3557	NM_000577	GAAUCUGGGAUGUUAACCA	TGGTTAACATCCCAGATTC	48hr.primary	R273H	99.6756	117.148	-17.4719
s7280	5	4	AGAUAGAUGUGGUACCCAUtt	IL1RN	3557	NM_000577	AGAUAGAUGUGGUACCCAU	ATGGGTACCACATCTATCT	48hr.primary	R273H	69.7575	86.7038	-16.9463
s7278	5	4	AGGACCAAAUGUCAAUUUAtt	IL1RN	3557	NM_000577	AGGACCAAAUGUCAAUUUA	TAAATTGACATTTGGTCCT	48hr.primary	R273H	103.387	99.2618	4.12527
s7278	5	4	AGGACCAAAUGUCAAUUUAtt	IL1RN	3557	NM_000577	AGGACCAAAUGUCAAUUUA	TAAATTGACATTTGGTCCT	48hr.primary	NULL	92.2946	98.4415	-6.14687
s7280	5	4	AGAUAGAUGUGGUACCCAUtt	IL1RN	3557	NM_000577	AGAUAGAUGUGGUACCCAU	ATGGGTACCACATCTATCT	48hr.primary	NULL	96.1199	88.2898	7.83005
s7279	5	4	GAAUCUGGGAUGUUAACCAtt	IL1RN	3557	NM_000577	GAAUCUGGGAUGUUAACCA	TGGTTAACATCCCAGATTC	48hr.primary	NULL	110.723	101.426	9.29782
s7279	5	4	GAAUCUGGGAUGUUAACCAtt	IL1RN	3557	NM_000577	GAAUCUGGGAUGUUAACCA	TGGTTAACATCCCAGATTC	48hr.primary	WT	90.7227	105.357	-14.6347
s7278	5	4	AGGACCAAAUGUCAAUUUAtt	IL1RN	3557	NM_000577	AGGACCAAAUGUCAAUUUA	TAAATTGACATTTGGTCCT	48hr.primary	WT	85.3702	95.4523	-10.0822
s7280	5	4	AGAUAGAUGUGGUACCCAUtt	IL1RN	3557	NM_000577	AGAUAGAUGUGGUACCCAU	ATGGGTACCACATCTATCT	48hr.primary	WT	98.5307	88.0587	10.4719
28520	13	20	GGCUCUGAGCAAAUGUGGCtt	IL1RN	3557	NM_000577	GGCUCUGAGCAAAUGUGGC	GCCACATTTGCTCAGAGCC	72hr.fu	R273H	77.6186	99.3034	-21.6848
28708	6	14	GGUACUCAGCGAAUGAAUGtt	IL1RN	3557	NM_000577	GGUACUCAGCGAAUGAAUG	CATTCATTCGCTGAGTACC	72hr.fu	R273H	78.7178	97.6766	-18.9588
28615	5	3	GGAAACAUGACUCGUAUAUtt	IL1RN	3557	NM_000577	GGAAACAUGACUCGUAUAU	ATATACGAGTCATGTTTCC	72hr.fu	R273H	81.9322	96.836	-14.9038
28615	5	3	GGAAACAUGACUCGUAUAUtt	IL1RN	3557	NM_000577	GGAAACAUGACUCGUAUAU	ATATACGAGTCATGTTTCC	72hr.fu	NULL	85.7377	93.8989	-8.16127
28520	13	20	GGCUCUGAGCAAAUGUGGCtt	IL1RN	3557	NM_000577	GGCUCUGAGCAAAUGUGGC	GCCACATTTGCTCAGAGCC	72hr.fu	NULL	83.7536	91.0284	-7.27479
28708	6	14	GGUACUCAGCGAAUGAAUGtt	IL1RN	3557	NM_000577	GGUACUCAGCGAAUGAAUG	CATTCATTCGCTGAGTACC	72hr.fu	NULL	88.9514	92.254	-3.30256
28615	5	3	GGAAACAUGACUCGUAUAUtt	IL1RN	3557	NM_000577	GGAAACAUGACUCGUAUAU	ATATACGAGTCATGTTTCC	72hr.fu	WT	68.4464	93.7248	-25.2784
28708	6	14	GGUACUCAGCGAAUGAAUGtt	IL1RN	3557	NM_000577	GGUACUCAGCGAAUGAAUG	CATTCATTCGCTGAGTACC	72hr.fu	WT	84.9368	85.2385	-0.301729
28520	13	20	GGCUCUGAGCAAAUGUGGCtt	IL1RN	3557	NM_000577	GGCUCUGAGCAAAUGUGGC	GCCACATTTGCTCAGAGCC	72hr.fu	WT	94.1468	94.1375	0.00928683
267499	3	13	GGACUGCACGAAGGUUUACtt	KLK7	5650	NM_005046	GGACUGCACGAAGGUUUAC	GTAAACCTTCGTGCAGTCC	48hr.fu	R273H	86.026	98.5925	-12.5665
267501	2	10	GACCCAUGUUAAUGACCUCtt	KLK7	5650	NM_005046	GACCCAUGUUAAUGACCUC	GAGGTCATTAACATGGGTC	48hr.fu	R273H	96.169	96.4765	-0.307448
267500	5	20	GGACUUACUGGAAAAUUCCtt	KLK7	5650	NM_005046	GGACUUACUGGAAAAUUCC	GGAATTTTCCAGTAAGTCC	48hr.fu	R273H	93.7826	88.5957	5.18696
267499	3	13	GGACUGCACGAAGGUUUACtt	KLK7	5650	NM_005046	GGACUGCACGAAGGUUUAC	GTAAACCTTCGTGCAGTCC	48hr.fu	NULL	97.2101	100.66	-3.44992
267500	5	20	GGACUUACUGGAAAAUUCCtt	KLK7	5650	NM_005046	GGACUUACUGGAAAAUUCC	GGAATTTTCCAGTAAGTCC	48hr.fu	NULL	99.8521	102.114	-2.26153
267501	2	10	GACCCAUGUUAAUGACCUCtt	KLK7	5650	NM_005046	GACCCAUGUUAAUGACCUC	GAGGTCATTAACATGGGTC	48hr.fu	NULL	100.359	97.107	3.25206
267499	3	13	GGACUGCACGAAGGUUUACtt	KLK7	5650	NM_005046	GGACUGCACGAAGGUUUAC	GTAAACCTTCGTGCAGTCC	48hr.fu	WT	82.2612	93.3204	-11.0592
267501	2	10	GACCCAUGUUAAUGACCUCtt	KLK7	5650	NM_005046	GACCCAUGUUAAUGACCUC	GAGGTCATTAACATGGGTC	48hr.fu	WT	100.376	94.6709	5.70477
267500	5	20	GGACUUACUGGAAAAUUCCtt	KLK7	5650	NM_005046	GGACUUACUGGAAAAUUCC	GGAATTTTCCAGTAAGTCC	48hr.fu	WT	96.3973	89.5894	6.80789
s11269	14	13	AGAUGUGACCUUUCCCUCUtt	KLK7	5650	NM_005046	AGAUGUGACCUUUCCCUCU	AGAGGGAAAGGTCACATCT	48hr.primary	R273H	73.0787	85.5454	-12.4667
s11268	14	13	ACUCAAGUGUGCAAGUUCAtt	KLK7	5650	NM_005046	ACUCAAGUGUGCAAGUUCA	TGAACTTGCACACTTGAGT	48hr.primary	R273H	90.9613	86.4909	4.47039
s11267	14	13	GAAGGUUUACAAGGACUUAtt	KLK7	5650	NM_005046	GAAGGUUUACAAGGACUUA	TAAGTCCTTGTAAACCTTC	48hr.primary	R273H	87.9274	80.0616	7.8658
s11269	14	13	AGAUGUGACCUUUCCCUCUtt	KLK7	5650	NM_005046	AGAUGUGACCUUUCCCUCU	AGAGGGAAAGGTCACATCT	48hr.primary	NULL	100.097	111.333	-11.2367
s11268	14	13	ACUCAAGUGUGCAAGUUCAtt	KLK7	5650	NM_005046	ACUCAAGUGUGCAAGUUCA	TGAACTTGCACACTTGAGT	48hr.primary	NULL	88.121	87.4855	0.635526
s11267	14	13	GAAGGUUUACAAGGACUUAtt	KLK7	5650	NM_005046	GAAGGUUUACAAGGACUUA	TAAGTCCTTGTAAACCTTC	48hr.primary	NULL	96.5774	81.5978	14.9796
s11269	14	13	AGAUGUGACCUUUCCCUCUtt	KLK7	5650	NM_005046	AGAUGUGACCUUUCCCUCU	AGAGGGAAAGGTCACATCT	48hr.primary	WT	99.7982	100.952	-1.15422
s11268	14	13	ACUCAAGUGUGCAAGUUCAtt	KLK7	5650	NM_005046	ACUCAAGUGUGCAAGUUCA	TGAACTTGCACACTTGAGT	48hr.primary	WT	95.0452	92.5075	2.5377
s11267	14	13	GAAGGUUUACAAGGACUUAtt	KLK7	5650	NM_005046	GAAGGUUUACAAGGACUUA	TAAGTCCTTGTAAACCTTC	48hr.primary	WT	93.7353	90.5338	3.20149
267499	3	13	GGACUGCACGAAGGUUUACtt	KLK7	5650	NM_005046	GGACUGCACGAAGGUUUAC	GTAAACCTTCGTGCAGTCC	72hr.fu	R273H	75.0156	102.725	-27.7094
267500	5	20	GGACUUACUGGAAAAUUCCtt	KLK7	5650	NM_005046	GGACUUACUGGAAAAUUCC	GGAATTTTCCAGTAAGTCC	72hr.fu	R273H	83.3005	100.642	-17.3414
267501	2	10	GACCCAUGUUAAUGACCUCtt	KLK7	5650	NM_005046	GACCCAUGUUAAUGACCUC	GAGGTCATTAACATGGGTC	72hr.fu	R273H	84.1515	99.116	-14.9645
267499	3	13	GGACUGCACGAAGGUUUACtt	KLK7	5650	NM_005046	GGACUGCACGAAGGUUUAC	GTAAACCTTCGTGCAGTCC	72hr.fu	NULL	88.8868	95.9056	-7.01873
267500	5	20	GGACUUACUGGAAAAUUCCtt	KLK7	5650	NM_005046	GGACUUACUGGAAAAUUCC	GGAATTTTCCAGTAAGTCC	72hr.fu	NULL	104.151	99.374	4.77691
267501	2	10	GACCCAUGUUAAUGACCUCtt	KLK7	5650	NM_005046	GACCCAUGUUAAUGACCUC	GAGGTCATTAACATGGGTC	72hr.fu	NULL	98.9558	93.78	5.17576
267499	3	13	GGACUGCACGAAGGUUUACtt	KLK7	5650	NM_005046	GGACUGCACGAAGGUUUAC	GTAAACCTTCGTGCAGTCC	72hr.fu	WT	78.285	93.8764	-15.5913
267500	5	20	GGACUUACUGGAAAAUUCCtt	KLK7	5650	NM_005046	GGACUUACUGGAAAAUUCC	GGAATTTTCCAGTAAGTCC	72hr.fu	WT	90.8132	93.4747	-2.66152
267501	2	10	GACCCAUGUUAAUGACCUCtt	KLK7	5650	NM_005046	GACCCAUGUUAAUGACCUC	GAGGTCATTAACATGGGTC	72hr.fu	WT	96.2167	95.5813	0.635451
121280	4	3	UUUCAGUUCUGGCUGUCCCtt	KRTAP5-6	440023	NM_001012416	UUUCAGUUCUGGCUGUCCC	GGGACAGCCAGAACTGAAA	48hr.fu	R273H	78.8223	85.8742	-7.05198
121280	4	3	UUUCAGUUCUGGCUGUCCCtt	KRTAP5-6	440023	NM_001012416	UUUCAGUUCUGGCUGUCCC	GGGACAGCCAGAACTGAAA	48hr.fu	NULL	74.5987	84.1148	-9.51612
121280	4	3	UUUCAGUUCUGGCUGUCCCtt	KRTAP5-6	440023	NM_001012416	UUUCAGUUCUGGCUGUCCC	GGGACAGCCAGAACTGAAA	48hr.fu	WT	47.7205	77.6433	-29.9228
s53990	5	4	CCAGUGCUGCAUUUCAGUUtt	KRTAP5-6	440023	NM_001012416	CCAGUGCUGCAUUUCAGUU	AACTGAAATGCAGCACTGG	48hr.primary	R273H	98.8099	102.127	-3.31714
s196508	5	4	GCAUAUCCACACCACCCAAtt	KRTAP5-6	440023	NM_001012416	GCAUAUCCACACCACCCAA	TTGGGTGGTGTGGATATGC	48hr.primary	R273H	64.3261	52.0682	12.2579
s196507	5	4	GCUCUGACUUUGGACCUCAtt	KRTAP5-6	440023	NM_001012416	GCUCUGACUUUGGACCUCA	TGAGGTCCAAAGTCAGAGC	48hr.primary	R273H	99.9736	73.4581	26.5155
s53990	5	4	CCAGUGCUGCAUUUCAGUUtt	KRTAP5-6	440023	NM_001012416	CCAGUGCUGCAUUUCAGUU	AACTGAAATGCAGCACTGG	48hr.primary	NULL	84.5821	105.594	-21.0115
s196508	5	4	GCAUAUCCACACCACCCAAtt	KRTAP5-6	440023	NM_001012416	GCAUAUCCACACCACCCAA	TTGGGTGGTGTGGATATGC	48hr.primary	NULL	67.9787	85.3024	-17.3236
s196507	5	4	GCUCUGACUUUGGACCUCAtt	KRTAP5-6	440023	NM_001012416	GCUCUGACUUUGGACCUCA	TGAGGTCCAAAGTCAGAGC	48hr.primary	NULL	89.2111	82.6003	6.61075
s196508	5	4	GCAUAUCCACACCACCCAAtt	KRTAP5-6	440023	NM_001012416	GCAUAUCCACACCACCCAA	TTGGGTGGTGTGGATATGC	48hr.primary	WT	47.1194	60.9598	-13.8404
s53990	5	4	CCAGUGCUGCAUUUCAGUUtt	KRTAP5-6	440023	NM_001012416	CCAGUGCUGCAUUUCAGUU	AACTGAAATGCAGCACTGG	48hr.primary	WT	86.1446	97.7143	-11.5697
s196507	5	4	GCUCUGACUUUGGACCUCAtt	KRTAP5-6	440023	NM_001012416	GCUCUGACUUUGGACCUCA	TGAGGTCCAAAGTCAGAGC	48hr.primary	WT	83.4058	87.4379	-4.03209
121280	4	3	UUUCAGUUCUGGCUGUCCCtt	KRTAP5-6	440023	NM_001012416	UUUCAGUUCUGGCUGUCCC	GGGACAGCCAGAACTGAAA	72hr.fu	R273H	57.1519	100.185	-43.0326
121280	4	3	UUUCAGUUCUGGCUGUCCCtt	KRTAP5-6	440023	NM_001012416	UUUCAGUUCUGGCUGUCCC	GGGACAGCCAGAACTGAAA	72hr.fu	NULL	57.2236	94.4026	-37.179
121280	4	3	UUUCAGUUCUGGCUGUCCCtt	KRTAP5-6	440023	NM_001012416	UUUCAGUUCUGGCUGUCCC	GGGACAGCCAGAACTGAAA	72hr.fu	WT	39.8788	95.339	-55.4601
44176	11	18	GGUGCAAAACAUGUGUUAGtt	LIG3	3980	NM_002311	GGUGCAAAACAUGUGUUAG	CTAACACATGTTTTGCACC	48hr.fu	R273H	76.5303	84.4947	-7.9644
44133	13	19	CCACAAAAAAAAUCGAGGAtt	LIG3	3980	NM_002311	CCACAAAAAAAAUCGAGGA	TCCTCGATTTTTTTTGTGG	48hr.fu	R273H	96.1388	90.4591	5.67969
44176	11	18	GGUGCAAAACAUGUGUUAGtt	LIG3	3980	NM_002311	GGUGCAAAACAUGUGUUAG	CTAACACATGTTTTGCACC	48hr.fu	NULL	82.4039	86.4875	-4.08355
44133	13	19	CCACAAAAAAAAUCGAGGAtt	LIG3	3980	NM_002311	CCACAAAAAAAAUCGAGGA	TCCTCGATTTTTTTTGTGG	48hr.fu	NULL	101.354	92.7913	8.56249
44176	11	18	GGUGCAAAACAUGUGUUAGtt	LIG3	3980	NM_002311	GGUGCAAAACAUGUGUUAG	CTAACACATGTTTTGCACC	48hr.fu	WT	73.1769	87.4794	-14.3024
44133	13	19	CCACAAAAAAAAUCGAGGAtt	LIG3	3980	NM_002311	CCACAAAAAAAAUCGAGGA	TCCTCGATTTTTTTTGTGG	48hr.fu	WT	102.7	94.5622	8.13766
s8176	7	1	GGAUGUGAAGGGUACAUAUtt	LIG3	3980	NM_002311	GGAUGUGAAGGGUACAUAU	ATATGTACCCTTCACATCC	48hr.primary	R273H	101.057	95.5463	5.51055
s8178	7	1	GCAUGAUCUUGGAUUCUGAtt	LIG3	3980	NM_002311	GCAUGAUCUUGGAUUCUGA	TCAGAATCCAAGATCATGC	48hr.primary	R273H	107.332	98.6353	8.69645
s8177	7	1	GAACUGUGCCUAUUCCGAAtt	LIG3	3980	NM_002311	GAACUGUGCCUAUUCCGAA	TTCGGAATAGGCACAGTTC	48hr.primary	R273H	110.528	99.4583	11.0698
s8178	7	1	GCAUGAUCUUGGAUUCUGAtt	LIG3	3980	NM_002311	GCAUGAUCUUGGAUUCUGA	TCAGAATCCAAGATCATGC	48hr.primary	NULL	108.092	115.61	-7.51895
s8177	7	1	GAACUGUGCCUAUUCCGAAtt	LIG3	3980	NM_002311	GAACUGUGCCUAUUCCGAA	TTCGGAATAGGCACAGTTC	48hr.primary	NULL	91.4316	93.9974	-2.56579
s8176	7	1	GGAUGUGAAGGGUACAUAUtt	LIG3	3980	NM_002311	GGAUGUGAAGGGUACAUAU	ATATGTACCCTTCACATCC	48hr.primary	NULL	113.082	108.481	4.60099
s8176	7	1	GGAUGUGAAGGGUACAUAUtt	LIG3	3980	NM_002311	GGAUGUGAAGGGUACAUAU	ATATGTACCCTTCACATCC	48hr.primary	WT	83.1878	105.767	-22.5791
s8177	7	1	GAACUGUGCCUAUUCCGAAtt	LIG3	3980	NM_002311	GAACUGUGCCUAUUCCGAA	TTCGGAATAGGCACAGTTC	48hr.primary	WT	90.8325	107.796	-16.9632
s8178	7	1	GCAUGAUCUUGGAUUCUGAtt	LIG3	3980	NM_002311	GCAUGAUCUUGGAUUCUGA	TCAGAATCCAAGATCATGC	48hr.primary	WT	108.117	104.223	3.8936
44176	11	18	GGUGCAAAACAUGUGUUAGtt	LIG3	3980	NM_002311	GGUGCAAAACAUGUGUUAG	CTAACACATGTTTTGCACC	72hr.fu	R273H	67.3011	95.6182	-28.3171
44133	13	19	CCACAAAAAAAAUCGAGGAtt	LIG3	3980	NM_002311	CCACAAAAAAAAUCGAGGA	TCCTCGATTTTTTTTGTGG	72hr.fu	R273H	89.5789	103.97	-14.3914
44176	11	18	GGUGCAAAACAUGUGUUAGtt	LIG3	3980	NM_002311	GGUGCAAAACAUGUGUUAG	CTAACACATGTTTTGCACC	72hr.fu	NULL	89.0394	94.9217	-5.88226
44133	13	19	CCACAAAAAAAAUCGAGGAtt	LIG3	3980	NM_002311	CCACAAAAAAAAUCGAGGA	TCCTCGATTTTTTTTGTGG	72hr.fu	NULL	94.3072	90.5246	3.78257
44176	11	18	GGUGCAAAACAUGUGUUAGtt	LIG3	3980	NM_002311	GGUGCAAAACAUGUGUUAG	CTAACACATGTTTTGCACC	72hr.fu	WT	68.734	92.1148	-23.3808
44133	13	19	CCACAAAAAAAAUCGAGGAtt	LIG3	3980	NM_002311	CCACAAAAAAAAUCGAGGA	TCCTCGATTTTTTTTGTGG	72hr.fu	WT	87.0351	96.4697	-9.43456
19914	12	4	GGACCGCUAUCUGCUGAAGtt	LMO1	4004	NM_002315	GGACCGCUAUCUGCUGAAG	CTTCAGCAGATAGCGGTCC	48hr.fu	R273H	71.5612	79.254	-7.6928
20007	3	6	GGCAUUGGACAAGUACUGGtt	LMO1	4004	NM_002315	GGCAUUGGACAAGUACUGG	CCAGTACTTGTCCAATGCC	48hr.fu	R273H	93.4419	92.8764	0.56555
20100	15	14	GAUCAAGGACCGCUAUCUGtt	LMO1	4004	NM_002315	GAUCAAGGACCGCUAUCUG	CAGATAGCGGTCCTTGATC	48hr.fu	R273H	94.6415	92.8117	1.82979
20100	15	14	GAUCAAGGACCGCUAUCUGtt	LMO1	4004	NM_002315	GAUCAAGGACCGCUAUCUG	CAGATAGCGGTCCTTGATC	48hr.fu	NULL	86.4374	90.2933	-3.85583
19914	12	4	GGACCGCUAUCUGCUGAAGtt	LMO1	4004	NM_002315	GGACCGCUAUCUGCUGAAG	CTTCAGCAGATAGCGGTCC	48hr.fu	NULL	78.133	79.4298	-1.29681
20007	3	6	GGCAUUGGACAAGUACUGGtt	LMO1	4004	NM_002315	GGCAUUGGACAAGUACUGG	CCAGTACTTGTCCAATGCC	48hr.fu	NULL	100.376	95.4097	4.96654
19914	12	4	GGACCGCUAUCUGCUGAAGtt	LMO1	4004	NM_002315	GGACCGCUAUCUGCUGAAG	CTTCAGCAGATAGCGGTCC	48hr.fu	WT	77.5173	79.8203	-2.303
20100	15	14	GAUCAAGGACCGCUAUCUGtt	LMO1	4004	NM_002315	GAUCAAGGACCGCUAUCUG	CAGATAGCGGTCCTTGATC	48hr.fu	WT	87.2442	87.936	-0.691823
20007	3	6	GGCAUUGGACAAGUACUGGtt	LMO1	4004	NM_002315	GGCAUUGGACAAGUACUGG	CCAGTACTTGTCCAATGCC	48hr.fu	WT	95.0451	90.2452	4.79986
s8227	1	6	GGAGACAAAUUCUUCCUGAtt	LMO1	4004	NM_002315	GGAGACAAAUUCUUCCUGA	TCAGGAAGAATTTGTCTCC	48hr.primary	R273H	100.896	106.198	-5.30193
s8228	1	6	GCAAGAUCAAGGACCGCUAtt	LMO1	4004	NM_002315	GCAAGAUCAAGGACCGCUA	TAGCGGTCCTTGATCTTGC	48hr.primary	R273H	88.692	87.6442	1.04786
s224015	1	6	CGAAGACUGCCUCAAGUGUtt	LMO1	4004	NM_002315	CGAAGACUGCCUCAAGUGU	ACACTTGAGGCAGTCTTCG	48hr.primary	R273H	113.154	95.5052	17.6487
s224015	1	6	CGAAGACUGCCUCAAGUGUtt	LMO1	4004	NM_002315	CGAAGACUGCCUCAAGUGU	ACACTTGAGGCAGTCTTCG	48hr.primary	NULL	93.819	96.3022	-2.48323
s8227	1	6	GGAGACAAAUUCUUCCUGAtt	LMO1	4004	NM_002315	GGAGACAAAUUCUUCCUGA	TCAGGAAGAATTTGTCTCC	48hr.primary	NULL	74.5154	75.733	-1.21758
s8228	1	6	GCAAGAUCAAGGACCGCUAtt	LMO1	4004	NM_002315	GCAAGAUCAAGGACCGCUA	TAGCGGTCCTTGATCTTGC	48hr.primary	NULL	71.7215	52.2083	19.5132
s8227	1	6	GGAGACAAAUUCUUCCUGAtt	LMO1	4004	NM_002315	GGAGACAAAUUCUUCCUGA	TCAGGAAGAATTTGTCTCC	48hr.primary	WT	71.1972	98.9035	-27.7063
s224015	1	6	CGAAGACUGCCUCAAGUGUtt	LMO1	4004	NM_002315	CGAAGACUGCCUCAAGUGU	ACACTTGAGGCAGTCTTCG	48hr.primary	WT	91.2785	108.479	-17.2005
s8228	1	6	GCAAGAUCAAGGACCGCUAtt	LMO1	4004	NM_002315	GCAAGAUCAAGGACCGCUA	TAGCGGTCCTTGATCTTGC	48hr.primary	WT	50.3985	56.4298	-6.03128
20100	15	14	GAUCAAGGACCGCUAUCUGtt	LMO1	4004	NM_002315	GAUCAAGGACCGCUAUCUG	CAGATAGCGGTCCTTGATC	72hr.fu	R273H	77.7501	99.8601	-22.11
19914	12	4	GGACCGCUAUCUGCUGAAGtt	LMO1	4004	NM_002315	GGACCGCUAUCUGCUGAAG	CTTCAGCAGATAGCGGTCC	72hr.fu	R273H	77.8003	96.4183	-18.6179
20007	3	6	GGCAUUGGACAAGUACUGGtt	LMO1	4004	NM_002315	GGCAUUGGACAAGUACUGG	CCAGTACTTGTCCAATGCC	72hr.fu	R273H	77.4692	94.1028	-16.6336
19914	12	4	GGACCGCUAUCUGCUGAAGtt	LMO1	4004	NM_002315	GGACCGCUAUCUGCUGAAG	CTTCAGCAGATAGCGGTCC	72hr.fu	NULL	76.089	89.1825	-13.0935
20100	15	14	GAUCAAGGACCGCUAUCUGtt	LMO1	4004	NM_002315	GAUCAAGGACCGCUAUCUG	CAGATAGCGGTCCTTGATC	72hr.fu	NULL	97.7623	93.9158	3.84649
20007	3	6	GGCAUUGGACAAGUACUGGtt	LMO1	4004	NM_002315	GGCAUUGGACAAGUACUGG	CCAGTACTTGTCCAATGCC	72hr.fu	NULL	102.532	88.9009	13.6312
20100	15	14	GAUCAAGGACCGCUAUCUGtt	LMO1	4004	NM_002315	GAUCAAGGACCGCUAUCUG	CAGATAGCGGTCCTTGATC	72hr.fu	WT	87.1425	89.9357	-2.79311
19914	12	4	GGACCGCUAUCUGCUGAAGtt	LMO1	4004	NM_002315	GGACCGCUAUCUGCUGAAG	CTTCAGCAGATAGCGGTCC	72hr.fu	WT	83.4058	85.9672	-2.56139
20007	3	6	GGCAUUGGACAAGUACUGGtt	LMO1	4004	NM_002315	GGCAUUGGACAAGUACUGG	CCAGTACTTGTCCAATGCC	72hr.fu	WT	96.2321	94.1977	2.03443
220963	8	8	GGAAUAUGGCAUCUUUAAGtt	LRRC33	375387	NM_198565	GGAAUAUGGCAUCUUUAAG	CTTAAAGATGCCATATTCC	48hr.fu	R273H	88.461	96.1913	-7.73031
220964	13	3	CCCUGGAUCUCCGUAGAAAtt	LRRC33	375387	NM_198565	CCCUGGAUCUCCGUAGAAA	TTTCTACGGAGATCCAGGG	48hr.fu	R273H	88.0647	94.1247	-6.06001
220965	11	15	GGCAACGUGUCUCAUAAAUtt	LRRC33	375387	NM_198565	GGCAACGUGUCUCAUAAAU	ATTTATGAGACACGTTGCC	48hr.fu	R273H	93.5458	94.2017	-0.655899
220964	13	3	CCCUGGAUCUCCGUAGAAAtt	LRRC33	375387	NM_198565	CCCUGGAUCUCCGUAGAAA	TTTCTACGGAGATCCAGGG	48hr.fu	NULL	92.3094	95.2615	-2.95214
220965	11	15	GGCAACGUGUCUCAUAAAUtt	LRRC33	375387	NM_198565	GGCAACGUGUCUCAUAAAU	ATTTATGAGACACGTTGCC	48hr.fu	NULL	98.0503	94.3293	3.721
220963	8	8	GGAAUAUGGCAUCUUUAAGtt	LRRC33	375387	NM_198565	GGAAUAUGGCAUCUUUAAG	CTTAAAGATGCCATATTCC	48hr.fu	NULL	100.068	93.763	6.305
220964	13	3	CCCUGGAUCUCCGUAGAAAtt	LRRC33	375387	NM_198565	CCCUGGAUCUCCGUAGAAA	TTTCTACGGAGATCCAGGG	48hr.fu	WT	96.8194	96.0107	0.808772
220965	11	15	GGCAACGUGUCUCAUAAAUtt	LRRC33	375387	NM_198565	GGCAACGUGUCUCAUAAAU	ATTTATGAGACACGTTGCC	48hr.fu	WT	100.651	90.8316	9.8195
220963	8	8	GGAAUAUGGCAUCUUUAAGtt	LRRC33	375387	NM_198565	GGAAUAUGGCAUCUUUAAG	CTTAAAGATGCCATATTCC	48hr.fu	WT	100.938	88.0488	12.8887
s51703	10	19	GGAACUACAUCUUCGAGAUtt	LRRC33	375387	NM_198565	GGAACUACAUCUUCGAGAU	ATCTCGAAGATGTAGTTCC	48hr.primary	R273H	97.4221	108.525	-11.1033
s51702	10	19	GCCUCUCAGAGAACUACGAtt	LRRC33	375387	NM_198565	GCCUCUCAGAGAACUACGA	TCGTAGTTCTCTGAGAGGC	48hr.primary	R273H	80.3262	89.8265	-9.50035
s51704	10	19	UCAUCGUCCUCACUUUUAAtt	LRRC33	375387	NM_198565	UCAUCGUCCUCACUUUUAA	TTAAAAGTGAGGACGATGA	48hr.primary	R273H	83.8878	81.1151	2.77269
s51704	10	19	UCAUCGUCCUCACUUUUAAtt	LRRC33	375387	NM_198565	UCAUCGUCCUCACUUUUAA	TTAAAAGTGAGGACGATGA	48hr.primary	NULL	77.058	97.3159	-20.2579
s51702	10	19	GCCUCUCAGAGAACUACGAtt	LRRC33	375387	NM_198565	GCCUCUCAGAGAACUACGA	TCGTAGTTCTCTGAGAGGC	48hr.primary	NULL	67.5546	83.871	-16.3164
s51703	10	19	GGAACUACAUCUUCGAGAUtt	LRRC33	375387	NM_198565	GGAACUACAUCUUCGAGAU	ATCTCGAAGATGTAGTTCC	48hr.primary	NULL	89.4623	96.5994	-7.13716
s51702	10	19	GCCUCUCAGAGAACUACGAtt	LRRC33	375387	NM_198565	GCCUCUCAGAGAACUACGA	TCGTAGTTCTCTGAGAGGC	48hr.primary	WT	65.3752	79.4901	-14.1149
s51704	10	19	UCAUCGUCCUCACUUUUAAtt	LRRC33	375387	NM_198565	UCAUCGUCCUCACUUUUAA	TTAAAAGTGAGGACGATGA	48hr.primary	WT	91.1544	96.7217	-5.56736
s51703	10	19	GGAACUACAUCUUCGAGAUtt	LRRC33	375387	NM_198565	GGAACUACAUCUUCGAGAU	ATCTCGAAGATGTAGTTCC	48hr.primary	WT	99.7317	97.6003	2.13132
220964	13	3	CCCUGGAUCUCCGUAGAAAtt	LRRC33	375387	NM_198565	CCCUGGAUCUCCGUAGAAA	TTTCTACGGAGATCCAGGG	72hr.fu	R273H	81.9762	103.384	-21.4077
220963	8	8	GGAAUAUGGCAUCUUUAAGtt	LRRC33	375387	NM_198565	GGAAUAUGGCAUCUUUAAG	CTTAAAGATGCCATATTCC	72hr.fu	R273H	85.6923	106.934	-21.2417
220965	11	15	GGCAACGUGUCUCAUAAAUtt	LRRC33	375387	NM_198565	GGCAACGUGUCUCAUAAAU	ATTTATGAGACACGTTGCC	72hr.fu	R273H	83.2968	101.799	-18.5021
220964	13	3	CCCUGGAUCUCCGUAGAAAtt	LRRC33	375387	NM_198565	CCCUGGAUCUCCGUAGAAA	TTTCTACGGAGATCCAGGG	72hr.fu	NULL	103.173	92.107	11.0657
220965	11	15	GGCAACGUGUCUCAUAAAUtt	LRRC33	375387	NM_198565	GGCAACGUGUCUCAUAAAU	ATTTATGAGACACGTTGCC	72hr.fu	NULL	108.155	88.8807	19.2742
220963	8	8	GGAAUAUGGCAUCUUUAAGtt	LRRC33	375387	NM_198565	GGAAUAUGGCAUCUUUAAG	CTTAAAGATGCCATATTCC	72hr.fu	NULL	114.203	90.5077	23.6957
220965	11	15	GGCAACGUGUCUCAUAAAUtt	LRRC33	375387	NM_198565	GGCAACGUGUCUCAUAAAU	ATTTATGAGACACGTTGCC	72hr.fu	WT	91.7091	87.2487	4.46045
220964	13	3	CCCUGGAUCUCCGUAGAAAtt	LRRC33	375387	NM_198565	CCCUGGAUCUCCGUAGAAA	TTTCTACGGAGATCCAGGG	72hr.fu	WT	98.2818	93.2377	5.0441
220963	8	8	GGAAUAUGGCAUCUUUAAGtt	LRRC33	375387	NM_198565	GGAAUAUGGCAUCUUUAAG	CTTAAAGATGCCATATTCC	72hr.fu	WT	102.162	86.179	15.9833
10849	16	8	GGGUUUCUACCUGAAAUCUtt	MKL2	57496	NM_014048	GGGUUUCUACCUGAAAUCU	AGATTTCAGGTAGAAACCC	48hr.fu	R273H	81.8806	95.7558	-13.8752
144869	12	12	GGAAUCUUGCUAAUUUGGUtt	MKL2	57496	NM_014048	GGAAUCUUGCUAAUUUGGU	ACCAAATTAGCAAGATTCC	48hr.fu	R273H	83.677	93.4512	-9.77422
11032	11	20	GGCCUACAAUUCGAAAAGCtt	MKL2	57496	NM_014048	GGCCUACAAUUCGAAAAGC	GCTTTTCGAATTGTAGGCC	48hr.fu	R273H	87.531	88.3362	-0.805272
11032	11	20	GGCCUACAAUUCGAAAAGCtt	MKL2	57496	NM_014048	GGCCUACAAUUCGAAAAGC	GCTTTTCGAATTGTAGGCC	48hr.fu	NULL	86.6173	91.2494	-4.63213
10849	16	8	GGGUUUCUACCUGAAAUCUtt	MKL2	57496	NM_014048	GGGUUUCUACCUGAAAUCU	AGATTTCAGGTAGAAACCC	48hr.fu	NULL	95.2624	97.118	-1.85557
144869	12	12	GGAAUCUUGCUAAUUUGGUtt	MKL2	57496	NM_014048	GGAAUCUUGCUAAUUUGGU	ACCAAATTAGCAAGATTCC	48hr.fu	NULL	103.087	93.8369	9.25026
11032	11	20	GGCCUACAAUUCGAAAAGCtt	MKL2	57496	NM_014048	GGCCUACAAUUCGAAAAGC	GCTTTTCGAATTGTAGGCC	48hr.fu	WT	78.7302	85.95	-7.21983
10849	16	8	GGGUUUCUACCUGAAAUCUtt	MKL2	57496	NM_014048	GGGUUUCUACCUGAAAUCU	AGATTTCAGGTAGAAACCC	48hr.fu	WT	97.6153	93.7821	3.83324
144869	12	12	GGAAUCUUGCUAAUUUGGUtt	MKL2	57496	NM_014048	GGAAUCUUGCUAAUUUGGU	ACCAAATTAGCAAGATTCC	48hr.fu	WT	106.636	93.2906	13.3453
s33159	1	22	GGAUGGAACUUUACCCUCAtt	MKL2	57496	NM_014048	GGAUGGAACUUUACCCUCA	TGAGGGTAAAGTTCCATCC	48hr.primary	R273H	80.2852	94.5116	-14.2265
s33158	1	22	GCUCAGUCUCUACUCUCAAtt	MKL2	57496	NM_014048	GCUCAGUCUCUACUCUCAA	TTGAGAGTAGAGACTGAGC	48hr.primary	R273H	82.5766	96.7389	-14.1622
s33157	1	22	CCACGGGUAAAGAAGUUAAtt	MKL2	57496	NM_014048	CCACGGGUAAAGAAGUUAA	TTAACTTCTTTACCCGTGG	48hr.primary	R273H	90.1487	97.1374	-6.98865
s33157	1	22	CCACGGGUAAAGAAGUUAAtt	MKL2	57496	NM_014048	CCACGGGUAAAGAAGUUAA	TTAACTTCTTTACCCGTGG	48hr.primary	NULL	67.5815	81.8166	-14.2351
s33158	1	22	GCUCAGUCUCUACUCUCAAtt	MKL2	57496	NM_014048	GCUCAGUCUCUACUCUCAA	TTGAGAGTAGAGACTGAGC	48hr.primary	NULL	87.1977	90.5184	-3.32074
s33159	1	22	GGAUGGAACUUUACCCUCAtt	MKL2	57496	NM_014048	GGAUGGAACUUUACCCUCA	TGAGGGTAAAGTTCCATCC	48hr.primary	NULL	79.7597	51.2087	28.551
s33159	1	22	GGAUGGAACUUUACCCUCAtt	MKL2	57496	NM_014048	GGAUGGAACUUUACCCUCA	TGAGGGTAAAGTTCCATCC	48hr.primary	WT	20.0798	57.1581	-37.0783
s33158	1	22	GCUCAGUCUCUACUCUCAAtt	MKL2	57496	NM_014048	GCUCAGUCUCUACUCUCAA	TTGAGAGTAGAGACTGAGC	48hr.primary	WT	70.9292	98.8119	-27.8826
s33157	1	22	CCACGGGUAAAGAAGUUAAtt	MKL2	57496	NM_014048	CCACGGGUAAAGAAGUUAA	TTAACTTCTTTACCCGTGG	48hr.primary	WT	86.0644	100.895	-14.8307
11032	11	20	GGCCUACAAUUCGAAAAGCtt	MKL2	57496	NM_014048	GGCCUACAAUUCGAAAAGC	GCTTTTCGAATTGTAGGCC	72hr.fu	R273H	74.8454	97.7846	-22.9392
10849	16	8	GGGUUUCUACCUGAAAUCUtt	MKL2	57496	NM_014048	GGGUUUCUACCUGAAAUCU	AGATTTCAGGTAGAAACCC	72hr.fu	R273H	83.4204	105.189	-21.7681
144869	12	12	GGAAUCUUGCUAAUUUGGUtt	MKL2	57496	NM_014048	GGAAUCUUGCUAAUUUGGU	ACCAAATTAGCAAGATTCC	72hr.fu	R273H	84.3042	101.043	-16.7386
10849	16	8	GGGUUUCUACCUGAAAUCUtt	MKL2	57496	NM_014048	GGGUUUCUACCUGAAAUCU	AGATTTCAGGTAGAAACCC	72hr.fu	NULL	79.1349	107.315	-28.1805
11032	11	20	GGCCUACAAUUCGAAAAGCtt	MKL2	57496	NM_014048	GGCCUACAAUUCGAAAAGC	GCTTTTCGAATTGTAGGCC	72hr.fu	NULL	71.2726	93.1006	-21.828
144869	12	12	GGAAUCUUGCUAAUUUGGUtt	MKL2	57496	NM_014048	GGAAUCUUGCUAAUUUGGU	ACCAAATTAGCAAGATTCC	72hr.fu	NULL	104.137	81.8974	22.2393
10849	16	8	GGGUUUCUACCUGAAAUCUtt	MKL2	57496	NM_014048	GGGUUUCUACCUGAAAUCU	AGATTTCAGGTAGAAACCC	72hr.fu	WT	81.3064	102.331	-21.0246
11032	11	20	GGCCUACAAUUCGAAAAGCtt	MKL2	57496	NM_014048	GGCCUACAAUUCGAAAAGC	GCTTTTCGAATTGTAGGCC	72hr.fu	WT	78.4059	97.2548	-18.8489
144869	12	12	GGAAUCUUGCUAAUUUGGUtt	MKL2	57496	NM_014048	GGAAUCUUGCUAAUUUGGU	ACCAAATTAGCAAGATTCC	72hr.fu	WT	99.1174	93.8833	5.23409
13406	4	17	CGGGUAUAUCGAUGCAGUCtt	NR6A1	2649	NM_001489	CGGGUAUAUCGAUGCAGUC	GACTGCATCGATATACCCG	48hr.fu	R273H	92.6883	99.7239	-7.03569
13323	11	17	GGAUGAAUUGGCAGAGCUUtt	NR6A1	2649	NM_001489	GGAUGAAUUGGCAGAGCUU	AAGCTCTGCCAATTCATCC	48hr.fu	R273H	63.5342	64.9239	-1.38966
13484	15	18	GGCUUGCACUAUGGGAUCAtt	NR6A1	2649	NM_001489	GGCUUGCACUAUGGGAUCA	TGATCCCATAGTGCAAGCC	48hr.fu	R273H	96.7614	90.3936	6.36775
13406	4	17	CGGGUAUAUCGAUGCAGUCtt	NR6A1	2649	NM_001489	CGGGUAUAUCGAUGCAGUC	GACTGCATCGATATACCCG	48hr.fu	NULL	94.3134	97.9136	-3.60017
13323	11	17	GGAUGAAUUGGCAGAGCUUtt	NR6A1	2649	NM_001489	GGAUGAAUUGGCAGAGCUU	AAGCTCTGCCAATTCATCC	48hr.fu	NULL	66.1877	66.8862	-0.698509
13484	15	18	GGCUUGCACUAUGGGAUCAtt	NR6A1	2649	NM_001489	GGCUUGCACUAUGGGAUCA	TGATCCCATAGTGCAAGCC	48hr.fu	NULL	97.512	83.7182	13.7938
13406	4	17	CGGGUAUAUCGAUGCAGUCtt	NR6A1	2649	NM_001489	CGGGUAUAUCGAUGCAGUC	GACTGCATCGATATACCCG	48hr.fu	WT	86.5175	95.9579	-9.44046
13484	15	18	GGCUUGCACUAUGGGAUCAtt	NR6A1	2649	NM_001489	GGCUUGCACUAUGGGAUCA	TGATCCCATAGTGCAAGCC	48hr.fu	WT	87.3414	93.4664	-6.12508
13323	11	17	GGAUGAAUUGGCAGAGCUUtt	NR6A1	2649	NM_001489	GGAUGAAUUGGCAGAGCUU	AAGCTCTGCCAATTCATCC	48hr.fu	WT	54.4037	55.022	-0.618307
s5660	1	21	CCCUCACCGUUUACAGCAAtt	NR6A1	2649	NM_001489	CCCUCACCGUUUACAGCAA	TTGCTGTAAACGGTGAGGG	48hr.primary	R273H	84.7714	104.149	-19.3775
s5662	1	21	GGAGUAUGCUUGCAUGAAAtt	NR6A1	2649	NM_001489	GGAGUAUGCUUGCAUGAAA	TTTCATGCAAGCATACTCC	48hr.primary	R273H	96.1597	92.484	3.67568
s5661	1	21	GCGGAGCAUUUGCAACAAAtt	NR6A1	2649	NM_001489	GCGGAGCAUUUGCAACAAA	TTTGTTGCAAATGCTCCGC	48hr.primary	R273H	97.0206	90.3356	6.68502
s5662	1	21	GGAGUAUGCUUGCAUGAAAtt	NR6A1	2649	NM_001489	GGAGUAUGCUUGCAUGAAA	TTTCATGCAAGCATACTCC	48hr.primary	NULL	84.6002	97.0996	-12.4995
s5660	1	21	CCCUCACCGUUUACAGCAAtt	NR6A1	2649	NM_001489	CCCUCACCGUUUACAGCAA	TTGCTGTAAACGGTGAGGG	48hr.primary	NULL	83.4519	91.1435	-7.69158
s5661	1	21	GCGGAGCAUUUGCAACAAAtt	NR6A1	2649	NM_001489	GCGGAGCAUUUGCAACAAA	TTTGTTGCAAATGCTCCGC	48hr.primary	NULL	83.6767	82.9321	0.74458
s5660	1	21	CCCUCACCGUUUACAGCAAtt	NR6A1	2649	NM_001489	CCCUCACCGUUUACAGCAA	TTGCTGTAAACGGTGAGGG	48hr.primary	WT	68.0483	95.9265	-27.8782
s5661	1	21	GCGGAGCAUUUGCAACAAAtt	NR6A1	2649	NM_001489	GCGGAGCAUUUGCAACAAA	TTTGTTGCAAATGCTCCGC	48hr.primary	WT	74.0376	89.3341	-15.2965
s5662	1	21	GGAGUAUGCUUGCAUGAAAtt	NR6A1	2649	NM_001489	GGAGUAUGCUUGCAUGAAA	TTTCATGCAAGCATACTCC	48hr.primary	WT	90.7939	95.2874	-4.49353
13406	4	17	CGGGUAUAUCGAUGCAGUCtt	NR6A1	2649	NM_001489	CGGGUAUAUCGAUGCAGUC	GACTGCATCGATATACCCG	72hr.fu	R273H	90.3397	109.987	-19.6468
13484	15	18	GGCUUGCACUAUGGGAUCAtt	NR6A1	2649	NM_001489	GGCUUGCACUAUGGGAUCA	TGATCCCATAGTGCAAGCC	72hr.fu	R273H	86.5195	104.622	-18.1025
13323	11	17	GGAUGAAUUGGCAGAGCUUtt	NR6A1	2649	NM_001489	GGAUGAAUUGGCAGAGCUU	AAGCTCTGCCAATTCATCC	72hr.fu	R273H	71.582	84.0451	-12.463
13323	11	17	GGAUGAAUUGGCAGAGCUUtt	NR6A1	2649	NM_001489	GGAUGAAUUGGCAGAGCUU	AAGCTCTGCCAATTCATCC	72hr.fu	NULL	84.8612	89.739	-4.87777
13406	4	17	CGGGUAUAUCGAUGCAGUCtt	NR6A1	2649	NM_001489	CGGGUAUAUCGAUGCAGUC	GACTGCATCGATATACCCG	72hr.fu	NULL	94.3122	90.9106	3.40162
13484	15	18	GGCUUGCACUAUGGGAUCAtt	NR6A1	2649	NM_001489	GGCUUGCACUAUGGGAUCA	TGATCCCATAGTGCAAGCC	72hr.fu	NULL	99.4031	95.2475	4.15554
13323	11	17	GGAUGAAUUGGCAGAGCUUtt	NR6A1	2649	NM_001489	GGAUGAAUUGGCAGAGCUU	AAGCTCTGCCAATTCATCC	72hr.fu	WT	55.676	73.7093	-18.0332
13484	15	18	GGCUUGCACUAUGGGAUCAtt	NR6A1	2649	NM_001489	GGCUUGCACUAUGGGAUCA	TGATCCCATAGTGCAAGCC	72hr.fu	WT	80.2832	93.1384	-12.8552
13406	4	17	CGGGUAUAUCGAUGCAGUCtt	NR6A1	2649	NM_001489	CGGGUAUAUCGAUGCAGUC	GACTGCATCGATATACCCG	72hr.fu	WT	95.3661	92.8092	2.55697
384	14	15	GCUUAGUGAAAACCGAAAGtt	PCM1	5108	NM_006197	GCUUAGUGAAAACCGAAAG	CTTTCGGTTTTCACTAAGC	48hr.fu	R273H	76.4597	88.7048	-12.2451
385	2	14	GCUAAGAGAAUUAGUUCAUtt	PCM1	5108	NM_006197	GCUAAGAGAAUUAGUUCAU	ATGAACTAATTCTCTTAGC	48hr.fu	R273H	83.4555	95.105	-11.6495
383	12	19	GGUAGAGCAACAGCUGCUAtt	PCM1	5108	NM_006197	GGUAGAGCAACAGCUGCUA	TAGCAGCTGTTGCTCTACC	48hr.fu	R273H	89.6967	90.613	-0.916289
383	12	19	GGUAGAGCAACAGCUGCUAtt	PCM1	5108	NM_006197	GGUAGAGCAACAGCUGCUA	TAGCAGCTGTTGCTCTACC	48hr.fu	NULL	88.349	99.7099	-11.3608
384	14	15	GCUUAGUGAAAACCGAAAGtt	PCM1	5108	NM_006197	GCUUAGUGAAAACCGAAAG	CTTTCGGTTTTCACTAAGC	48hr.fu	NULL	91.2158	101.728	-10.5117
385	2	14	GCUAAGAGAAUUAGUUCAUtt	PCM1	5108	NM_006197	GCUAAGAGAAUUAGUUCAU	ATGAACTAATTCTCTTAGC	48hr.fu	NULL	87.32	91.2636	-3.94361
385	2	14	GCUAAGAGAAUUAGUUCAUtt	PCM1	5108	NM_006197	GCUAAGAGAAUUAGUUCAU	ATGAACTAATTCTCTTAGC	48hr.fu	WT	86.7983	94.5594	-7.76113
383	12	19	GGUAGAGCAACAGCUGCUAtt	PCM1	5108	NM_006197	GGUAGAGCAACAGCUGCUA	TAGCAGCTGTTGCTCTACC	48hr.fu	WT	84.9052	90.2751	-5.36982
384	14	15	GCUUAGUGAAAACCGAAAGtt	PCM1	5108	NM_006197	GCUUAGUGAAAACCGAAAG	CTTTCGGTTTTCACTAAGC	48hr.fu	WT	93.9911	94.2652	-0.274072
s10129	9	18	CAGUAUGCCUGAUCCAGUAtt	PCM1	5108	NM_006197	CAGUAUGCCUGAUCCAGUA	TACTGGATCAGGCATACTG	48hr.primary	R273H	71.009	94.9646	-23.9556
s10128	9	18	CAAAGACUCCACAUACGUUtt	PCM1	5108	NM_006197	CAAAGACUCCACAUACGUU	AACGTATGTGGAGTCTTTG	48hr.primary	R273H	96.1938	93.1225	3.07121
s10127	9	18	CCGUGAUUCACUUAGAUCAtt	PCM1	5108	NM_006197	CCGUGAUUCACUUAGAUCA	TGATCTAAGTGAATCACGG	48hr.primary	R273H	102.47	90.4978	11.9725
s10129	9	18	CAGUAUGCCUGAUCCAGUAtt	PCM1	5108	NM_006197	CAGUAUGCCUGAUCCAGUA	TACTGGATCAGGCATACTG	48hr.primary	NULL	80.5041	107.39	-26.8857
s10127	9	18	CCGUGAUUCACUUAGAUCAtt	PCM1	5108	NM_006197	CCGUGAUUCACUUAGAUCA	TGATCTAAGTGAATCACGG	48hr.primary	NULL	64.4924	80.3381	-15.8457
s10128	9	18	CAAAGACUCCACAUACGUUtt	PCM1	5108	NM_006197	CAAAGACUCCACAUACGUU	AACGTATGTGGAGTCTTTG	48hr.primary	NULL	79.8932	93.3342	-13.441
s10127	9	18	CCGUGAUUCACUUAGAUCAtt	PCM1	5108	NM_006197	CCGUGAUUCACUUAGAUCA	TGATCTAAGTGAATCACGG	48hr.primary	WT	65.4103	79.2902	-13.8799
s10129	9	18	CAGUAUGCCUGAUCCAGUAtt	PCM1	5108	NM_006197	CAGUAUGCCUGAUCCAGUA	TACTGGATCAGGCATACTG	48hr.primary	WT	87.6984	94.6826	-6.98415
s10128	9	18	CAAAGACUCCACAUACGUUtt	PCM1	5108	NM_006197	CAAAGACUCCACAUACGUU	AACGTATGTGGAGTCTTTG	48hr.primary	WT	98.5918	87.6451	10.9467
384	14	15	GCUUAGUGAAAACCGAAAGtt	PCM1	5108	NM_006197	GCUUAGUGAAAACCGAAAG	CTTTCGGTTTTCACTAAGC	72hr.fu	R273H	61.2566	95.1504	-33.8938
383	12	19	GGUAGAGCAACAGCUGCUAtt	PCM1	5108	NM_006197	GGUAGAGCAACAGCUGCUA	TAGCAGCTGTTGCTCTACC	72hr.fu	R273H	77.8506	102.808	-24.9573
385	2	14	GCUAAGAGAAUUAGUUCAUtt	PCM1	5108	NM_006197	GCUAAGAGAAUUAGUUCAU	ATGAACTAATTCTCTTAGC	72hr.fu	R273H	80.1105	101.814	-21.7033
385	2	14	GCUAAGAGAAUUAGUUCAUtt	PCM1	5108	NM_006197	GCUAAGAGAAUUAGUUCAU	ATGAACTAATTCTCTTAGC	72hr.fu	NULL	85.2574	95.2771	-10.0196
384	14	15	GCUUAGUGAAAACCGAAAGtt	PCM1	5108	NM_006197	GCUUAGUGAAAACCGAAAG	CTTTCGGTTTTCACTAAGC	72hr.fu	NULL	83.2949	91.7586	-8.46373
383	12	19	GGUAGAGCAACAGCUGCUAtt	PCM1	5108	NM_006197	GGUAGAGCAACAGCUGCUA	TAGCAGCTGTTGCTCTACC	72hr.fu	NULL	91.149	87.4096	3.73941
384	14	15	GCUUAGUGAAAACCGAAAGtt	PCM1	5108	NM_006197	GCUUAGUGAAAACCGAAAG	CTTTCGGTTTTCACTAAGC	72hr.fu	WT	86.94	102.373	-15.4331
383	12	19	GGUAGAGCAACAGCUGCUAtt	PCM1	5108	NM_006197	GGUAGAGCAACAGCUGCUA	TAGCAGCTGTTGCTCTACC	72hr.fu	WT	89.0636	89.6166	-0.553009
385	2	14	GCUAAGAGAAUUAGUUCAUtt	PCM1	5108	NM_006197	GCUAAGAGAAUUAGUUCAU	ATGAACTAATTCTCTTAGC	72hr.fu	WT	93.2075	93.4295	-0.222064
103300	5	6	GGAGAUUCAGCUACAAAAGtt	PCTK1	5127	NM_006201	GGAGAUUCAGCUACAAAAG	CTTTTGTAGCTGAATCTCC	48hr.fu	R273H	72.4562	80.3031	-7.84692
103387	6	6	GGCAAAAGCAAGCUCACAGtt	PCTK1	5127	NM_006201	GGCAAAAGCAAGCUCACAG	CTGTGAGCTTGCTTTTGCC	48hr.fu	R273H	46.4332	46.0682	0.365054
64	10	13	GGAGAUCAGACUGGAACAUtt	PCTK1	5127	NM_006201	GGAGAUCAGACUGGAACAU	ATGTTCCAGTCTGATCTCC	48hr.fu	R273H	74.0544	56.1652	17.8891
103387	6	6	GGCAAAAGCAAGCUCACAGtt	PCTK1	5127	NM_006201	GGCAAAAGCAAGCUCACAG	CTGTGAGCTTGCTTTTGCC	48hr.fu	NULL	41.7466	49.9511	-8.20451
64	10	13	GGAGAUCAGACUGGAACAUtt	PCTK1	5127	NM_006201	GGAGAUCAGACUGGAACAU	ATGTTCCAGTCTGATCTCC	48hr.fu	NULL	72.5056	75.0257	-2.52004
103300	5	6	GGAGAUUCAGCUACAAAAGtt	PCTK1	5127	NM_006201	GGAGAUUCAGCUACAAAAG	CTTTTGTAGCTGAATCTCC	48hr.fu	NULL	80.6842	80.1068	0.577401
64	10	13	GGAGAUCAGACUGGAACAUtt	PCTK1	5127	NM_006201	GGAGAUCAGACUGGAACAU	ATGTTCCAGTCTGATCTCC	48hr.fu	WT	53.0177	87.0556	-34.0379
103387	6	6	GGCAAAAGCAAGCUCACAGtt	PCTK1	5127	NM_006201	GGCAAAAGCAAGCUCACAG	CTGTGAGCTTGCTTTTGCC	48hr.fu	WT	47.7909	62.6376	-14.8467
103300	5	6	GGAGAUUCAGCUACAAAAGtt	PCTK1	5127	NM_006201	GGAGAUUCAGCUACAAAAG	CTTTTGTAGCTGAATCTCC	48hr.fu	WT	72.6842	84.675	-11.9908
s10158	9	20	CCAUAUUUGCACUAAAGGAtt	PCTK1	5127	NM_006201	CCAUAUUUGCACUAAAGGA	TCCTTTAGTGCAAATATGG	48hr.primary	R273H	78.1275	95.7201	-17.5926
s10157	9	20	CUUCAUCUUCCGUAUCUUAtt	PCTK1	5127	NM_006201	CUUCAUCUUCCGUAUCUUA	TAAGATACGGAAGATGAAG	48hr.primary	R273H	93.9548	107.149	-13.1945
s10156	9	20	ACAUCGUUACGCUACAUGAtt	PCTK1	5127	NM_006201	ACAUCGUUACGCUACAUGA	TCATGTAGCGTAACGATGT	48hr.primary	R273H	89.5191	82.5052	7.01387
s10157	9	20	CUUCAUCUUCCGUAUCUUAtt	PCTK1	5127	NM_006201	CUUCAUCUUCCGUAUCUUA	TAAGATACGGAAGATGAAG	48hr.primary	NULL	85.5917	103.824	-18.2318
s10156	9	20	ACAUCGUUACGCUACAUGAtt	PCTK1	5127	NM_006201	ACAUCGUUACGCUACAUGA	TCATGTAGCGTAACGATGT	48hr.primary	NULL	68.3479	71.2813	-2.93343
s10158	9	20	CCAUAUUUGCACUAAAGGAtt	PCTK1	5127	NM_006201	CCAUAUUUGCACUAAAGGA	TCCTTTAGTGCAAATATGG	48hr.primary	NULL	103.317	100.675	2.64253
s10156	9	20	ACAUCGUUACGCUACAUGAtt	PCTK1	5127	NM_006201	ACAUCGUUACGCUACAUGA	TCATGTAGCGTAACGATGT	48hr.primary	WT	83.5393	85.8381	-2.29879
s10158	9	20	CCAUAUUUGCACUAAAGGAtt	PCTK1	5127	NM_006201	CCAUAUUUGCACUAAAGGA	TCCTTTAGTGCAAATATGG	48hr.primary	WT	89.5583	91.4871	-1.92881
s10157	9	20	CUUCAUCUUCCGUAUCUUAtt	PCTK1	5127	NM_006201	CUUCAUCUUCCGUAUCUUA	TAAGATACGGAAGATGAAG	48hr.primary	WT	100.1	92.8262	7.27352
64	10	13	GGAGAUCAGACUGGAACAUtt	PCTK1	5127	NM_006201	GGAGAUCAGACUGGAACAU	ATGTTCCAGTCTGATCTCC	72hr.fu	R273H	53.832	92.9492	-39.1172
103300	5	6	GGAGAUUCAGCUACAAAAGtt	PCTK1	5127	NM_006201	GGAGAUUCAGCUACAAAAG	CTTTTGTAGCTGAATCTCC	72hr.fu	R273H	72.9172	88.7814	-15.8641
103387	6	6	GGCAAAAGCAAGCUCACAGtt	PCTK1	5127	NM_006201	GGCAAAAGCAAGCUCACAG	CTGTGAGCTTGCTTTTGCC	72hr.fu	R273H	41.3763	54.269	-12.8927
103387	6	6	GGCAAAAGCAAGCUCACAGtt	PCTK1	5127	NM_006201	GGCAAAAGCAAGCUCACAG	CTGTGAGCTTGCTTTTGCC	72hr.fu	NULL	36.612	80.1466	-43.5347
64	10	13	GGAGAUCAGACUGGAACAUtt	PCTK1	5127	NM_006201	GGAGAUCAGACUGGAACAU	ATGTTCCAGTCTGATCTCC	72hr.fu	NULL	80.8988	97.7864	-16.8876
103300	5	6	GGAGAUUCAGCUACAAAAGtt	PCTK1	5127	NM_006201	GGAGAUUCAGCUACAAAAG	CTTTTGTAGCTGAATCTCC	72hr.fu	NULL	88.3138	84.4968	3.81702
64	10	13	GGAGAUCAGACUGGAACAUtt	PCTK1	5127	NM_006201	GGAGAUCAGACUGGAACAU	ATGTTCCAGTCTGATCTCC	72hr.fu	WT	42.9398	90.843	-47.9032
103387	6	6	GGCAAAAGCAAGCUCACAGtt	PCTK1	5127	NM_006201	GGCAAAAGCAAGCUCACAG	CTGTGAGCTTGCTTTTGCC	72hr.fu	WT	45.2323	69.8901	-24.6578
103300	5	6	GGAGAUUCAGCUACAAAAGtt	PCTK1	5127	NM_006201	GGAGAUUCAGCUACAAAAG	CTTTTGTAGCTGAATCTCC	72hr.fu	WT	82.4919	83.5489	-1.05709
125757	14	10	GGUCAUGGGCAUUGUUCAAtt	POLR2H	5437	NM_006232	GGUCAUGGGCAUUGUUCAA	TTGAACAATGCCCATGACC	48hr.fu	R273H	91.4853	100.615	-9.12949
125756	1	3	CCAGUUUGAGUAUGUAAUGtt	POLR2H	5437	NM_006232	CCAGUUUGAGUAUGUAAUG	CATTACATACTCAAACTGG	48hr.fu	R273H	83.581	79.9236	3.65741
34679	11	11	GCUAGCCUUCUGAACCUCGtt	POLR2H	5437	NM_006232	GCUAGCCUUCUGAACCUCG	CGAGGTTCAGAAGGCTAGC	48hr.fu	R273H	82.4653	77.2888	5.17651
125757	14	10	GGUCAUGGGCAUUGUUCAAtt	POLR2H	5437	NM_006232	GGUCAUGGGCAUUGUUCAA	TTGAACAATGCCCATGACC	48hr.fu	NULL	100.748	106.805	-6.05655
125756	1	3	CCAGUUUGAGUAUGUAAUGtt	POLR2H	5437	NM_006232	CCAGUUUGAGUAUGUAAUG	CATTACATACTCAAACTGG	48hr.fu	NULL	73.6379	78.4663	-4.8284
34679	11	11	GCUAGCCUUCUGAACCUCGtt	POLR2H	5437	NM_006232	GCUAGCCUUCUGAACCUCG	CGAGGTTCAGAAGGCTAGC	48hr.fu	NULL	87.9306	87.372	0.558596
125756	1	3	CCAGUUUGAGUAUGUAAUGtt	POLR2H	5437	NM_006232	CCAGUUUGAGUAUGUAAUG	CATTACATACTCAAACTGG	48hr.fu	WT	58.7063	88.9971	-30.2909
34679	11	11	GCUAGCCUUCUGAACCUCGtt	POLR2H	5437	NM_006232	GCUAGCCUUCUGAACCUCG	CGAGGTTCAGAAGGCTAGC	48hr.fu	WT	72.1783	78.179	-6.00066
125757	14	10	GGUCAUGGGCAUUGUUCAAtt	POLR2H	5437	NM_006232	GGUCAUGGGCAUUGUUCAA	TTGAACAATGCCCATGACC	48hr.fu	WT	112.321	102.223	10.0975
s10814	13	1	AGAUGAAACUUCUACUGAAtt	POLR2H	5437	NM_006232	AGAUGAAACUUCUACUGAA	TTCAGTAGAAGTTTCATCT	48hr.primary	R273H	37.9816	30.2703	7.71135
s10813	13	1	GGAUCUAAUCUUAGAUGUAtt	POLR2H	5437	NM_006232	GGAUCUAAUCUUAGAUGUA	TACATCTAAGATTAGATCC	48hr.primary	R273H	49.0533	39.4183	9.63501
s10815	13	1	CAUUCAAAUUUACCCUGUAtt	POLR2H	5437	NM_006232	CAUUCAAAUUUACCCUGUA	TACAGGGTAAATTTGAATG	48hr.primary	R273H	38.6078	22.2523	16.3555
s10815	13	1	CAUUCAAAUUUACCCUGUAtt	POLR2H	5437	NM_006232	CAUUCAAAUUUACCCUGUA	TACAGGGTAAATTTGAATG	48hr.primary	NULL	72.9331	104.936	-32.0033
s10814	13	1	AGAUGAAACUUCUACUGAAtt	POLR2H	5437	NM_006232	AGAUGAAACUUCUACUGAA	TTCAGTAGAAGTTTCATCT	48hr.primary	NULL	42.0652	56.2547	-14.1896
s10813	13	1	GGAUCUAAUCUUAGAUGUAtt	POLR2H	5437	NM_006232	GGAUCUAAUCUUAGAUGUA	TACATCTAAGATTAGATCC	48hr.primary	NULL	43.7813	37.7776	6.00366
s10813	13	1	GGAUCUAAUCUUAGAUGUAtt	POLR2H	5437	NM_006232	GGAUCUAAUCUUAGAUGUA	TACATCTAAGATTAGATCC	48hr.primary	WT	19.0357	26.258	-7.2223
s10815	13	1	CAUUCAAAUUUACCCUGUAtt	POLR2H	5437	NM_006232	CAUUCAAAUUUACCCUGUA	TACAGGGTAAATTTGAATG	48hr.primary	WT	31.9184	22.5767	9.34169
s10814	13	1	AGAUGAAACUUCUACUGAAtt	POLR2H	5437	NM_006232	AGAUGAAACUUCUACUGAA	TTCAGTAGAAGTTTCATCT	48hr.primary	WT	39.3121	23.857	15.455
125756	1	3	CCAGUUUGAGUAUGUAAUGtt	POLR2H	5437	NM_006232	CCAGUUUGAGUAUGUAAUG	CATTACATACTCAAACTGG	72hr.fu	R273H	62.843	106.079	-43.2364
125757	14	10	GGUCAUGGGCAUUGUUCAAtt	POLR2H	5437	NM_006232	GGUCAUGGGCAUUGUUCAA	TTGAACAATGCCCATGACC	72hr.fu	R273H	83.8058	109.412	-25.6066
34679	11	11	GCUAGCCUUCUGAACCUCGtt	POLR2H	5437	NM_006232	GCUAGCCUUCUGAACCUCG	CGAGGTTCAGAAGGCTAGC	72hr.fu	R273H	76.9658	89.3821	-12.4162
125756	1	3	CCAGUUUGAGUAUGUAAUGtt	POLR2H	5437	NM_006232	CCAGUUUGAGUAUGUAAUG	CATTACATACTCAAACTGG	72hr.fu	NULL	61.8606	100.357	-38.4961
34679	11	11	GCUAGCCUUCUGAACCUCGtt	POLR2H	5437	NM_006232	GCUAGCCUUCUGAACCUCG	CGAGGTTCAGAAGGCTAGC	72hr.fu	NULL	79.183	95.9378	-16.7547
125757	14	10	GGUCAUGGGCAUUGUUCAAtt	POLR2H	5437	NM_006232	GGUCAUGGGCAUUGUUCAA	TTGAACAATGCCCATGACC	72hr.fu	NULL	115.443	96.0713	19.3714
125756	1	3	CCAGUUUGAGUAUGUAAUGtt	POLR2H	5437	NM_006232	CCAGUUUGAGUAUGUAAUG	CATTACATACTCAAACTGG	72hr.fu	WT	86.6645	98.4243	-11.7597
34679	11	11	GCUAGCCUUCUGAACCUCGtt	POLR2H	5437	NM_006232	GCUAGCCUUCUGAACCUCG	CGAGGTTCAGAAGGCTAGC	72hr.fu	WT	84.7159	91.9564	-7.24049
125757	14	10	GGUCAUGGGCAUUGUUCAAtt	POLR2H	5437	NM_006232	GGUCAUGGGCAUUGUUCAA	TTGAACAATGCCCATGACC	72hr.fu	WT	99.4745	100.432	-0.957789
120378	14	8	GGAAGGAGACCCGUGUACAtt	PRKCI	5584	NM_002740	GGAAGGAGACCCGUGUACA	TGTACACGGGTCTCCTTCC	48hr.fu	R273H	91.5094	95.8078	-4.29837
120380	3	3	GGAGACCCGUGUACAGUAUtt	PRKCI	5584	NM_002740	GGAGACCCGUGUACAGUAU	ATACTGTACACGGGTCTCC	48hr.fu	R273H	97.9136	94.6237	3.28992
120379	1	4	GGUUCGAGACAUGUGUUCUtt	PRKCI	5584	NM_002740	GGUUCGAGACAUGUGUUCU	AGAACACATGTCTCGAACC	48hr.fu	R273H	99.3879	95.5131	3.87482
120379	1	4	GGUUCGAGACAUGUGUUCUtt	PRKCI	5584	NM_002740	GGUUCGAGACAUGUGUUCU	AGAACACATGTCTCGAACC	48hr.fu	NULL	89.4748	95.1103	-5.63553
120380	3	3	GGAGACCCGUGUACAGUAUtt	PRKCI	5584	NM_002740	GGAGACCCGUGUACAGUAU	ATACTGTACACGGGTCTCC	48hr.fu	NULL	97.0533	98.5281	-1.47477
120378	14	8	GGAAGGAGACCCGUGUACAtt	PRKCI	5584	NM_002740	GGAAGGAGACCCGUGUACA	TGTACACGGGTCTCCTTCC	48hr.fu	NULL	108.613	106.639	1.97383
120380	3	3	GGAGACCCGUGUACAGUAUtt	PRKCI	5584	NM_002740	GGAGACCCGUGUACAGUAU	ATACTGTACACGGGTCTCC	48hr.fu	WT	81.3492	99.236	-17.8868
120379	1	4	GGUUCGAGACAUGUGUUCUtt	PRKCI	5584	NM_002740	GGUUCGAGACAUGUGUUCU	AGAACACATGTCTCGAACC	48hr.fu	WT	89.7091	95.0186	-5.30946
120378	14	8	GGAAGGAGACCCGUGUACAtt	PRKCI	5584	NM_002740	GGAAGGAGACCCGUGUACA	TGTACACGGGTCTCCTTCC	48hr.fu	WT	110.64	99.8262	10.8137
s11111	2	18	GGAUAUGAUGGAGCAAAAAtt	PRKCI	5584	NM_002740	GGAUAUGAUGGAGCAAAAA	TTTTTGCTCCATCATATCC	48hr.primary	R273H	88.1613	98.2905	-10.1292
s11110	2	18	GAGACCUAAUGUUUCAUAUtt	PRKCI	5584	NM_002740	GAGACCUAAUGUUUCAUAU	ATATGAAACATTAGGTCTC	48hr.primary	R273H	105.427	105.158	0.269048
s11112	2	18	GUAAUUCCAUAUAAUCCUUtt	PRKCI	5584	NM_002740	GUAAUUCCAUAUAAUCCUU	AAGGATTATATGGAATTAC	48hr.primary	R273H	80.1922	71.783	8.40925
s11112	2	18	GUAAUUCCAUAUAAUCCUUtt	PRKCI	5584	NM_002740	GUAAUUCCAUAUAAUCCUU	AAGGATTATATGGAATTAC	48hr.primary	NULL	64.4021	94.737	-30.3349
s11110	2	18	GAGACCUAAUGUUUCAUAUtt	PRKCI	5584	NM_002740	GAGACCUAAUGUUUCAUAU	ATATGAAACATTAGGTCTC	48hr.primary	NULL	80.1498	103.656	-23.506
s11111	2	18	GGAUAUGAUGGAGCAAAAAtt	PRKCI	5584	NM_002740	GGAUAUGAUGGAGCAAAAA	TTTTTGCTCCATCATATCC	48hr.primary	NULL	84.9198	104.931	-20.0107
s11112	2	18	GUAAUUCCAUAUAAUCCUUtt	PRKCI	5584	NM_002740	GUAAUUCCAUAUAAUCCUU	AAGGATTATATGGAATTAC	48hr.primary	WT	68.3138	75.2201	-6.90636
s11111	2	18	GGAUAUGAUGGAGCAAAAAtt	PRKCI	5584	NM_002740	GGAUAUGAUGGAGCAAAAA	TTTTTGCTCCATCATATCC	48hr.primary	WT	92.16	94.4573	-2.29732
s11110	2	18	GAGACCUAAUGUUUCAUAUtt	PRKCI	5584	NM_002740	GAGACCUAAUGUUUCAUAU	ATATGAAACATTAGGTCTC	48hr.primary	WT	89.4636	90.463	-0.999438
120378	14	8	GGAAGGAGACCCGUGUACAtt	PRKCI	5584	NM_002740	GGAAGGAGACCCGUGUACA	TGTACACGGGTCTCCTTCC	72hr.fu	R273H	81.8308	108.427	-26.5958
120380	3	3	GGAGACCCGUGUACAGUAUtt	PRKCI	5584	NM_002740	GGAGACCCGUGUACAGUAU	ATACTGTACACGGGTCTCC	72hr.fu	R273H	84.6033	104.945	-20.3419
120379	1	4	GGUUCGAGACAUGUGUUCUtt	PRKCI	5584	NM_002740	GGUUCGAGACAUGUGUUCU	AGAACACATGTCTCGAACC	72hr.fu	R273H	88.1462	104.556	-16.4093
120379	1	4	GGUUCGAGACAUGUGUUCUtt	PRKCI	5584	NM_002740	GGUUCGAGACAUGUGUUCU	AGAACACATGTCTCGAACC	72hr.fu	NULL	100.483	100.752	-0.268345
120380	3	3	GGAGACCCGUGUACAGUAUtt	PRKCI	5584	NM_002740	GGAGACCCGUGUACAGUAU	ATACTGTACACGGGTCTCC	72hr.fu	NULL	97.0002	95.7467	1.25351
120378	14	8	GGAAGGAGACCCGUGUACAtt	PRKCI	5584	NM_002740	GGAAGGAGACCCGUGUACA	TGTACACGGGTCTCCTTCC	72hr.fu	NULL	118.577	100.349	18.2287
120380	3	3	GGAGACCCGUGUACAGUAUtt	PRKCI	5584	NM_002740	GGAGACCCGUGUACAGUAU	ATACTGTACACGGGTCTCC	72hr.fu	WT	87.9348	101	-13.065
120379	1	4	GGUUCGAGACAUGUGUUCUtt	PRKCI	5584	NM_002740	GGUUCGAGACAUGUGUUCU	AGAACACATGTCTCGAACC	72hr.fu	WT	91.9947	98.6611	-6.66642
120378	14	8	GGAAGGAGACCCGUGUACAtt	PRKCI	5584	NM_002740	GGAAGGAGACCCGUGUACA	TGTACACGGGTCTCCTTCC	72hr.fu	WT	99.9537	96.31	3.64366
30112	11	12	GCACUAGACUAACAUAACAtt	RAB3B	5865	NM_002867	GCACUAGACUAACAUAACA	TGTTATGTTAGTCTAGTGC	48hr.fu	R273H	69.3054	85.5084	-16.203
29930	16	22	GCACAACGUGCUUGUUUCCtt	RAB3B	5865	NM_002867	GCACAACGUGCUUGUUUCC	GGAAACAAGCACGTTGTGC	48hr.fu	R273H	94.6945	105.651	-10.9561
30022	5	18	CGGGUGCAGAAUCACUUUAtt	RAB3B	5865	NM_002867	CGGGUGCAGAAUCACUUUA	TAAAGTGATTCTGCACCCG	48hr.fu	R273H	95.5544	92.8226	2.73181
108323	1	17	GCUACGACGAUCCCUACAAtt	RBM14	10432	NM_006328	GCUACGACGAUCCCUACAA	TTGTAGGGATCGTCGTAGC	48hr.fu	R273H	70.8503	67.6221	3.22823
3522	3	18	CGAUCCCUACAAAAAGGCUtt	RBM14	10432	NM_006328	CGAUCCCUACAAAAAGGCU	AGCCTTTTTGTAGGGATCG	48hr.fu	R273H	99.9288	96.6776	3.25123
3613	9	13	CGGCAAAGAAGUGAAGGGCtt	RBM14	10432	NM_006328	CGGCAAAGAAGUGAAGGGC	GCCCTTCACTTCTTTGCCG	48hr.fu	R273H	98.1389	91.8433	6.2956
108323	1	17	GCUACGACGAUCCCUACAAtt	RBM14	10432	NM_006328	GCUACGACGAUCCCUACAA	TTGTAGGGATCGTCGTAGC	48hr.fu	NULL	49.7301	68.991	-19.2609
3522	3	18	CGAUCCCUACAAAAAGGCUtt	RBM14	10432	NM_006328	CGAUCCCUACAAAAAGGCU	AGCCTTTTTGTAGGGATCG	48hr.fu	NULL	88.7238	95.6033	-6.87951
3613	9	13	CGGCAAAGAAGUGAAGGGCtt	RBM14	10432	NM_006328	CGGCAAAGAAGUGAAGGGC	GCCCTTCACTTCTTTGCCG	48hr.fu	NULL	100.314	95.8999	4.41441
108323	1	17	GCUACGACGAUCCCUACAAtt	RBM14	10432	NM_006328	GCUACGACGAUCCCUACAA	TTGTAGGGATCGTCGTAGC	48hr.fu	WT	29.6872	78.1446	-48.4574
3613	9	13	CGGCAAAGAAGUGAAGGGCtt	RBM14	10432	NM_006328	CGGCAAAGAAGUGAAGGGC	GCCCTTCACTTCTTTGCCG	48hr.fu	WT	84.0398	89.216	-5.17625
3522	3	18	CGAUCCCUACAAAAAGGCUtt	RBM14	10432	NM_006328	CGAUCCCUACAAAAAGGCU	AGCCTTTTTGTAGGGATCG	48hr.fu	WT	88.8317	92.6264	-3.79474
s20408	6	21	CGCUAUUCGGGCUCCUAUAtt	RBM14	10432	NM_006328	CGCUAUUCGGGCUCCUAUA	TATAGGAGCCCGAATAGCG	48hr.primary	R273H	83.6064	95.9838	-12.3774
s20406	6	21	GCGCCGUCAUGAAACAGUUtt	RBM14	10432	NM_006328	GCGCCGUCAUGAAACAGUU	AACTGTTTCATGACGGCGC	48hr.primary	R273H	86.47	90.7179	-4.24796
s20407	6	21	GCAGCUCAACGGCAAAGAAtt	RBM14	10432	NM_006328	GCAGCUCAACGGCAAAGAA	TTCTTTGCCGTTGAGCTGC	48hr.primary	R273H	76.9841	77.5731	-0.589039
s20407	6	21	GCAGCUCAACGGCAAAGAAtt	RBM14	10432	NM_006328	GCAGCUCAACGGCAAAGAA	TTCTTTGCCGTTGAGCTGC	48hr.primary	NULL	85.2054	84.6332	0.572174
s20408	6	21	CGCUAUUCGGGCUCCUAUAtt	RBM14	10432	NM_006328	CGCUAUUCGGGCUCCUAUA	TATAGGAGCCCGAATAGCG	48hr.primary	NULL	95.6799	87.7411	7.93875
s20406	6	21	GCGCCGUCAUGAAACAGUUtt	RBM14	10432	NM_006328	GCGCCGUCAUGAAACAGUU	AACTGTTTCATGACGGCGC	48hr.primary	NULL	94.6078	82.0118	12.596
s20406	6	21	GCGCCGUCAUGAAACAGUUtt	RBM14	10432	NM_006328	GCGCCGUCAUGAAACAGUU	AACTGTTTCATGACGGCGC	48hr.primary	WT	38.2293	75.5906	-37.3613
s20407	6	21	GCAGCUCAACGGCAAAGAAtt	RBM14	10432	NM_006328	GCAGCUCAACGGCAAAGAA	TTCTTTGCCGTTGAGCTGC	48hr.primary	WT	67.4478	94.0982	-26.6504
s20408	6	21	CGCUAUUCGGGCUCCUAUAtt	RBM14	10432	NM_006328	CGCUAUUCGGGCUCCUAUA	TATAGGAGCCCGAATAGCG	48hr.primary	WT	76.3733	101.823	-25.4496
108323	1	17	GCUACGACGAUCCCUACAAtt	RBM14	10432	NM_006328	GCUACGACGAUCCCUACAA	TTGTAGGGATCGTCGTAGC	72hr.fu	R273H	30.7984	97.1411	-66.3428
3522	3	18	CGAUCCCUACAAAAAGGCUtt	RBM14	10432	NM_006328	CGAUCCCUACAAAAAGGCU	AGCCTTTTTGTAGGGATCG	72hr.fu	R273H	71.3008	95.728	-24.4272
3613	9	13	CGGCAAAGAAGUGAAGGGCtt	RBM14	10432	NM_006328	CGGCAAAGAAGUGAAGGGC	GCCCTTCACTTCTTTGCCG	72hr.fu	R273H	82.1153	105.396	-23.2802
108323	1	17	GCUACGACGAUCCCUACAAtt	RBM14	10432	NM_006328	GCUACGACGAUCCCUACAA	TTGTAGGGATCGTCGTAGC	72hr.fu	NULL	43.9752	94.9157	-50.9405
3522	3	18	CGAUCCCUACAAAAAGGCUtt	RBM14	10432	NM_006328	CGAUCCCUACAAAAAGGCU	AGCCTTTTTGTAGGGATCG	72hr.fu	NULL	88.2105	95.6094	-7.39887
3613	9	13	CGGCAAAGAAGUGAAGGGCtt	RBM14	10432	NM_006328	CGGCAAAGAAGUGAAGGGC	GCCCTTCACTTCTTTGCCG	72hr.fu	NULL	104.616	86.3598	18.2559
108323	1	17	GCUACGACGAUCCCUACAAtt	RBM14	10432	NM_006328	GCUACGACGAUCCCUACAA	TTGTAGGGATCGTCGTAGC	72hr.fu	WT	28.4383	87.1933	-58.7549
3522	3	18	CGAUCCCUACAAAAAGGCUtt	RBM14	10432	NM_006328	CGAUCCCUACAAAAAGGCU	AGCCTTTTTGTAGGGATCG	72hr.fu	WT	74.4536	90.1562	-15.7025
3613	9	13	CGGCAAAGAAGUGAAGGGCtt	RBM14	10432	NM_006328	CGGCAAAGAAGUGAAGGGC	GCCCTTCACTTCTTTGCCG	72hr.fu	WT	85.644	86.4987	-0.85469
117961	4	14	GGGCUUCGCAUCAGCAAAAtt	RPUSD2	27079	NM_152260	GGGCUUCGCAUCAGCAAAA	TTTTGCTGATGCGAAGCCC	48hr.fu	R273H	90.2059	93.0885	-2.88264
117962	4	6	GGAAGUGACCUGUAAAGAAtt	RPUSD2	27079	NM_152260	GGAAGUGACCUGUAAAGAA	TTCTTTACAGGTCACTTCC	48hr.fu	R273H	96.3682	93.652	2.71622
117960	13	14	GGACUUGGAGUGGCGAUAAtt	RPUSD2	27079	NM_152260	GGACUUGGAGUGGCGAUAA	TTATCGCCACTCCAAGTCC	48hr.fu	R273H	98.0165	85.494	12.5225
117961	4	14	GGGCUUCGCAUCAGCAAAAtt	RPUSD2	27079	NM_152260	GGGCUUCGCAUCAGCAAAA	TTTTGCTGATGCGAAGCCC	48hr.fu	NULL	92.8148	98.4853	-5.67044
117962	4	6	GGAAGUGACCUGUAAAGAAtt	RPUSD2	27079	NM_152260	GGAAGUGACCUGUAAAGAA	TTCTTTACAGGTCACTTCC	48hr.fu	NULL	99.2044	99.7123	-0.507841
117960	13	14	GGACUUGGAGUGGCGAUAAtt	RPUSD2	27079	NM_152260	GGACUUGGAGUGGCGAUAA	TTATCGCCACTCCAAGTCC	48hr.fu	NULL	98.7312	89.6628	9.06838
117960	13	14	GGACUUGGAGUGGCGAUAAtt	RPUSD2	27079	NM_152260	GGACUUGGAGUGGCGAUAA	TTATCGCCACTCCAAGTCC	48hr.fu	WT	76.5955	86.653	-10.0575
117961	4	14	GGGCUUCGCAUCAGCAAAAtt	RPUSD2	27079	NM_152260	GGGCUUCGCAUCAGCAAAA	TTTTGCTGATGCGAAGCCC	48hr.fu	WT	85.2698	93.0503	-7.7805
117962	4	6	GGAAGUGACCUGUAAAGAAtt	RPUSD2	27079	NM_152260	GGAAGUGACCUGUAAAGAA	TTCTTTACAGGTCACTTCC	48hr.fu	WT	86.6192	91.0273	-4.40806
s25784	5	2	CAGAUGUCAUGAAUCAAGAtt	RPUSD2	27079	NM_152260	CAGAUGUCAUGAAUCAAGA	TCTTGATTCATGACATCTG	48hr.primary	R273H	87.9645	108.363	-20.3981
s25783	5	2	GGUGCGGCCCUAUUACUUUtt	RPUSD2	27079	NM_152260	GGUGCGGCCCUAUUACUUU	AAAGTAATAGGGCCGCACC	48hr.primary	R273H	82.3799	98.5026	-16.1227
s25785	5	2	CCUGCUAGCUGAGAACGAAtt	RPUSD2	27079	NM_152260	CCUGCUAGCUGAGAACGAA	TTCGTTCTCAGCTAGCAGG	48hr.primary	R273H	105.755	88.4473	17.3081
s25784	5	2	CAGAUGUCAUGAAUCAAGAtt	RPUSD2	27079	NM_152260	CAGAUGUCAUGAAUCAAGA	TCTTGATTCATGACATCTG	48hr.primary	NULL	96.9237	107.224	-10.3002
s25783	5	2	GGUGCGGCCCUAUUACUUUtt	RPUSD2	27079	NM_152260	GGUGCGGCCCUAUUACUUU	AAAGTAATAGGGCCGCACC	48hr.primary	NULL	86.2584	88.5706	-2.31225
s25785	5	2	CCUGCUAGCUGAGAACGAAtt	RPUSD2	27079	NM_152260	CCUGCUAGCUGAGAACGAA	TTCGTTCTCAGCTAGCAGG	48hr.primary	NULL	101.635	93.7823	7.85276
s25784	5	2	CAGAUGUCAUGAAUCAAGAtt	RPUSD2	27079	NM_152260	CAGAUGUCAUGAAUCAAGA	TCTTGATTCATGACATCTG	48hr.primary	WT	99.625	102.258	-2.63293
s25785	5	2	CCUGCUAGCUGAGAACGAAtt	RPUSD2	27079	NM_152260	CCUGCUAGCUGAGAACGAA	TTCGTTCTCAGCTAGCAGG	48hr.primary	WT	99.0899	101.644	-2.55437
s25783	5	2	GGUGCGGCCCUAUUACUUUtt	RPUSD2	27079	NM_152260	GGUGCGGCCCUAUUACUUU	AAAGTAATAGGGCCGCACC	48hr.primary	WT	97.7589	75.8928	21.8661
117961	4	14	GGGCUUCGCAUCAGCAAAAtt	RPUSD2	27079	NM_152260	GGGCUUCGCAUCAGCAAAA	TTTTGCTGATGCGAAGCCC	72hr.fu	R273H	86.1745	114.775	-28.6009
117960	13	14	GGACUUGGAGUGGCGAUAAtt	RPUSD2	27079	NM_152260	GGACUUGGAGUGGCGAUAA	TTATCGCCACTCCAAGTCC	72hr.fu	R273H	87.0083	101.197	-14.1883
117962	4	6	GGAAGUGACCUGUAAAGAAtt	RPUSD2	27079	NM_152260	GGAAGUGACCUGUAAAGAA	TTCTTTACAGGTCACTTCC	72hr.fu	R273H	86.9981	96.7395	-9.74143
117961	4	14	GGGCUUCGCAUCAGCAAAAtt	RPUSD2	27079	NM_152260	GGGCUUCGCAUCAGCAAAA	TTTTGCTGATGCGAAGCCC	72hr.fu	NULL	83.3215	91.9659	-8.64435
117962	4	6	GGAAGUGACCUGUAAAGAAtt	RPUSD2	27079	NM_152260	GGAAGUGACCUGUAAAGAA	TTCTTTACAGGTCACTTCC	72hr.fu	NULL	93.465	91.4299	2.03518
117960	13	14	GGACUUGGAGUGGCGAUAAtt	RPUSD2	27079	NM_152260	GGACUUGGAGUGGCGAUAA	TTATCGCCACTCCAAGTCC	72hr.fu	NULL	95.4028	89.2292	6.1735
117960	13	14	GGACUUGGAGUGGCGAUAAtt	RPUSD2	27079	NM_152260	GGACUUGGAGUGGCGAUAA	TTATCGCCACTCCAAGTCC	72hr.fu	WT	71.6089	86.5221	-14.9132
117961	4	14	GGGCUUCGCAUCAGCAAAAtt	RPUSD2	27079	NM_152260	GGGCUUCGCAUCAGCAAAA	TTTTGCTGATGCGAAGCCC	72hr.fu	WT	83.6978	93.9344	-10.2366
117962	4	6	GGAAGUGACCUGUAAAGAAtt	RPUSD2	27079	NM_152260	GGAAGUGACCUGUAAAGAA	TTCTTTACAGGTCACTTCC	72hr.fu	WT	89.1158	85.0975	4.01837
259016	10	6	GCUGGGAAGGCCAGUUACUtt	SENP5	205564	NM_152699	GCUGGGAAGGCCAGUUACU	AGTAACTGGCCTTCCCAGC	48hr.fu	R273H	70.9535	83.5324	-12.5789
284732	14	20	GUUACUUGGAAUAGACAGUtt	SENP5	205564	NM_152699	GUUACUUGGAAUAGACAGU	ACTGTCTATTCCAAGTAAC	48hr.fu	R273H	98.091	97.5144	0.576678
202429	2	12	GGGUAGAAAGAAAGCUCUUtt	SENP5	205564	NM_152699	GGGUAGAAAGAAAGCUCUU	AAGAGCTTTCTTTCTACCC	48hr.fu	R273H	110.789	102.856	7.93345
259016	10	6	GCUGGGAAGGCCAGUUACUtt	SENP5	205564	NM_152699	GCUGGGAAGGCCAGUUACU	AGTAACTGGCCTTCCCAGC	48hr.fu	NULL	95.9977	90.3712	5.62652
284732	14	20	GUUACUUGGAAUAGACAGUtt	SENP5	205564	NM_152699	GUUACUUGGAAUAGACAGU	ACTGTCTATTCCAAGTAAC	48hr.fu	NULL	101.725	92.6226	9.10275
202429	2	12	GGGUAGAAAGAAAGCUCUUtt	SENP5	205564	NM_152699	GGGUAGAAAGAAAGCUCUU	AAGAGCTTTCTTTCTACCC	48hr.fu	NULL	116.517	105.682	10.8351
284732	14	20	GUUACUUGGAAUAGACAGUtt	SENP5	205564	NM_152699	GUUACUUGGAAUAGACAGU	ACTGTCTATTCCAAGTAAC	48hr.fu	WT	94.0541	96.9629	-2.90882
259016	10	6	GCUGGGAAGGCCAGUUACUtt	SENP5	205564	NM_152699	GCUGGGAAGGCCAGUUACU	AGTAACTGGCCTTCCCAGC	48hr.fu	WT	91.7207	90.8028	0.917897
202429	2	12	GGGUAGAAAGAAAGCUCUUtt	SENP5	205564	NM_152699	GGGUAGAAAGAAAGCUCUU	AAGAGCTTTCTTTCTACCC	48hr.fu	WT	105.195	99.9017	5.2937
s47563	15	7	GACACUCUCUAAUCGAAUUtt	SENP5	205564	NM_152699	GACACUCUCUAAUCGAAUU	AATTCGATTAGAGAGTGTC	48hr.primary	R273H	95.5768	99.3305	-3.75371
s47564	15	7	CCAUGAUUAGAUUUCGGUAtt	SENP5	205564	NM_152699	CCAUGAUUAGAUUUCGGUA	TACCGAAATCTAATCATGG	48hr.primary	R273H	92.7282	94.862	-2.13374
s47562	15	7	CCAACUUAACCAACAUAGAtt	SENP5	205564	NM_152699	CCAACUUAACCAACAUAGA	TCTATGTTGGTTAAGTTGG	48hr.primary	R273H	99.7403	100.223	-0.482983
s47562	15	7	CCAACUUAACCAACAUAGAtt	SENP5	205564	NM_152699	CCAACUUAACCAACAUAGA	TCTATGTTGGTTAAGTTGG	48hr.primary	NULL	85.6713	98.4139	-12.7426
s47564	15	7	CCAUGAUUAGAUUUCGGUAtt	SENP5	205564	NM_152699	CCAUGAUUAGAUUUCGGUA	TACCGAAATCTAATCATGG	48hr.primary	NULL	96.452	104.752	-8.30028
s47563	15	7	GACACUCUCUAAUCGAAUUtt	SENP5	205564	NM_152699	GACACUCUCUAAUCGAAUU	AATTCGATTAGAGAGTGTC	48hr.primary	NULL	108.175	103.288	4.88769
s47562	15	7	CCAACUUAACCAACAUAGAtt	SENP5	205564	NM_152699	CCAACUUAACCAACAUAGA	TCTATGTTGGTTAAGTTGG	48hr.primary	WT	85.2404	99.684	-14.4437
s47563	15	7	GACACUCUCUAAUCGAAUUtt	SENP5	205564	NM_152699	GACACUCUCUAAUCGAAUU	AATTCGATTAGAGAGTGTC	48hr.primary	WT	105.68	101.983	3.69737
s47564	15	7	CCAUGAUUAGAUUUCGGUAtt	SENP5	205564	NM_152699	CCAUGAUUAGAUUUCGGUA	TACCGAAATCTAATCATGG	48hr.primary	WT	100.788	95.0459	5.74182
259016	10	6	GCUGGGAAGGCCAGUUACUtt	SENP5	205564	NM_152699	GCUGGGAAGGCCAGUUACU	AGTAACTGGCCTTCCCAGC	72hr.fu	R273H	70.6775	95.4919	-24.8144
284732	14	20	GUUACUUGGAAUAGACAGUtt	SENP5	205564	NM_152699	GUUACUUGGAAUAGACAGU	ACTGTCTATTCCAAGTAAC	72hr.fu	R273H	90.4128	107.496	-17.083
202429	2	12	GGGUAGAAAGAAAGCUCUUtt	SENP5	205564	NM_152699	GGGUAGAAAGAAAGCUCUU	AAGAGCTTTCTTTCTACCC	72hr.fu	R273H	100.051	108.159	-8.10775
284732	14	20	GUUACUUGGAAUAGACAGUtt	SENP5	205564	NM_152699	GUUACUUGGAAUAGACAGU	ACTGTCTATTCCAAGTAAC	72hr.fu	NULL	87.3534	96.7991	-9.44578
259016	10	6	GCUGGGAAGGCCAGUUACUtt	SENP5	205564	NM_152699	GCUGGGAAGGCCAGUUACU	AGTAACTGGCCTTCCCAGC	72hr.fu	NULL	94.8596	86.3891	8.47043
202429	2	12	GGGUAGAAAGAAAGCUCUUtt	SENP5	205564	NM_152699	GGGUAGAAAGAAAGCUCUU	AAGAGCTTTCTTTCTACCC	72hr.fu	NULL	106.297	93.2422	13.0548
284732	14	20	GUUACUUGGAAUAGACAGUtt	SENP5	205564	NM_152699	GUUACUUGGAAUAGACAGU	ACTGTCTATTCCAAGTAAC	72hr.fu	WT	85.4998	94.1706	-8.67088
202429	2	12	GGGUAGAAAGAAAGCUCUUtt	SENP5	205564	NM_152699	GGGUAGAAAGAAAGCUCUU	AAGAGCTTTCTTTCTACCC	72hr.fu	WT	103.206	98.8178	4.38792
259016	10	6	GCUGGGAAGGCCAGUUACUtt	SENP5	205564	NM_152699	GCUGGGAAGGCCAGUUACU	AGTAACTGGCCTTCCCAGC	72hr.fu	WT	99.1187	92.8537	6.265
116238	9	6	GCUUAAAGACAAACCCGUGtt	SLC14A1	6563	NM_015865	GCUUAAAGACAAACCCGUG	CACGGGTTTGTCTTTAAGC	48hr.fu	R273H	83.3199	97.7736	-14.4538
118945	5	4	CGAGUAUCAACUUUCAUACtt	SLC14A1	6563	NM_015865	CGAGUAUCAACUUUCAUAC	GTATGAAAGTTGATACTCG	48hr.fu	R273H	83.6004	97.1291	-13.5287
118946	2	3	CCAGCUUAAAGACAAACCCtt	SLC14A1	6563	NM_015865	CCAGCUUAAAGACAAACCC	GGGTTTGTCTTTAAGCTGG	48hr.fu	R273H	98.8918	98.2145	0.677321
118945	5	4	CGAGUAUCAACUUUCAUACtt	SLC14A1	6563	NM_015865	CGAGUAUCAACUUUCAUAC	GTATGAAAGTTGATACTCG	48hr.fu	NULL	87.7513	97.0808	-9.32956
118946	2	3	CCAGCUUAAAGACAAACCCtt	SLC14A1	6563	NM_015865	CCAGCUUAAAGACAAACCC	GGGTTTGTCTTTAAGCTGG	48hr.fu	NULL	95.9876	100.12	-4.13258
116238	9	6	GCUUAAAGACAAACCCGUGtt	SLC14A1	6563	NM_015865	GCUUAAAGACAAACCCGUG	CACGGGTTTGTCTTTAAGC	48hr.fu	NULL	94.8055	92.8849	1.92055
118945	5	4	CGAGUAUCAACUUUCAUACtt	SLC14A1	6563	NM_015865	CGAGUAUCAACUUUCAUAC	GTATGAAAGTTGATACTCG	48hr.fu	WT	71.9189	93.6578	-21.7389
118946	2	3	CCAGCUUAAAGACAAACCCtt	SLC14A1	6563	NM_015865	CCAGCUUAAAGACAAACCC	GGGTTTGTCTTTAAGCTGG	48hr.fu	WT	91.9102	97.6238	-5.71356
116238	9	6	GCUUAAAGACAAACCCGUGtt	SLC14A1	6563	NM_015865	GCUUAAAGACAAACCCGUG	CACGGGTTTGTCTTTAAGC	48hr.fu	WT	97.1662	89.8962	7.26998
s13058	3	4	GGUCAUACCUAUAACUACAtt	SLC14A1	6563	NM_015865	GGUCAUACCUAUAACUACA	TGTAGTTATAGGTATGACC	48hr.primary	R273H	68.2669	68.294	-0.0271296
s224649	3	4	GUCCAUGACUUGCCCAAUUtt	SLC14A1	6563	NM_015865	GUCCAUGACUUGCCCAAUU	AATTGGGCAAGTCATGGAC	48hr.primary	R273H	87.9488	78.708	9.24074
s13057	3	4	CCGGUGACAUGAAAGAACUtt	SLC14A1	6563	NM_015865	CCGGUGACAUGAAAGAACU	AGTTCTTTCATGTCACCGG	48hr.primary	R273H	99.5867	85.1333	14.4534
s13058	3	4	GGUCAUACCUAUAACUACAtt	SLC14A1	6563	NM_015865	GGUCAUACCUAUAACUACA	TGTAGTTATAGGTATGACC	48hr.primary	NULL	66.975	69.6889	-2.71392
s13057	3	4	CCGGUGACAUGAAAGAACUtt	SLC14A1	6563	NM_015865	CCGGUGACAUGAAAGAACU	AGTTCTTTCATGTCACCGG	48hr.primary	NULL	85.6596	79.791	5.86858
s224649	3	4	GUCCAUGACUUGCCCAAUUtt	SLC14A1	6563	NM_015865	GUCCAUGACUUGCCCAAUU	AATTGGGCAAGTCATGGAC	48hr.primary	NULL	101.09	93.6952	7.39516
s224649	3	4	GUCCAUGACUUGCCCAAUUtt	SLC14A1	6563	NM_015865	GUCCAUGACUUGCCCAAUU	AATTGGGCAAGTCATGGAC	48hr.primary	WT	68.8197	95.8421	-27.0224
s13057	3	4	CCGGUGACAUGAAAGAACUtt	SLC14A1	6563	NM_015865	CCGGUGACAUGAAAGAACU	AGTTCTTTCATGTCACCGG	48hr.primary	WT	71.6774	89.2433	-17.5658
s13058	3	4	GGUCAUACCUAUAACUACAtt	SLC14A1	6563	NM_015865	GGUCAUACCUAUAACUACA	TGTAGTTATAGGTATGACC	48hr.primary	WT	50.8649	63.4213	-12.5564
118945	5	4	CGAGUAUCAACUUUCAUACtt	SLC14A1	6563	NM_015865	CGAGUAUCAACUUUCAUAC	GTATGAAAGTTGATACTCG	72hr.fu	R273H	76.0811	98.7977	-22.7166
118946	2	3	CCAGCUUAAAGACAAACCCtt	SLC14A1	6563	NM_015865	CCAGCUUAAAGACAAACCC	GGGTTTGTCTTTAAGCTGG	72hr.fu	R273H	85.6546	105.497	-19.8425
116238	9	6	GCUUAAAGACAAACCCGUGtt	SLC14A1	6563	NM_015865	GCUUAAAGACAAACCCGUG	CACGGGTTTGTCTTTAAGC	72hr.fu	R273H	84.7904	95.6403	-10.85
118945	5	4	CGAGUAUCAACUUUCAUACtt	SLC14A1	6563	NM_015865	CGAGUAUCAACUUUCAUAC	GTATGAAAGTTGATACTCG	72hr.fu	NULL	74.1375	92.5424	-18.4049
118946	2	3	CCAGCUUAAAGACAAACCCtt	SLC14A1	6563	NM_015865	CCAGCUUAAAGACAAACCC	GGGTTTGTCTTTAAGCTGG	72hr.fu	NULL	82.4575	93.6145	-11.1569
116238	9	6	GCUUAAAGACAAACCCGUGtt	SLC14A1	6563	NM_015865	GCUUAAAGACAAACCCGUG	CACGGGTTTGTCTTTAAGC	72hr.fu	NULL	82.7316	89.3142	-6.58253
118945	5	4	CGAGUAUCAACUUUCAUACtt	SLC14A1	6563	NM_015865	CGAGUAUCAACUUUCAUAC	GTATGAAAGTTGATACTCG	72hr.fu	WT	81.6565	90.6024	-8.94589
118946	2	3	CCAGCUUAAAGACAAACCCtt	SLC14A1	6563	NM_015865	CCAGCUUAAAGACAAACCC	GGGTTTGTCTTTAAGCTGG	72hr.fu	WT	98.197	93.189	5.00799
116238	9	6	GCUUAAAGACAAACCCGUGtt	SLC14A1	6563	NM_015865	GCUUAAAGACAAACCCGUG	CACGGGTTTGTCTTTAAGC	72hr.fu	WT	96.484	85.0556	11.4285
116003	13	8	CCCUUCGAGACCAUCUACAtt	SLC14A2	8170	NM_007163	CCCUUCGAGACCAUCUACA	TGTAGATGGTCTCGAAGGG	48hr.fu	R273H	74.424	85.7139	-11.2899
116002	14	22	CCUCUCAUUUGCUUGCAUGtt	SLC14A2	8170	NM_007163	CCUCUCAUUUGCUUGCAUG	CATGCAAGCAAATGAGAGG	48hr.fu	R273H	96.2294	103.873	-7.64372
116004	2	9	GGGACUUAAAGACAAGUCCtt	SLC14A2	8170	NM_007163	GGGACUUAAAGACAAGUCC	GGACTTGTCTTTAAGTCCC	48hr.fu	R273H	102.195	100.776	1.41878
116003	13	8	CCCUUCGAGACCAUCUACAtt	SLC14A2	8170	NM_007163	CCCUUCGAGACCAUCUACA	TGTAGATGGTCTCGAAGGG	48hr.fu	NULL	92.2219	93.3918	-1.16987
116004	2	9	GGGACUUAAAGACAAGUCCtt	SLC14A2	8170	NM_007163	GGGACUUAAAGACAAGUCC	GGACTTGTCTTTAAGTCCC	48hr.fu	NULL	104.163	99.1335	5.02905
116002	14	22	CCUCUCAUUUGCUUGCAUGtt	SLC14A2	8170	NM_007163	CCUCUCAUUUGCUUGCAUG	CATGCAAGCAAATGAGAGG	48hr.fu	NULL	106.021	91.4241	14.5974
116003	13	8	CCCUUCGAGACCAUCUACAtt	SLC14A2	8170	NM_007163	CCCUUCGAGACCAUCUACA	TGTAGATGGTCTCGAAGGG	48hr.fu	WT	89.8219	95.4957	-5.67381
116002	14	22	CCUCUCAUUUGCUUGCAUGtt	SLC14A2	8170	NM_007163	CCUCUCAUUUGCUUGCAUG	CATGCAAGCAAATGAGAGG	48hr.fu	WT	94.9486	99.0087	-4.06018
116004	2	9	GGGACUUAAAGACAAGUCCtt	SLC14A2	8170	NM_007163	GGGACUUAAAGACAAGUCC	GGACTTGTCTTTAAGTCCC	48hr.fu	WT	105.349	96.9933	8.35535
s15669	16	9	ACAUUGUGAAGAUCGAAAAtt	SLC14A2	8170	NM_007163	ACAUUGUGAAGAUCGAAAA	TTTTCGATCTTCACAATGT	48hr.primary	R273H	98.2086	108.772	-10.5636
s15670	16	9	AGUGAAAAGCGGUGAAGAAtt	SLC14A2	8170	NM_007163	AGUGAAAAGCGGUGAAGAA	TTCTTCACCGCTTTTCACT	48hr.primary	R273H	99.2344	104.708	-5.47361
s15668	16	9	AGGUGAUGUUCGUCAACAAtt	SLC14A2	8170	NM_007163	AGGUGAUGUUCGUCAACAA	TTGTTGACGAACATCACCT	48hr.primary	R273H	93.5165	89.7816	3.73493
s15670	16	9	AGUGAAAAGCGGUGAAGAAtt	SLC14A2	8170	NM_007163	AGUGAAAAGCGGUGAAGAA	TTCTTCACCGCTTTTCACT	48hr.primary	NULL	103.281	114.214	-10.9324
s15669	16	9	ACAUUGUGAAGAUCGAAAAtt	SLC14A2	8170	NM_007163	ACAUUGUGAAGAUCGAAAA	TTTTCGATCTTCACAATGT	48hr.primary	NULL	97.303	104.909	-7.6059
s15668	16	9	AGGUGAUGUUCGUCAACAAtt	SLC14A2	8170	NM_007163	AGGUGAUGUUCGUCAACAA	TTGTTGACGAACATCACCT	48hr.primary	NULL	93.585	94.9958	-1.41073
s15670	16	9	AGUGAAAAGCGGUGAAGAAtt	SLC14A2	8170	NM_007163	AGUGAAAAGCGGUGAAGAA	TTCTTCACCGCTTTTCACT	48hr.primary	WT	98.4186	117.642	-19.2238
s15669	16	9	ACAUUGUGAAGAUCGAAAAtt	SLC14A2	8170	NM_007163	ACAUUGUGAAGAUCGAAAA	TTTTCGATCTTCACAATGT	48hr.primary	WT	88.3276	102.292	-13.9644
s15668	16	9	AGGUGAUGUUCGUCAACAAtt	SLC14A2	8170	NM_007163	AGGUGAUGUUCGUCAACAA	TTGTTGACGAACATCACCT	48hr.primary	WT	93.7282	104.628	-10.8998
116003	13	8	CCCUUCGAGACCAUCUACAtt	SLC14A2	8170	NM_007163	CCCUUCGAGACCAUCUACA	TGTAGATGGTCTCGAAGGG	72hr.fu	R273H	73.9233	96.3452	-22.4219
116002	14	22	CCUCUCAUUUGCUUGCAUGtt	SLC14A2	8170	NM_007163	CCUCUCAUUUGCUUGCAUG	CATGCAAGCAAATGAGAGG	72hr.fu	R273H	83.4201	103.458	-20.0379
116004	2	9	GGGACUUAAAGACAAGUCCtt	SLC14A2	8170	NM_007163	GGGACUUAAAGACAAGUCC	GGACTTGTCTTTAAGTCCC	72hr.fu	R273H	95.5933	108.36	-12.7668
116002	14	22	CCUCUCAUUUGCUUGCAUGtt	SLC14A2	8170	NM_007163	CCUCUCAUUUGCUUGCAUG	CATGCAAGCAAATGAGAGG	72hr.fu	NULL	85.8868	98.0364	-12.1495
116003	13	8	CCCUUCGAGACCAUCUACAtt	SLC14A2	8170	NM_007163	CCCUUCGAGACCAUCUACA	TGTAGATGGTCTCGAAGGG	72hr.fu	NULL	97.2911	89.3959	7.89527
116004	2	9	GGGACUUAAAGACAAGUCCtt	SLC14A2	8170	NM_007163	GGGACUUAAAGACAAGUCC	GGACTTGTCTTTAAGTCCC	72hr.fu	NULL	100.536	90.6097	9.92645
116003	13	8	CCCUUCGAGACCAUCUACAtt	SLC14A2	8170	NM_007163	CCCUUCGAGACCAUCUACA	TGTAGATGGTCTCGAAGGG	72hr.fu	WT	83.2726	92.8407	-9.56807
116002	14	22	CCUCUCAUUUGCUUGCAUGtt	SLC14A2	8170	NM_007163	CCUCUCAUUUGCUUGCAUG	CATGCAAGCAAATGAGAGG	72hr.fu	WT	93.5846	93.6265	-0.0418366
116004	2	9	GGGACUUAAAGACAAGUCCtt	SLC14A2	8170	NM_007163	GGGACUUAAAGACAAGUCC	GGACTTGTCTTTAAGTCCC	72hr.fu	WT	108.896	95.7165	13.1799
35011	12	5	GCUGUGUACUACAUGGUGAtt	SLC1A6	6511	NM_005071	GCUGUGUACUACAUGGUGA	TCACCATGTAGTACACAGC	48hr.fu	R273H	82.7905	88.8107	-6.02022
34924	12	10	GCCUCAAUGAGGCUAUUAUtt	SLC1A6	6511	NM_005071	GCCUCAAUGAGGCUAUUAU	ATAATAGCCTCATTGAGGC	48hr.fu	R273H	59.8246	62.6324	-2.80785
34828	1	21	CCUACCGCCAGAUCAAGUAtt	SLC1A6	6511	NM_005071	CCUACCGCCAGAUCAAGUA	TACTTGATCTGGCGGTAGG	48hr.fu	R273H	88.1505	81.2635	6.88701
34828	1	21	CCUACCGCCAGAUCAAGUAtt	SLC1A6	6511	NM_005071	CCUACCGCCAGAUCAAGUA	TACTTGATCTGGCGGTAGG	48hr.fu	NULL	76.057	95.2619	-19.2049
34924	12	10	GCCUCAAUGAGGCUAUUAUtt	SLC1A6	6511	NM_005071	GCCUCAAUGAGGCUAUUAU	ATAATAGCCTCATTGAGGC	48hr.fu	NULL	67.5056	70.6812	-3.1756
35011	12	5	GCUGUGUACUACAUGGUGAtt	SLC1A6	6511	NM_005071	GCUGUGUACUACAUGGUGA	TCACCATGTAGTACACAGC	48hr.fu	NULL	94.1153	93.3546	0.760736
34828	1	21	CCUACCGCCAGAUCAAGUAtt	SLC1A6	6511	NM_005071	CCUACCGCCAGAUCAAGUA	TACTTGATCTGGCGGTAGG	48hr.fu	WT	70.9181	87.6796	-16.7615
34924	12	10	GCCUCAAUGAGGCUAUUAUtt	SLC1A6	6511	NM_005071	GCCUCAAUGAGGCUAUUAU	ATAATAGCCTCATTGAGGC	48hr.fu	WT	67.2613	73.3119	-6.05063
35011	12	5	GCUGUGUACUACAUGGUGAtt	SLC1A6	6511	NM_005071	GCUGUGUACUACAUGGUGA	TCACCATGTAGTACACAGC	48hr.fu	WT	94.2362	92.8893	1.34686
s12921	12	1	GAGCUUUGAGGAGACUGUAtt	SLC1A6	6511	NM_005071	GAGCUUUGAGGAGACUGUA	TACAGTCTCCTCAAAGCTC	48hr.primary	R273H	83.0422	98.9478	-15.9056
s12919	12	1	UCAUGGACCUGAUCAGAAAtt	SLC1A6	6511	NM_005071	UCAUGGACCUGAUCAGAAA	TTTCTGATCAGGTCCATGA	48hr.primary	R273H	89.4218	85.2234	4.19845
s224639	12	1	CAACCUGGGUCAGAUCACAtt	SLC1A6	6511	NM_005071	CAACCUGGGUCAGAUCACA	TGTGATCTGACCCAGGTTG	48hr.primary	R273H	79.6615	70.227	9.43445
s12919	12	1	UCAUGGACCUGAUCAGAAAtt	SLC1A6	6511	NM_005071	UCAUGGACCUGAUCAGAAA	TTTCTGATCAGGTCCATGA	48hr.primary	NULL	102.833	107.652	-4.81885
s12921	12	1	GAGCUUUGAGGAGACUGUAtt	SLC1A6	6511	NM_005071	GAGCUUUGAGGAGACUGUA	TACAGTCTCCTCAAAGCTC	48hr.primary	NULL	91.025	91.7764	-0.751473
s224639	12	1	CAACCUGGGUCAGAUCACAtt	SLC1A6	6511	NM_005071	CAACCUGGGUCAGAUCACA	TGTGATCTGACCCAGGTTG	48hr.primary	NULL	61.025	56.8047	4.22029
s12919	12	1	UCAUGGACCUGAUCAGAAAtt	SLC1A6	6511	NM_005071	UCAUGGACCUGAUCAGAAA	TTTCTGATCAGGTCCATGA	48hr.primary	WT	93.9872	101.291	-7.3035
s12921	12	1	GAGCUUUGAGGAGACUGUAtt	SLC1A6	6511	NM_005071	GAGCUUUGAGGAGACUGUA	TACAGTCTCCTCAAAGCTC	48hr.primary	WT	83.3657	85.1113	-1.74567
s224639	12	1	CAACCUGGGUCAGAUCACAtt	SLC1A6	6511	NM_005071	CAACCUGGGUCAGAUCACA	TGTGATCTGACCCAGGTTG	48hr.primary	WT	78.674	72.6316	6.04242
34828	1	21	CCUACCGCCAGAUCAAGUAtt	SLC1A6	6511	NM_005071	CCUACCGCCAGAUCAAGUA	TACTTGATCTGGCGGTAGG	72hr.fu	R273H	66.6897	102.243	-35.5536
35011	12	5	GCUGUGUACUACAUGGUGAtt	SLC1A6	6511	NM_005071	GCUGUGUACUACAUGGUGA	TCACCATGTAGTACACAGC	72hr.fu	R273H	83.6032	102.079	-18.4755
34924	12	10	GCCUCAAUGAGGCUAUUAUtt	SLC1A6	6511	NM_005071	GCCUCAAUGAGGCUAUUAU	ATAATAGCCTCATTGAGGC	72hr.fu	R273H	75.8735	76.0594	-0.185828
34828	1	21	CCUACCGCCAGAUCAAGUAtt	SLC1A6	6511	NM_005071	CCUACCGCCAGAUCAAGUA	TACTTGATCTGGCGGTAGG	72hr.fu	NULL	77.1722	99.4553	-22.2832
34924	12	10	GCCUCAAUGAGGCUAUUAUtt	SLC1A6	6511	NM_005071	GCCUCAAUGAGGCUAUUAU	ATAATAGCCTCATTGAGGC	72hr.fu	NULL	89.3147	90.4488	-1.13413
35011	12	5	GCUGUGUACUACAUGGUGAtt	SLC1A6	6511	NM_005071	GCUGUGUACUACAUGGUGA	TCACCATGTAGTACACAGC	72hr.fu	NULL	96.4223	83.3268	13.0955
34828	1	21	CCUACCGCCAGAUCAAGUAtt	SLC1A6	6511	NM_005071	CCUACCGCCAGAUCAAGUA	TACTTGATCTGGCGGTAGG	72hr.fu	WT	68.7007	97.527	-28.8263
34924	12	10	GCCUCAAUGAGGCUAUUAUtt	SLC1A6	6511	NM_005071	GCCUCAAUGAGGCUAUUAU	ATAATAGCCTCATTGAGGC	72hr.fu	WT	75.5059	83.8396	-8.33368
35011	12	5	GCUGUGUACUACAUGGUGAtt	SLC1A6	6511	NM_005071	GCUGUGUACUACAUGGUGA	TCACCATGTAGTACACAGC	72hr.fu	WT	85.3086	91.6547	-6.34608
2013	2	20	CCUGACCAUAUGGAACUGGtt	SLC30A1	7779	NM_021194	CCUGACCAUAUGGAACUGG	CCAGTTCCATATGGTCAGG	48hr.fu	R273H	95.0278	100.088	-5.06032
139561	12	17	CCUAUCCAUUACUUAAGGAtt	SLC30A1	7779	NM_021194	CCUAUCCAUUACUUAAGGA	TCCTTAAGTAATGGATAGG	48hr.fu	R273H	79.1346	81.7676	-2.63305
139561	12	17	CCUAUCCAUUACUUAAGGAtt	SLC30A1	7779	NM_021194	CCUAUCCAUUACUUAAGGA	TCCTTAAGTAATGGATAGG	48hr.fu	NULL	86.3802	89.997	-3.61676
2013	2	20	CCUGACCAUAUGGAACUGGtt	SLC30A1	7779	NM_021194	CCUGACCAUAUGGAACUGG	CCAGTTCCATATGGTCAGG	48hr.fu	NULL	102.968	98.3761	4.59226
139561	12	17	CCUAUCCAUUACUUAAGGAtt	SLC30A1	7779	NM_021194	CCUAUCCAUUACUUAAGGA	TCCTTAAGTAATGGATAGG	48hr.fu	WT	85.6772	97.2944	-11.6173
2013	2	20	CCUGACCAUAUGGAACUGGtt	SLC30A1	7779	NM_021194	CCUGACCAUAUGGAACUGG	CCAGTTCCATATGGTCAGG	48hr.fu	WT	99.0557	95.5133	3.54237
s15331	16	8	GCAAUGUUGUGGGACACUAtt	SLC30A1	7779	NM_021194	GCAAUGUUGUGGGACACUA	TAGTGTCCCACAACATTGC	48hr.primary	R273H	57.0331	69.8179	-12.7848
s15330	16	8	GCCUGAAUUUGCUAGUGUAtt	SLC30A1	7779	NM_021194	GCCUGAAUUUGCUAGUGUA	TACACTAGCAAATTCAGGC	48hr.primary	R273H	90.33	101.686	-11.3561
s15329	16	8	GUGAUACAGUGGAAGUACAtt	SLC30A1	7779	NM_021194	GUGAUACAGUGGAAGUACA	TGTACTTCCACTGTATCAC	48hr.primary	R273H	95.6035	105.019	-9.41524
s15331	16	8	GCAAUGUUGUGGGACACUAtt	SLC30A1	7779	NM_021194	GCAAUGUUGUGGGACACUA	TAGTGTCCCACAACATTGC	48hr.primary	NULL	41.3749	77.8073	-36.4324
s15329	16	8	GUGAUACAGUGGAAGUACAtt	SLC30A1	7779	NM_021194	GUGAUACAGUGGAAGUACA	TGTACTTCCACTGTATCAC	48hr.primary	NULL	99.8059	102.229	-2.42336
s15330	16	8	GCCUGAAUUUGCUAGUGUAtt	SLC30A1	7779	NM_021194	GCCUGAAUUUGCUAGUGUA	TACACTAGCAAATTCAGGC	48hr.primary	NULL	95.2696	92.6443	2.62536
s15331	16	8	GCAAUGUUGUGGGACACUAtt	SLC30A1	7779	NM_021194	GCAAUGUUGUGGGACACUA	TAGTGTCCCACAACATTGC	48hr.primary	WT	46.9367	92.0433	-45.1067
s15329	16	8	GUGAUACAGUGGAAGUACAtt	SLC30A1	7779	NM_021194	GUGAUACAGUGGAAGUACA	TGTACTTCCACTGTATCAC	48hr.primary	WT	78.576	104.986	-26.4104
s15330	16	8	GCCUGAAUUUGCUAGUGUAtt	SLC30A1	7779	NM_021194	GCCUGAAUUUGCUAGUGUA	TACACTAGCAAATTCAGGC	48hr.primary	WT	94.6566	92.0419	2.61474
139561	12	17	CCUAUCCAUUACUUAAGGAtt	SLC30A1	7779	NM_021194	CCUAUCCAUUACUUAAGGA	TCCTTAAGTAATGGATAGG	72hr.fu	R273H	69.796	93.8876	-24.0916
2013	2	20	CCUGACCAUAUGGAACUGGtt	SLC30A1	7779	NM_021194	CCUGACCAUAUGGAACUGG	CCAGTTCCATATGGTCAGG	72hr.fu	R273H	85.2279	103.008	-17.78
2013	2	20	CCUGACCAUAUGGAACUGGtt	SLC30A1	7779	NM_021194	CCUGACCAUAUGGAACUGG	CCAGTTCCATATGGTCAGG	72hr.fu	NULL	92.9728	96.3059	-3.33313
139561	12	17	CCUAUCCAUUACUUAAGGAtt	SLC30A1	7779	NM_021194	CCUAUCCAUUACUUAAGGA	TCCTTAAGTAATGGATAGG	72hr.fu	NULL	96.6323	96.8997	-0.267447
139561	12	17	CCUAUCCAUUACUUAAGGAtt	SLC30A1	7779	NM_021194	CCUAUCCAUUACUUAAGGA	TCCTTAAGTAATGGATAGG	72hr.fu	WT	77.6434	90.9779	-13.3345
2013	2	20	CCUGACCAUAUGGAACUGGtt	SLC30A1	7779	NM_021194	CCUGACCAUAUGGAACUGG	CCAGTTCCATATGGTCAGG	72hr.fu	WT	90.0439	97.7808	-7.73692
35089	10	3	GGCUACUGAAUUCAACCAAtt	SLC35D2	11046	NM_007001	GGCUACUGAAUUCAACCAA	TTGGTTGAATTCAGTAGCC	48hr.fu	R273H	85.8094	94.673	-8.86359
35271	5	14	GCAAAUGGAGUUUAUACCAtt	SLC35D2	11046	NM_007001	GCAAAUGGAGUUUAUACCA	TGGTATAAACTCCATTTGC	48hr.fu	R273H	93.7401	95.8271	-2.087
35185	4	8	CCACAUAAGUGGAUUAUCAtt	SLC35D2	11046	NM_007001	CCACAUAAGUGGAUUAUCA	TGATAATCCACTTATGTGG	48hr.fu	R273H	91.3832	92.9447	-1.56149
35185	4	8	CCACAUAAGUGGAUUAUCAtt	SLC35D2	11046	NM_007001	CCACAUAAGUGGAUUAUCA	TGATAATCCACTTATGTGG	48hr.fu	NULL	84.3979	88.8468	-4.44883
35089	10	3	GGCUACUGAAUUCAACCAAtt	SLC35D2	11046	NM_007001	GGCUACUGAAUUCAACCAA	TTGGTTGAATTCAGTAGCC	48hr.fu	NULL	93.2586	94.2803	-1.02169
35271	5	14	GCAAAUGGAGUUUAUACCAtt	SLC35D2	11046	NM_007001	GCAAAUGGAGUUUAUACCA	TGGTATAAACTCCATTTGC	48hr.fu	NULL	102.412	93.7614	8.65016
35089	10	3	GGCUACUGAAUUCAACCAAtt	SLC35D2	11046	NM_007001	GGCUACUGAAUUCAACCAA	TTGGTTGAATTCAGTAGCC	48hr.fu	WT	63.6039	88.5333	-24.9294
35271	5	14	GCAAAUGGAGUUUAUACCAtt	SLC35D2	11046	NM_007001	GCAAAUGGAGUUUAUACCA	TGGTATAAACTCCATTTGC	48hr.fu	WT	71.1769	92.7802	-21.6033
35185	4	8	CCACAUAAGUGGAUUAUCAtt	SLC35D2	11046	NM_007001	CCACAUAAGUGGAUUAUCA	TGATAATCCACTTATGTGG	48hr.fu	WT	69.8919	88.8134	-18.9215
s21764	1	3	GGAUUAUCAAGCACAAGUAtt	SLC35D2	11046	NM_007001	GGAUUAUCAAGCACAAGUA	TACTTGTGCTTGATAATCC	48hr.primary	R273H	83.8073	100.495	-16.6873
s223185	1	3	GGGAAAUACGGAGUACUUUtt	SLC35D2	11046	NM_007001	GGGAAAUACGGAGUACUUU	AAAGTACTCCGTATTTCCC	48hr.primary	R273H	104.043	120.3	-16.2572
s21766	1	3	CCAUAAUGAUACUAUAUGUtt	SLC35D2	11046	NM_007001	CCAUAAUGAUACUAUAUGU	ACATATAGTATCATTATGG	48hr.primary	R273H	107.25	109.588	-2.33807
s21764	1	3	GGAUUAUCAAGCACAAGUAtt	SLC35D2	11046	NM_007001	GGAUUAUCAAGCACAAGUA	TACTTGTGCTTGATAATCC	48hr.primary	NULL	85.5132	102.575	-17.0616
s223185	1	3	GGGAAAUACGGAGUACUUUtt	SLC35D2	11046	NM_007001	GGGAAAUACGGAGUACUUU	AAAGTACTCCGTATTTCCC	48hr.primary	NULL	104.791	105.68	-0.889756
s21766	1	3	CCAUAAUGAUACUAUAUGUtt	SLC35D2	11046	NM_007001	CCAUAAUGAUACUAUAUGU	ACATATAGTATCATTATGG	48hr.primary	NULL	99.703	72.9449	26.7581
s21766	1	3	CCAUAAUGAUACUAUAUGUtt	SLC35D2	11046	NM_007001	CCAUAAUGAUACUAUAUGU	ACATATAGTATCATTATGG	48hr.primary	WT	82.9374	110.281	-27.3432
s223185	1	3	GGGAAAUACGGAGUACUUUtt	SLC35D2	11046	NM_007001	GGGAAAUACGGAGUACUUU	AAAGTACTCCGTATTTCCC	48hr.primary	WT	96.5053	105.6	-9.09477
s21764	1	3	GGAUUAUCAAGCACAAGUAtt	SLC35D2	11046	NM_007001	GGAUUAUCAAGCACAAGUA	TACTTGTGCTTGATAATCC	48hr.primary	WT	100.084	93.8387	6.24546
35185	4	8	CCACAUAAGUGGAUUAUCAtt	SLC35D2	11046	NM_007001	CCACAUAAGUGGAUUAUCA	TGATAATCCACTTATGTGG	72hr.fu	R273H	67.7413	101.76	-34.0187
35271	5	14	GCAAAUGGAGUUUAUACCAtt	SLC35D2	11046	NM_007001	GCAAAUGGAGUUUAUACCA	TGGTATAAACTCCATTTGC	72hr.fu	R273H	73.6989	101.078	-27.3791
35089	10	3	GGCUACUGAAUUCAACCAAtt	SLC35D2	11046	NM_007001	GGCUACUGAAUUCAACCAA	TTGGTTGAATTCAGTAGCC	72hr.fu	R273H	80.2659	102.9	-22.6345
35185	4	8	CCACAUAAGUGGAUUAUCAtt	SLC35D2	11046	NM_007001	CCACAUAAGUGGAUUAUCA	TGATAATCCACTTATGTGG	72hr.fu	NULL	59.0853	93.2578	-34.1725
35271	5	14	GCAAAUGGAGUUUAUACCAtt	SLC35D2	11046	NM_007001	GCAAAUGGAGUUUAUACCA	TGGTATAAACTCCATTTGC	72hr.fu	NULL	74.6044	90.7402	-16.1357
35089	10	3	GGCUACUGAAUUCAACCAAtt	SLC35D2	11046	NM_007001	GGCUACUGAAUUCAACCAA	TTGGTTGAATTCAGTAGCC	72hr.fu	NULL	93.9753	89.3745	4.60088
35185	4	8	CCACAUAAGUGGAUUAUCAtt	SLC35D2	11046	NM_007001	CCACAUAAGUGGAUUAUCA	TGATAATCCACTTATGTGG	72hr.fu	WT	72.0625	89.2511	-17.1887
35089	10	3	GGCUACUGAAUUCAACCAAtt	SLC35D2	11046	NM_007001	GGCUACUGAAUUCAACCAA	TTGGTTGAATTCAGTAGCC	72hr.fu	WT	75.2914	92.0158	-16.7243
35271	5	14	GCAAAUGGAGUUUAUACCAtt	SLC35D2	11046	NM_007001	GCAAAUGGAGUUUAUACCA	TGGTATAAACTCCATTTGC	72hr.fu	WT	80.5375	94.5584	-14.0209
40460	16	13	GGAAGAAGAAAUCUUUCUCtt	SMAD3	4088	NM_005902	GGAAGAAGAAAUCUUUCUC	GAGAAAGATTTCTTCTTCC	48hr.fu	R273H	95.7123	103.958	-8.24536
40277	2	4	GGAGAAAUGGUGCGAGAAGtt	SMAD3	4088	NM_005902	GGAGAAAUGGUGCGAGAAG	CTTCTCGCACCATTTCTCC	48hr.fu	R273H	93.4327	99.7226	-6.28992
40370	12	3	GGACGAGGUCUGCGUGAAUtt	SMAD3	4088	NM_005902	GGACGAGGUCUGCGUGAAU	ATTCACGCAGACCTCGTCC	48hr.fu	R273H	95.0757	96.7222	-1.64654
40277	2	4	GGAGAAAUGGUGCGAGAAGtt	SMAD3	4088	NM_005902	GGAGAAAUGGUGCGAGAAG	CTTCTCGCACCATTTCTCC	48hr.fu	NULL	99.4781	97.7093	1.76877
40460	16	13	GGAAGAAGAAAUCUUUCUCtt	SMAD3	4088	NM_005902	GGAAGAAGAAAUCUUUCUC	GAGAAAGATTTCTTCTTCC	48hr.fu	NULL	109.75	102.831	6.91862
40370	12	3	GGACGAGGUCUGCGUGAAUtt	SMAD3	4088	NM_005902	GGACGAGGUCUGCGUGAAU	ATTCACGCAGACCTCGTCC	48hr.fu	NULL	110.371	96.929	13.4423
40370	12	3	GGACGAGGUCUGCGUGAAUtt	SMAD3	4088	NM_005902	GGACGAGGUCUGCGUGAAU	ATTCACGCAGACCTCGTCC	48hr.fu	WT	93.803	96.9635	-3.16045
40460	16	13	GGAAGAAGAAAUCUUUCUCtt	SMAD3	4088	NM_005902	GGAAGAAGAAAUCUUUCUC	GAGAAAGATTTCTTCTTCC	48hr.fu	WT	104.452	98.6631	5.78889
40277	2	4	GGAGAAAUGGUGCGAGAAGtt	SMAD3	4088	NM_005902	GGAGAAAUGGUGCGAGAAG	CTTCTCGCACCATTTCTCC	48hr.fu	WT	101.952	95.9557	5.9958
s8400	1	14	GCCUGGUCAAGAAACUCAAtt	SMAD3	4088	NM_005902	GCCUGGUCAAGAAACUCAA	TTGAGTTTCTTGACCAGGC	48hr.primary	R273H	83.0785	100.32	-17.2418
s8401	1	14	AGGUCUGCGUGAAUCCCUAtt	SMAD3	4088	NM_005902	AGGUCUGCGUGAAUCCCUA	TAGGGATTCACGCAGACCT	48hr.primary	R273H	81.5279	98.3355	-16.8076
s8402	1	14	GUCUACCAGUUGACCCGAAtt	SMAD3	4088	NM_005902	GUCUACCAGUUGACCCGAA	TTCGGGTCAACTGGTAGAC	48hr.primary	R273H	81.781	88.6486	-6.86768
s8402	1	14	GUCUACCAGUUGACCCGAAtt	SMAD3	4088	NM_005902	GUCUACCAGUUGACCCGAA	TTCGGGTCAACTGGTAGAC	48hr.primary	NULL	83.2817	78.8108	4.47092
s8400	1	14	GCCUGGUCAAGAAACUCAAtt	SMAD3	4088	NM_005902	GCCUGGUCAAGAAACUCAA	TTGAGTTTCTTGACCAGGC	48hr.primary	NULL	72.8814	62.064	10.8174
s8401	1	14	AGGUCUGCGUGAAUCCCUAtt	SMAD3	4088	NM_005902	AGGUCUGCGUGAAUCCCUA	TAGGGATTCACGCAGACCT	48hr.primary	NULL	63.7724	42.9174	20.855
s8401	1	14	AGGUCUGCGUGAAUCCCUAtt	SMAD3	4088	NM_005902	AGGUCUGCGUGAAUCCCUA	TAGGGATTCACGCAGACCT	48hr.primary	WT	49.6817	70.7467	-21.065
s8400	1	14	GCCUGGUCAAGAAACUCAAtt	SMAD3	4088	NM_005902	GCCUGGUCAAGAAACUCAA	TTGAGTTTCTTGACCAGGC	48hr.primary	WT	85.5516	89.0716	-3.52003
s8402	1	14	GUCUACCAGUUGACCCGAAtt	SMAD3	4088	NM_005902	GUCUACCAGUUGACCCGAA	TTCGGGTCAACTGGTAGAC	48hr.primary	WT	64.187	50.6953	13.4917
40460	16	13	GGAAGAAGAAAUCUUUCUCtt	SMAD3	4088	NM_005902	GGAAGAAGAAAUCUUUCUC	GAGAAAGATTTCTTCTTCC	72hr.fu	R273H	94.4313	118.31	-23.879
40277	2	4	GGAGAAAUGGUGCGAGAAGtt	SMAD3	4088	NM_005902	GGAGAAAUGGUGCGAGAAG	CTTCTCGCACCATTTCTCC	72hr.fu	R273H	87.5959	102.855	-15.2591
40370	12	3	GGACGAGGUCUGCGUGAAUtt	SMAD3	4088	NM_005902	GGACGAGGUCUGCGUGAAU	ATTCACGCAGACCTCGTCC	72hr.fu	R273H	97.7072	102.803	-5.09598
40277	2	4	GGAGAAAUGGUGCGAGAAGtt	SMAD3	4088	NM_005902	GGAGAAAUGGUGCGAGAAG	CTTCTCGCACCATTTCTCC	72hr.fu	NULL	82.7088	94.2912	-11.5824
40460	16	13	GGAAGAAGAAAUCUUUCUCtt	SMAD3	4088	NM_005902	GGAAGAAGAAAUCUUUCUC	GAGAAAGATTTCTTCTTCC	72hr.fu	NULL	106.84	104.86	1.98024
40370	12	3	GGACGAGGUCUGCGUGAAUtt	SMAD3	4088	NM_005902	GGACGAGGUCUGCGUGAAU	ATTCACGCAGACCTCGTCC	72hr.fu	NULL	99.4123	84.9473	14.465
40277	2	4	GGAGAAAUGGUGCGAGAAGtt	SMAD3	4088	NM_005902	GGAGAAAUGGUGCGAGAAG	CTTCTCGCACCATTTCTCC	72hr.fu	WT	95.6506	96.0566	-0.406013
40460	16	13	GGAAGAAGAAAUCUUUCUCtt	SMAD3	4088	NM_005902	GGAAGAAGAAAUCUUUCUC	GAGAAAGATTTCTTCTTCC	72hr.fu	WT	101.355	100.591	0.763892
40370	12	3	GGACGAGGUCUGCGUGAAUtt	SMAD3	4088	NM_005902	GGACGAGGUCUGCGUGAAU	ATTCACGCAGACCTCGTCC	72hr.fu	WT	102.288	89.6333	12.6549
31600	16	12	GGCCUGCAUGGAUUCCAUGtt	SOD1	6647	NM_000454	GGCCUGCAUGGAUUCCAUG	CATGGAATCCATGCAGGCC	48hr.fu	R273H	69.5365	79.6195	-10.083
140892	9	18	CCCUGUAUGGCACUUAUUAtt	SOD1	6647	NM_000454	CCCUGUAUGGCACUUAUUA	TAATAAGTGCCATACAGGG	48hr.fu	R273H	83.5351	79.0292	4.50598
31694	15	20	GGAUGAAGAGAGGCAUGUUtt	SOD1	6647	NM_000454	GGAUGAAGAGAGGCAUGUU	AACATGCCTCTCTTCATCC	48hr.fu	R273H	77.5395	63.169	14.3705
140892	9	18	CCCUGUAUGGCACUUAUUAtt	SOD1	6647	NM_000454	CCCUGUAUGGCACUUAUUA	TAATAAGTGCCATACAGGG	48hr.fu	NULL	74.392	79.4934	-5.10135
31600	16	12	GGCCUGCAUGGAUUCCAUGtt	SOD1	6647	NM_000454	GGCCUGCAUGGAUUCCAUG	CATGGAATCCATGCAGGCC	48hr.fu	NULL	80.8964	78.5179	2.37858
31694	15	20	GGAUGAAGAGAGGCAUGUUtt	SOD1	6647	NM_000454	GGAUGAAGAGAGGCAUGUU	AACATGCCTCTCTTCATCC	48hr.fu	NULL	52.2393	40.8562	11.3832
140892	9	18	CCCUGUAUGGCACUUAUUAtt	SOD1	6647	NM_000454	CCCUGUAUGGCACUUAUUA	TAATAAGTGCCATACAGGG	48hr.fu	WT	59.0773	77.5071	-18.4299
31600	16	12	GGCCUGCAUGGAUUCCAUGtt	SOD1	6647	NM_000454	GGCCUGCAUGGAUUCCAUG	CATGGAATCCATGCAGGCC	48hr.fu	WT	75.9856	92.9902	-17.0046
31694	15	20	GGAUGAAGAGAGGCAUGUUtt	SOD1	6647	NM_000454	GGAUGAAGAGAGGCAUGUU	AACATGCCTCTCTTCATCC	48hr.fu	WT	23.7992	32.8876	-9.08841
s451	13	12	GGUGGUCCAUGAAAAAGCAtt	SOD1	6647	NM_000454	GGUGGUCCAUGAAAAAGCA	TGCTTTTTCATGGACCACC	48hr.primary	R273H	87.3422	82.7947	4.54748
s453	13	12	GGCACUUAUUAUGAGGCUAtt	SOD1	6647	NM_000454	GGCACUUAUUAUGAGGCUA	TAGCCTCATAATAAGTGCC	48hr.primary	R273H	85.4849	80.8148	4.67014
s452	13	12	CUGUAGAAAUGUAUCCUGAtt	SOD1	6647	NM_000454	CUGUAGAAAUGUAUCCUGA	TCAGGATACATTTCTACAG	48hr.primary	R273H	68.4791	61.289	7.19013
s452	13	12	CUGUAGAAAUGUAUCCUGAtt	SOD1	6647	NM_000454	CUGUAGAAAUGUAUCCUGA	TCAGGATACATTTCTACAG	48hr.primary	NULL	100.111	102.476	-2.36517
s451	13	12	GGUGGUCCAUGAAAAAGCAtt	SOD1	6647	NM_000454	GGUGGUCCAUGAAAAAGCA	TGCTTTTTCATGGACCACC	48hr.primary	NULL	68.866	68.3224	0.543598
s453	13	12	GGCACUUAUUAUGAGGCUAtt	SOD1	6647	NM_000454	GGCACUUAUUAUGAGGCUA	TAGCCTCATAATAAGTGCC	48hr.primary	NULL	100.99	99.9529	1.03734
s451	13	12	GGUGGUCCAUGAAAAAGCAtt	SOD1	6647	NM_000454	GGUGGUCCAUGAAAAAGCA	TGCTTTTTCATGGACCACC	48hr.primary	WT	83.5462	89.1419	-5.59567
s452	13	12	CUGUAGAAAUGUAUCCUGAtt	SOD1	6647	NM_000454	CUGUAGAAAUGUAUCCUGA	TCAGGATACATTTCTACAG	48hr.primary	WT	99.9923	100.606	-0.613481
s453	13	12	GGCACUUAUUAUGAGGCUAtt	SOD1	6647	NM_000454	GGCACUUAUUAUGAGGCUA	TAGCCTCATAATAAGTGCC	48hr.primary	WT	97.3881	94.6174	2.77067
31694	15	20	GGAUGAAGAGAGGCAUGUUtt	SOD1	6647	NM_000454	GGAUGAAGAGAGGCAUGUU	AACATGCCTCTCTTCATCC	72hr.fu	R273H	37.6635	90.9072	-53.2438
31600	16	12	GGCCUGCAUGGAUUCCAUGtt	SOD1	6647	NM_000454	GGCCUGCAUGGAUUCCAUG	CATGGAATCCATGCAGGCC	72hr.fu	R273H	86.2277	117.796	-31.5686
140892	9	18	CCCUGUAUGGCACUUAUUAtt	SOD1	6647	NM_000454	CCCUGUAUGGCACUUAUUA	TAATAAGTGCCATACAGGG	72hr.fu	R273H	66.5572	97.7722	-31.2151
31694	15	20	GGAUGAAGAGAGGCAUGUUtt	SOD1	6647	NM_000454	GGAUGAAGAGAGGCAUGUU	AACATGCCTCTCTTCATCC	72hr.fu	NULL	27.6673	58.1769	-30.5096
31600	16	12	GGCCUGCAUGGAUUCCAUGtt	SOD1	6647	NM_000454	GGCCUGCAUGGAUUCCAUG	CATGGAATCCATGCAGGCC	72hr.fu	NULL	91.4395	101.963	-10.5232
140892	9	18	CCCUGUAUGGCACUUAUUAtt	SOD1	6647	NM_000454	CCCUGUAUGGCACUUAUUA	TAATAAGTGCCATACAGGG	72hr.fu	NULL	80.3215	86.1131	-5.79159
31600	16	12	GGCCUGCAUGGAUUCCAUGtt	SOD1	6647	NM_000454	GGCCUGCAUGGAUUCCAUG	CATGGAATCCATGCAGGCC	72hr.fu	WT	70.6588	98.9227	-28.2639
140892	9	18	CCCUGUAUGGCACUUAUUAtt	SOD1	6647	NM_000454	CCCUGUAUGGCACUUAUUA	TAATAAGTGCCATACAGGG	72hr.fu	WT	59.9163	84.9312	-25.0149
31694	15	20	GGAUGAAGAGAGGCAUGUUtt	SOD1	6647	NM_000454	GGAUGAAGAGAGGCAUGUU	AACATGCCTCTCTTCATCC	72hr.fu	WT	22.8213	45.8593	-23.038
124008	5	5	GCAUGUCGAGCAGUUUACUtt	SPPL3	121665	NM_139015	GCAUGUCGAGCAGUUUACU	AGTAAACTGCTCGACATGC	48hr.fu	R273H	81.9536	94.6929	-12.7393
124009	13	6	CCAAUAAUAGCAUCCAAACtt	SPPL3	121665	NM_139015	CCAAUAAUAGCAUCCAAAC	GTTTGGATGCTATTATTGG	48hr.fu	R273H	90.0047	94.6366	-4.63192
124010	11	3	CCUGUGUAAUGAAUUAGUGtt	SPPL3	121665	NM_139015	CCUGUGUAAUGAAUUAGUG	CACTAATTCATTACACAGG	48hr.fu	R273H	99.1619	94.4755	4.68633
124010	11	3	CCUGUGUAAUGAAUUAGUGtt	SPPL3	121665	NM_139015	CCUGUGUAAUGAAUUAGUG	CACTAATTCATTACACAGG	48hr.fu	NULL	99.6537	100.326	-0.671858
124009	13	6	CCAAUAAUAGCAUCCAAACtt	SPPL3	121665	NM_139015	CCAAUAAUAGCAUCCAAAC	GTTTGGATGCTATTATTGG	48hr.fu	NULL	98.6579	95.6206	3.03735
124008	5	5	GCAUGUCGAGCAGUUUACUtt	SPPL3	121665	NM_139015	GCAUGUCGAGCAGUUUACU	AGTAAACTGCTCGACATGC	48hr.fu	NULL	103.617	90.2239	13.3933
124010	11	3	CCUGUGUAAUGAAUUAGUGtt	SPPL3	121665	NM_139015	CCUGUGUAAUGAAUUAGUG	CACTAATTCATTACACAGG	48hr.fu	WT	89.7523	100.799	-11.0464
124008	5	5	GCAUGUCGAGCAGUUUACUtt	SPPL3	121665	NM_139015	GCAUGUCGAGCAGUUUACU	AGTAAACTGCTCGACATGC	48hr.fu	WT	92.3247	93.5264	-1.20163
124009	13	6	CCAAUAAUAGCAUCCAAACtt	SPPL3	121665	NM_139015	CCAAUAAUAGCAUCCAAAC	GTTTGGATGCTATTATTGG	48hr.fu	WT	98.5466	96.5613	1.98525
s42502	11	3	CGUUAUGCCUGGUCUCCUAtt	SPPL3	121665	NM_139015	CGUUAUGCCUGGUCUCCUA	TAGGAGACCAGGCATAACG	48hr.primary	R273H	73.7958	84.3276	-10.5318
s42501	11	3	GCCUACAUCUUCAAUAGCAtt	SPPL3	121665	NM_139015	GCCUACAUCUUCAAUAGCA	TGCTATTGAAGATGTAGGC	48hr.primary	R273H	100.013	102.945	-2.93168
s42500	11	3	CGCUAUGACAACUACAAAAtt	SPPL3	121665	NM_139015	CGCUAUGACAACUACAAAA	TTTTGTAGTTGTCATAGCG	48hr.primary	R273H	82.4755	80.3946	2.08083
s42502	11	3	CGUUAUGCCUGGUCUCCUAtt	SPPL3	121665	NM_139015	CGUUAUGCCUGGUCUCCUA	TAGGAGACCAGGCATAACG	48hr.primary	NULL	77.6342	97.4639	-19.8296
s42500	11	3	CGCUAUGACAACUACAAAAtt	SPPL3	121665	NM_139015	CGCUAUGACAACUACAAAA	TTTTGTAGTTGTCATAGCG	48hr.primary	NULL	58.754	73.6057	-14.8517
s42501	11	3	GCCUACAUCUUCAAUAGCAtt	SPPL3	121665	NM_139015	GCCUACAUCUUCAAUAGCA	TGCTATTGAAGATGTAGGC	48hr.primary	NULL	102.129	96.7364	5.3931
s42501	11	3	GCCUACAUCUUCAAUAGCAtt	SPPL3	121665	NM_139015	GCCUACAUCUUCAAUAGCA	TGCTATTGAAGATGTAGGC	48hr.primary	WT	91.875	103.695	-11.8196
s42500	11	3	CGCUAUGACAACUACAAAAtt	SPPL3	121665	NM_139015	CGCUAUGACAACUACAAAA	TTTTGTAGTTGTCATAGCG	48hr.primary	WT	92.4219	97.0208	-4.59891
s42502	11	3	CGUUAUGCCUGGUCUCCUAtt	SPPL3	121665	NM_139015	CGUUAUGCCUGGUCUCCUA	TAGGAGACCAGGCATAACG	48hr.primary	WT	95.108	98.4575	-3.34949
124010	11	3	CCUGUGUAAUGAAUUAGUGtt	SPPL3	121665	NM_139015	CCUGUGUAAUGAAUUAGUG	CACTAATTCATTACACAGG	72hr.fu	R273H	85.4854	103.886	-18.4008
124008	5	5	GCAUGUCGAGCAGUUUACUtt	SPPL3	121665	NM_139015	GCAUGUCGAGCAGUUUACU	AGTAAACTGCTCGACATGC	72hr.fu	R273H	84.1912	100.13	-15.9392
124009	13	6	CCAAUAAUAGCAUCCAAACtt	SPPL3	121665	NM_139015	CCAAUAAUAGCAUCCAAAC	GTTTGGATGCTATTATTGG	72hr.fu	R273H	86.6993	102.415	-15.7161
124008	5	5	GCAUGUCGAGCAGUUUACUtt	SPPL3	121665	NM_139015	GCAUGUCGAGCAGUUUACU	AGTAAACTGCTCGACATGC	72hr.fu	NULL	82.0379	90.1268	-8.08888
124009	13	6	CCAAUAAUAGCAUCCAAACtt	SPPL3	121665	NM_139015	CCAAUAAUAGCAUCCAAAC	GTTTGGATGCTATTATTGG	72hr.fu	NULL	91.5366	86.1497	5.3869
124010	11	3	CCUGUGUAAUGAAUUAGUGtt	SPPL3	121665	NM_139015	CCUGUGUAAUGAAUUAGUG	CACTAATTCATTACACAGG	72hr.fu	NULL	100.579	88.397	12.182
124010	11	3	CCUGUGUAAUGAAUUAGUGtt	SPPL3	121665	NM_139015	CCUGUGUAAUGAAUUAGUG	CACTAATTCATTACACAGG	72hr.fu	WT	95.5987	96.2907	-0.692034
124008	5	5	GCAUGUCGAGCAGUUUACUtt	SPPL3	121665	NM_139015	GCAUGUCGAGCAGUUUACU	AGTAAACTGCTCGACATGC	72hr.fu	WT	85.1994	84.8992	0.300243
124009	13	6	CCAAUAAUAGCAUCCAAACtt	SPPL3	121665	NM_139015	CCAAUAAUAGCAUCCAAAC	GTTTGGATGCTATTATTGG	72hr.fu	WT	91.3868	88.7492	2.63759
28496	15	4	GGACAGCAAUUUAAUGGCAtt	STAU1	6780	NM_001037328	GGACAGCAAUUUAAUGGCA	TGCCATTAAATTGCTGTCC	48hr.fu	R273H	100.002	102.011	-2.00841
28686	1	14	GGUACUUUUACCCAUUUCCtt	STAU1	6780	NM_001037328	GGUACUUUUACCCAUUUCC	GGAAATGGGTAAAAGTACC	48hr.fu	R273H	104.954	100.569	4.38496
28592	3	12	GGGAAAAGCAAGAAGAUUUtt	STAU1	6780	NM_001037328	GGGAAAAGCAAGAAGAUUU	AAATCTTCTTGCTTTTCCC	48hr.fu	R273H	96.2445	87.1021	9.14247
28592	3	12	GGGAAAAGCAAGAAGAUUUtt	STAU1	6780	NM_001037328	GGGAAAAGCAAGAAGAUUU	AAATCTTCTTGCTTTTCCC	48hr.fu	NULL	87.7156	84.2045	3.51103
28496	15	4	GGACAGCAAUUUAAUGGCAtt	STAU1	6780	NM_001037328	GGACAGCAAUUUAAUGGCA	TGCCATTAAATTGCTGTCC	48hr.fu	NULL	105.885	100.48	5.40449
28686	1	14	GGUACUUUUACCCAUUUCCtt	STAU1	6780	NM_001037328	GGUACUUUUACCCAUUUCC	GGAAATGGGTAAAAGTACC	48hr.fu	NULL	113.436	98.2672	15.169
28592	3	12	GGGAAAAGCAAGAAGAUUUtt	STAU1	6780	NM_001037328	GGGAAAAGCAAGAAGAUUU	AAATCTTCTTGCTTTTCCC	48hr.fu	WT	89.0034	95.6174	-6.61409
28496	15	4	GGACAGCAAUUUAAUGGCAtt	STAU1	6780	NM_001037328	GGACAGCAAUUUAAUGGCA	TGCCATTAAATTGCTGTCC	48hr.fu	WT	97.904	96.6556	1.24834
28686	1	14	GGUACUUUUACCCAUUUCCtt	STAU1	6780	NM_001037328	GGUACUUUUACCCAUUUCC	GGAAATGGGTAAAAGTACC	48hr.fu	WT	104.643	96.6436	7.99931
s13546	12	8	GAACGAAUUUGUAUCUCUUtt	STAU1	6780	NM_001037328	GAACGAAUUUGUAUCUCUU	AAGAGATACAAATTCGTTC	48hr.primary	R273H	90.9352	87.051	3.88417
s13547	12	8	GGACUAGUAAUAAAGAGGAtt	STAU1	6780	NM_001037328	GGACUAGUAAUAAAGAGGA	TCCTCTTTATTACTAGTCC	48hr.primary	R273H	102.155	91.3102	10.8452
s13548	12	8	GGCUGUAGGAGUUAGUCAAtt	STAU1	6780	NM_001037328	GGCUGUAGGAGUUAGUCAA	TTGACTAACTCCTACAGCC	48hr.primary	R273H	91.5983	79.4065	12.1919
s13547	12	8	GGACUAGUAAUAAAGAGGAtt	STAU1	6780	NM_001037328	GGACUAGUAAUAAAGAGGA	TCCTCTTTATTACTAGTCC	48hr.primary	NULL	97.6821	96.7536	0.928561
s13548	12	8	GGCUGUAGGAGUUAGUCAAtt	STAU1	6780	NM_001037328	GGCUGUAGGAGUUAGUCAA	TTGACTAACTCCTACAGCC	48hr.primary	NULL	95.5059	94.2217	1.28418
s13546	12	8	GAACGAAUUUGUAUCUCUUtt	STAU1	6780	NM_001037328	GAACGAAUUUGUAUCUCUU	AAGAGATACAAATTCGTTC	48hr.primary	NULL	92.5738	84.6445	7.9293
s13546	12	8	GAACGAAUUUGUAUCUCUUtt	STAU1	6780	NM_001037328	GAACGAAUUUGUAUCUCUU	AAGAGATACAAATTCGTTC	48hr.primary	WT	72.2503	98.8492	-26.599
s13548	12	8	GGCUGUAGGAGUUAGUCAAtt	STAU1	6780	NM_001037328	GGCUGUAGGAGUUAGUCAA	TTGACTAACTCCTACAGCC	48hr.primary	WT	91.3862	109.084	-17.6976
s13547	12	8	GGACUAGUAAUAAAGAGGAtt	STAU1	6780	NM_001037328	GGACUAGUAAUAAAGAGGA	TCCTCTTTATTACTAGTCC	48hr.primary	WT	102.68	98.4156	4.264
28496	15	4	GGACAGCAAUUUAAUGGCAtt	STAU1	6780	NM_001037328	GGACAGCAAUUUAAUGGCA	TGCCATTAAATTGCTGTCC	72hr.fu	R273H	86.1219	113.487	-27.3653
28592	3	12	GGGAAAAGCAAGAAGAUUUtt	STAU1	6780	NM_001037328	GGGAAAAGCAAGAAGAUUU	AAATCTTCTTGCTTTTCCC	72hr.fu	R273H	88.2817	104.955	-16.6736
28686	1	14	GGUACUUUUACCCAUUUCCtt	STAU1	6780	NM_001037328	GGUACUUUUACCCAUUUCC	GGAAATGGGTAAAAGTACC	72hr.fu	R273H	93.4025	109.457	-16.0543
28592	3	12	GGGAAAAGCAAGAAGAUUUtt	STAU1	6780	NM_001037328	GGGAAAAGCAAGAAGAUUU	AAATCTTCTTGCTTTTCCC	72hr.fu	NULL	98.1964	95.8484	2.34808
28686	1	14	GGUACUUUUACCCAUUUCCtt	STAU1	6780	NM_001037328	GGUACUUUUACCCAUUUCC	GGAAATGGGTAAAAGTACC	72hr.fu	NULL	111.557	97.719	13.8377
28496	15	4	GGACAGCAAUUUAAUGGCAtt	STAU1	6780	NM_001037328	GGACAGCAAUUUAAUGGCA	TGCCATTAAATTGCTGTCC	72hr.fu	NULL	105.621	89.4912	16.13
28592	3	12	GGGAAAAGCAAGAAGAUUUtt	STAU1	6780	NM_001037328	GGGAAAAGCAAGAAGAUUU	AAATCTTCTTGCTTTTCCC	72hr.fu	WT	86.3816	101.056	-14.6741
28496	15	4	GGACAGCAAUUUAAUGGCAtt	STAU1	6780	NM_001037328	GGACAGCAAUUUAAUGGCA	TGCCATTAAATTGCTGTCC	72hr.fu	WT	95.2162	93.5067	1.70947
28686	1	14	GGUACUUUUACCCAUUUCCtt	STAU1	6780	NM_001037328	GGUACUUUUACCCAUUUCC	GGAAATGGGTAAAAGTACC	72hr.fu	WT	105.311	98.4973	6.81379
264730	7	6	GGGCCCAAAUGCAUAAGUUtt	STX12	23673	NM_177424	GGGCCCAAAUGCAUAAGUU	AACTTATGCATTTGGGCCC	48hr.fu	R273H	81.7803	96.4432	-14.6629
264732	15	8	CCUAUGGAGACAGUAAUUAtt	STX12	23673	NM_177424	CCUAUGGAGACAGUAAUUA	TAATTACTGTCTCCATAGG	48hr.fu	R273H	99.7094	97.4936	2.2158
264731	2	8	GGGUUGCUGGGCAUUUGAAtt	STX12	23673	NM_177424	GGGUUGCUGGGCAUUUGAA	TTCAAATGCCCAGCAACCC	48hr.fu	R273H	97.0665	89.4425	7.62409
264730	7	6	GGGCCCAAAUGCAUAAGUUtt	STX12	23673	NM_177424	GGGCCCAAAUGCAUAAGUU	AACTTATGCATTTGGGCCC	48hr.fu	NULL	91.7219	93.3082	-1.58625
264731	2	8	GGGUUGCUGGGCAUUUGAAtt	STX12	23673	NM_177424	GGGUUGCUGGGCAUUUGAA	TTCAAATGCCCAGCAACCC	48hr.fu	NULL	79.6739	71.4796	8.19431
264732	15	8	CCUAUGGAGACAGUAAUUAtt	STX12	23673	NM_177424	CCUAUGGAGACAGUAAUUA	TAATTACTGTCTCCATAGG	48hr.fu	NULL	103.224	93.5889	9.63482
264731	2	8	GGGUUGCUGGGCAUUUGAAtt	STX12	23673	NM_177424	GGGUUGCUGGGCAUUUGAA	TTCAAATGCCCAGCAACCC	48hr.fu	WT	64.3227	85.1332	-20.8105
264732	15	8	CCUAUGGAGACAGUAAUUAtt	STX12	23673	NM_177424	CCUAUGGAGACAGUAAUUA	TAATTACTGTCTCCATAGG	48hr.fu	WT	91.7093	100.638	-8.92898
264730	7	6	GGGCCCAAAUGCAUAAGUUtt	STX12	23673	NM_177424	GGGCCCAAAUGCAUAAGUU	AACTTATGCATTTGGGCCC	48hr.fu	WT	90.0633	86.862	3.2013
s24309	1	7	GCAGGACUCAAGCAAGCUAtt	STX12	23673	NM_177424	GCAGGACUCAAGCAAGCUA	TAGCTTGCTTGAGTCCTGC	48hr.primary	R273H	92.0822	105.69	-13.6078
s24307	1	7	GGAAAAUCUGCAACAGUUAtt	STX12	23673	NM_177424	GGAAAAUCUGCAACAGUUA	TAACTGTTGCAGATTTTCC	48hr.primary	R273H	81.0148	93.2687	-12.2539
s24308	1	7	GGAUUUGGAACUUAUUAAAtt	STX12	23673	NM_177424	GGAUUUGGAACUUAUUAAA	TTTAATAAGTTCCAAATCC	48hr.primary	R273H	100.944	96.4147	4.52954
s24308	1	7	GGAUUUGGAACUUAUUAAAtt	STX12	23673	NM_177424	GGAUUUGGAACUUAUUAAA	TTTAATAAGTTCCAAATCC	48hr.primary	NULL	100.307	101.955	-1.64725
s24309	1	7	GCAGGACUCAAGCAAGCUAtt	STX12	23673	NM_177424	GCAGGACUCAAGCAAGCUA	TAGCTTGCTTGAGTCCTGC	48hr.primary	NULL	96.3293	95.2308	1.09854
s24307	1	7	GGAAAAUCUGCAACAGUUAtt	STX12	23673	NM_177424	GGAAAAUCUGCAACAGUUA	TAACTGTTGCAGATTTTCC	48hr.primary	NULL	79.0833	61.7648	17.3185
s24309	1	7	GCAGGACUCAAGCAAGCUAtt	STX12	23673	NM_177424	GCAGGACUCAAGCAAGCUA	TAGCTTGCTTGAGTCCTGC	48hr.primary	WT	81.4223	104.619	-23.1963
s24308	1	7	GGAUUUGGAACUUAUUAAAtt	STX12	23673	NM_177424	GGAUUUGGAACUUAUUAAA	TTTAATAAGTTCCAAATCC	48hr.primary	WT	86.2227	106.905	-20.682
s24307	1	7	GGAAAAUCUGCAACAGUUAtt	STX12	23673	NM_177424	GGAAAAUCUGCAACAGUUA	TAACTGTTGCAGATTTTCC	48hr.primary	WT	60.3839	66.5769	-6.193
264730	7	6	GGGCCCAAAUGCAUAAGUUtt	STX12	23673	NM_177424	GGGCCCAAAUGCAUAAGUU	AACTTATGCATTTGGGCCC	72hr.fu	R273H	76.7715	94.2082	-17.4367
264732	15	8	CCUAUGGAGACAGUAAUUAtt	STX12	23673	NM_177424	CCUAUGGAGACAGUAAUUA	TAATTACTGTCTCCATAGG	72hr.fu	R273H	94.4161	108.923	-14.5074
264731	2	8	GGGUUGCUGGGCAUUUGAAtt	STX12	23673	NM_177424	GGGUUGCUGGGCAUUUGAA	TTCAAATGCCCAGCAACCC	72hr.fu	R273H	89.489	96.6572	-7.16819
264730	7	6	GGGCCCAAAUGCAUAAGUUtt	STX12	23673	NM_177424	GGGCCCAAAUGCAUAAGUU	AACTTATGCATTTGGGCCC	72hr.fu	NULL	82.1869	86.4041	-4.21722
264731	2	8	GGGUUGCUGGGCAUUUGAAtt	STX12	23673	NM_177424	GGGUUGCUGGGCAUUUGAA	TTCAAATGCCCAGCAACCC	72hr.fu	NULL	100.392	96.3003	4.09124
264732	15	8	CCUAUGGAGACAGUAAUUAtt	STX12	23673	NM_177424	CCUAUGGAGACAGUAAUUA	TAATTACTGTCTCCATAGG	72hr.fu	NULL	106.309	90.5233	15.786
264731	2	8	GGGUUGCUGGGCAUUUGAAtt	STX12	23673	NM_177424	GGGUUGCUGGGCAUUUGAA	TTCAAATGCCCAGCAACCC	72hr.fu	WT	77.9583	87.8351	-9.87678
264730	7	6	GGGCCCAAAUGCAUAAGUUtt	STX12	23673	NM_177424	GGGCCCAAAUGCAUAAGUU	AACTTATGCATTTGGGCCC	72hr.fu	WT	85.6206	90.5281	-4.9075
264732	15	8	CCUAUGGAGACAGUAAUUAtt	STX12	23673	NM_177424	CCUAUGGAGACAGUAAUUA	TAATTACTGTCTCCATAGG	72hr.fu	WT	102.383	94.8738	7.5089
121992	16	10	GGUGAUCCAGGCCUAUGAAtt	SYMPK	8189	NM_004819	GGUGAUCCAGGCCUAUGAA	TTCATAGGCCTGGATCACC	48hr.fu	R273H	72.3894	71.3695	1.01982
122234	1	6	GGCCUAUGAAACUCUGCAUtt	SYMPK	8189	NM_004819	GGCCUAUGAAACUCUGCAU	ATGCAGAGTTTCATAGGCC	48hr.fu	R273H	79.345	76.8331	2.5119
121991	1	7	GGAGCAUGAUAUCAGCCUGtt	SYMPK	8189	NM_004819	GGAGCAUGAUAUCAGCCUG	CAGGCTGATATCATGCTCC	48hr.fu	R273H	87.7176	83.9027	3.81488
121992	16	10	GGUGAUCCAGGCCUAUGAAtt	SYMPK	8189	NM_004819	GGUGAUCCAGGCCUAUGAA	TTCATAGGCCTGGATCACC	48hr.fu	NULL	64.2411	72.1877	-7.94654
122234	1	6	GGCCUAUGAAACUCUGCAUtt	SYMPK	8189	NM_004819	GGCCUAUGAAACUCUGCAU	ATGCAGAGTTTCATAGGCC	48hr.fu	NULL	64.9738	70.2162	-5.24242
121991	1	7	GGAGCAUGAUAUCAGCCUGtt	SYMPK	8189	NM_004819	GGAGCAUGAUAUCAGCCUG	CAGGCTGATATCATGCTCC	48hr.fu	NULL	77.5391	82.4907	-4.9516
122234	1	6	GGCCUAUGAAACUCUGCAUtt	SYMPK	8189	NM_004819	GGCCUAUGAAACUCUGCAU	ATGCAGAGTTTCATAGGCC	48hr.fu	WT	73.4494	87.0549	-13.6055
121992	16	10	GGUGAUCCAGGCCUAUGAAtt	SYMPK	8189	NM_004819	GGUGAUCCAGGCCUAUGAA	TTCATAGGCCTGGATCACC	48hr.fu	WT	56.4484	69.2588	-12.8103
121991	1	7	GGAGCAUGAUAUCAGCCUGtt	SYMPK	8189	NM_004819	GGAGCAUGAUAUCAGCCUG	CAGGCTGATATCATGCTCC	48hr.fu	WT	89.4691	90.9695	-1.50046
s15684	16	13	GGAGCUGAUCAUCAACAAAtt	SYMPK	8189	NM_004819	GGAGCUGAUCAUCAACAAA	TTTGTTGATGATCAGCTCC	48hr.primary	R273H	56.8898	79.8372	-22.9474
s15683	16	13	AGAUCACAGUGCUCAAACAtt	SYMPK	8189	NM_004819	AGAUCACAGUGCUCAAACA	TGTTTGAGCACTGTGATCT	48hr.primary	R273H	64.9376	85.4043	-20.4667
s15685	16	13	GGAUGAGAGUCGCACCUAUtt	SYMPK	8189	NM_004819	GGAUGAGAGUCGCACCUAU	ATAGGTGCGACTCTCATCC	48hr.primary	R273H	61.5369	66.396	-4.85903
s15683	16	13	AGAUCACAGUGCUCAAACAtt	SYMPK	8189	NM_004819	AGAUCACAGUGCUCAAACA	TGTTTGAGCACTGTGATCT	48hr.primary	NULL	75.2981	82.7307	-7.43263
s15684	16	13	GGAGCUGAUCAUCAACAAAtt	SYMPK	8189	NM_004819	GGAGCUGAUCAUCAACAAA	TTTGTTGATGATCAGCTCC	48hr.primary	NULL	72.4171	75.8789	-3.46173
s15685	16	13	GGAUGAGAGUCGCACCUAUtt	SYMPK	8189	NM_004819	GGAUGAGAGUCGCACCUAU	ATAGGTGCGACTCTCATCC	48hr.primary	NULL	62.1905	60.1064	2.0841
s15685	16	13	GGAUGAGAGUCGCACCUAUtt	SYMPK	8189	NM_004819	GGAUGAGAGUCGCACCUAU	ATAGGTGCGACTCTCATCC	48hr.primary	WT	45.0499	64.9982	-19.9483
s15684	16	13	GGAGCUGAUCAUCAACAAAtt	SYMPK	8189	NM_004819	GGAGCUGAUCAUCAACAAA	TTTGTTGATGATCAGCTCC	48hr.primary	WT	61.6668	73.3246	-11.6578
s15683	16	13	AGAUCACAGUGCUCAAACAtt	SYMPK	8189	NM_004819	AGAUCACAGUGCUCAAACA	TGTTTGAGCACTGTGATCT	48hr.primary	WT	81.5963	84.0252	-2.42896
122234	1	6	GGCCUAUGAAACUCUGCAUtt	SYMPK	8189	NM_004819	GGCCUAUGAAACUCUGCAU	ATGCAGAGTTTCATAGGCC	72hr.fu	R273H	59.2439	91.6931	-32.4491
121991	1	7	GGAGCAUGAUAUCAGCCUGtt	SYMPK	8189	NM_004819	GGAGCAUGAUAUCAGCCUG	CAGGCTGATATCATGCTCC	72hr.fu	R273H	83.0166	100.96	-17.9437
121992	16	10	GGUGAUCCAGGCCUAUGAAtt	SYMPK	8189	NM_004819	GGUGAUCCAGGCCUAUGAA	TTCATAGGCCTGGATCACC	72hr.fu	R273H	83.05	83.8352	-0.785275
121992	16	10	GGUGAUCCAGGCCUAUGAAtt	SYMPK	8189	NM_004819	GGUGAUCCAGGCCUAUGAA	TTCATAGGCCTGGATCACC	72hr.fu	NULL	77.6381	94.2075	-16.5694
121991	1	7	GGAGCAUGAUAUCAGCCUGtt	SYMPK	8189	NM_004819	GGAGCAUGAUAUCAGCCUG	CAGGCTGATATCATGCTCC	72hr.fu	NULL	97.7361	95.1696	2.56643
122234	1	6	GGCCUAUGAAACUCUGCAUtt	SYMPK	8189	NM_004819	GGCCUAUGAAACUCUGCAU	ATGCAGAGTTTCATAGGCC	72hr.fu	NULL	89.1192	86.1876	2.93161
121992	16	10	GGUGAUCCAGGCCUAUGAAtt	SYMPK	8189	NM_004819	GGUGAUCCAGGCCUAUGAA	TTCATAGGCCTGGATCACC	72hr.fu	WT	50.7268	71.8977	-21.1709
122234	1	6	GGCCUAUGAAACUCUGCAUtt	SYMPK	8189	NM_004819	GGCCUAUGAAACUCUGCAU	ATGCAGAGTTTCATAGGCC	72hr.fu	WT	73.5879	90.5283	-16.9404
121991	1	7	GGAGCAUGAUAUCAGCCUGtt	SYMPK	8189	NM_004819	GGAGCAUGAUAUCAGCCUG	CAGGCTGATATCATGCTCC	72hr.fu	WT	100.047	95.4813	4.56592
17332	12	8	GGAGGUGCUUAUUAAAUACtt	SYT13	57586	NM_020826	GGAGGUGCUUAUUAAAUAC	GTATTTAATAAGCACCTCC	48hr.fu	R273H	81.1467	92.8647	-11.718
17148	9	5	GGUCAUCAACUAUGCAGACtt	SYT13	57586	NM_020826	GGUCAUCAACUAUGCAGAC	GTCTGCATAGTTGATGACC	48hr.fu	R273H	93.245	94.3688	-1.12374
17242	6	3	GGAUGUCUGUGUCAUGGAGtt	SYT13	57586	NM_020826	GGAUGUCUGUGUCAUGGAG	CTCCATGACACAGACATCC	48hr.fu	R273H	109.323	105.458	3.86529
17148	9	5	GGUCAUCAACUAUGCAGACtt	SYT13	57586	NM_020826	GGUCAUCAACUAUGCAGAC	GTCTGCATAGTTGATGACC	48hr.fu	NULL	91.8003	88.996	2.80427
17332	12	8	GGAGGUGCUUAUUAAAUACtt	SYT13	57586	NM_020826	GGAGGUGCUUAUUAAAUAC	GTATTTAATAAGCACCTCC	48hr.fu	NULL	103.704	95.9518	7.7522
17242	6	3	GGAUGUCUGUGUCAUGGAGtt	SYT13	57586	NM_020826	GGAUGUCUGUGUCAUGGAG	CTCCATGACACAGACATCC	48hr.fu	NULL	115.503	95.4572	20.0455
17148	9	5	GGUCAUCAACUAUGCAGACtt	SYT13	57586	NM_020826	GGUCAUCAACUAUGCAGAC	GTCTGCATAGTTGATGACC	48hr.fu	WT	77.612	89.0734	-11.4613
17332	12	8	GGAGGUGCUUAUUAAAUACtt	SYT13	57586	NM_020826	GGAGGUGCUUAUUAAAUAC	GTATTTAATAAGCACCTCC	48hr.fu	WT	85.1613	89.7138	-4.55252
17242	6	3	GGAUGUCUGUGUCAUGGAGtt	SYT13	57586	NM_020826	GGAUGUCUGUGUCAUGGAG	CTCCATGACACAGACATCC	48hr.fu	WT	115.774	97.8312	17.943
s33380	3	14	CAACUAUGCAGACUAUUCAtt	SYT13	57586	NM_020826	CAACUAUGCAGACUAUUCA	TGAATAGTCTGCATAGTTG	48hr.primary	R273H	77.3238	95.4149	-18.091
s33379	3	14	GAAGCAGACUAAACGAGCUtt	SYT13	57586	NM_020826	GAAGCAGACUAAACGAGCU	AGCTCGTTTAGTCTGCTTC	48hr.primary	R273H	92.0265	106.795	-14.7689
s33381	3	14	GGAACGAGAUGAUCAUGUUtt	SYT13	57586	NM_020826	GGAACGAGAUGAUCAUGUU	AACATGATCATCTCGTTCC	48hr.primary	R273H	88.3979	98.9812	-10.5832
s33379	3	14	GAAGCAGACUAAACGAGCUtt	SYT13	57586	NM_020826	GAAGCAGACUAAACGAGCU	AGCTCGTTTAGTCTGCTTC	48hr.primary	NULL	76.835	90.2549	-13.4199
s33381	3	14	GGAACGAGAUGAUCAUGUUtt	SYT13	57586	NM_020826	GGAACGAGAUGAUCAUGUU	AACATGATCATCTCGTTCC	48hr.primary	NULL	86.5494	99.5618	-13.0124
s33380	3	14	CAACUAUGCAGACUAUUCAtt	SYT13	57586	NM_020826	CAACUAUGCAGACUAUUCA	TGAATAGTCTGCATAGTTG	48hr.primary	NULL	93.4805	92.4556	1.02492
s33380	3	14	CAACUAUGCAGACUAUUCAtt	SYT13	57586	NM_020826	CAACUAUGCAGACUAUUCA	TGAATAGTCTGCATAGTTG	48hr.primary	WT	83.9196	100.237	-16.3171
s33379	3	14	GAAGCAGACUAAACGAGCUtt	SYT13	57586	NM_020826	GAAGCAGACUAAACGAGCU	AGCTCGTTTAGTCTGCTTC	48hr.primary	WT	83.3651	94.0675	-10.7024
s33381	3	14	GGAACGAGAUGAUCAUGUUtt	SYT13	57586	NM_020826	GGAACGAGAUGAUCAUGUU	AACATGATCATCTCGTTCC	48hr.primary	WT	88.9613	97.9875	-9.02621
17332	12	8	GGAGGUGCUUAUUAAAUACtt	SYT13	57586	NM_020826	GGAGGUGCUUAUUAAAUAC	GTATTTAATAAGCACCTCC	72hr.fu	R273H	84.8353	101.062	-16.2265
17148	9	5	GGUCAUCAACUAUGCAGACtt	SYT13	57586	NM_020826	GGUCAUCAACUAUGCAGAC	GTCTGCATAGTTGATGACC	72hr.fu	R273H	82.1143	98.1719	-16.0576
17242	6	3	GGAUGUCUGUGUCAUGGAGtt	SYT13	57586	NM_020826	GGAUGUCUGUGUCAUGGAG	CTCCATGACACAGACATCC	72hr.fu	R273H	97.4567	109.428	-11.9713
17332	12	8	GGAGGUGCUUAUUAAAUACtt	SYT13	57586	NM_020826	GGAGGUGCUUAUUAAAUAC	GTATTTAATAAGCACCTCC	72hr.fu	NULL	92.1174	86.9309	5.18649
17148	9	5	GGUCAUCAACUAUGCAGACtt	SYT13	57586	NM_020826	GGUCAUCAACUAUGCAGAC	GTCTGCATAGTTGATGACC	72hr.fu	NULL	109.096	87.0286	22.0678
17242	6	3	GGAUGUCUGUGUCAUGGAGtt	SYT13	57586	NM_020826	GGAUGUCUGUGUCAUGGAG	CTCCATGACACAGACATCC	72hr.fu	NULL	118.458	90.8512	27.607
17332	12	8	GGAGGUGCUUAUUAAAUACtt	SYT13	57586	NM_020826	GGAGGUGCUUAUUAAAUAC	GTATTTAATAAGCACCTCC	72hr.fu	WT	88.8538	88.8033	0.0505062
17148	9	5	GGUCAUCAACUAUGCAGACtt	SYT13	57586	NM_020826	GGUCAUCAACUAUGCAGAC	GTCTGCATAGTTGATGACC	72hr.fu	WT	86.7365	83.3875	3.34907
17242	6	3	GGAUGUCUGUGUCAUGGAGtt	SYT13	57586	NM_020826	GGAUGUCUGUGUCAUGGAG	CTCCATGACACAGACATCC	72hr.fu	WT	100.05	93.8099	6.24041
124511	11	5	GGAUCAAUGAUUUAGAGGCtt	TAF2	6873	NM_003184	GGAUCAAUGAUUUAGAGGC	GCCTCTAAATCATTGATCC	48hr.fu	R273H	84.6001	102.536	-17.9362
124510	15	12	CCCAUCAGGUCGUCUGCAUtt	TAF2	6873	NM_003184	CCCAUCAGGUCGUCUGCAU	ATGCAGACGACCTGATGGG	48hr.fu	R273H	89.4412	96.6485	-7.20733
124512	10	12	CCAUUUGAAAUACUGGUAGtt	TAF2	6873	NM_003184	CCAUUUGAAAUACUGGUAG	CTACCAGTATTTCAAATGG	48hr.fu	R273H	83.1371	85.7169	-2.57982
124510	15	12	CCCAUCAGGUCGUCUGCAUtt	TAF2	6873	NM_003184	CCCAUCAGGUCGUCUGCAU	ATGCAGACGACCTGATGGG	48hr.fu	NULL	83.6997	93.9359	-10.2361
124511	11	5	GGAUCAAUGAUUUAGAGGCtt	TAF2	6873	NM_003184	GGAUCAAUGAUUUAGAGGC	GCCTCTAAATCATTGATCC	48hr.fu	NULL	98.1319	104.348	-6.21635
124512	10	12	CCAUUUGAAAUACUGGUAGtt	TAF2	6873	NM_003184	CCAUUUGAAAUACUGGUAG	CTACCAGTATTTCAAATGG	48hr.fu	NULL	99.5921	100.107	-0.515106
124510	15	12	CCCAUCAGGUCGUCUGCAUtt	TAF2	6873	NM_003184	CCCAUCAGGUCGUCUGCAU	ATGCAGACGACCTGATGGG	48hr.fu	WT	49.961	85.6584	-35.6975
124511	11	5	GGAUCAAUGAUUUAGAGGCtt	TAF2	6873	NM_003184	GGAUCAAUGAUUUAGAGGC	GCCTCTAAATCATTGATCC	48hr.fu	WT	68.9365	101.09	-32.1533
124512	10	12	CCAUUUGAAAUACUGGUAGtt	TAF2	6873	NM_003184	CCAUUUGAAAUACUGGUAG	CTACCAGTATTTCAAATGG	48hr.fu	WT	86.4815	94.0463	-7.56487
s272	16	20	GAUGGAUCCUUCAAUCAUAtt	TAF2	6873	NM_003184	GAUGGAUCCUUCAAUCAUA	TATGATTGAAGGATCCATC	48hr.primary	R273H	69.8307	76.7132	-6.88254
s271	16	20	GAUAGACCCAGAUAUGUCAtt	TAF2	6873	NM_003184	GAUAGACCCAGAUAUGUCA	TGACATATCTGGGTCTATC	48hr.primary	R273H	92.519	91.4525	1.06649
s273	16	20	GAAUGACCCUGUACCCUAUtt	TAF2	6873	NM_003184	GAAUGACCCUGUACCCUAU	ATAGGGTACAGGGTCATTC	48hr.primary	R273H	53.7349	50.251	3.48392
s273	16	20	GAAUGACCCUGUACCCUAUtt	TAF2	6873	NM_003184	GAAUGACCCUGUACCCUAU	ATAGGGTACAGGGTCATTC	48hr.primary	NULL	71.0002	83.4485	-12.4483
s271	16	20	GAUAGACCCAGAUAUGUCAtt	TAF2	6873	NM_003184	GAUAGACCCAGAUAUGUCA	TGACATATCTGGGTCTATC	48hr.primary	NULL	110.821	109.816	1.00459
s272	16	20	GAUGGAUCCUUCAAUCAUAtt	TAF2	6873	NM_003184	GAUGGAUCCUUCAAUCAUA	TATGATTGAAGGATCCATC	48hr.primary	NULL	88.3244	77.1523	11.1721
s271	16	20	GAUAGACCCAGAUAUGUCAtt	TAF2	6873	NM_003184	GAUAGACCCAGAUAUGUCA	TGACATATCTGGGTCTATC	48hr.primary	WT	63.753	104.662	-40.909
s272	16	20	GAUGGAUCCUUCAAUCAUAtt	TAF2	6873	NM_003184	GAUGGAUCCUUCAAUCAUA	TATGATTGAAGGATCCATC	48hr.primary	WT	59.2773	94.5612	-35.2839
s273	16	20	GAAUGACCCUGUACCCUAUtt	TAF2	6873	NM_003184	GAAUGACCCUGUACCCUAU	ATAGGGTACAGGGTCATTC	48hr.primary	WT	37.2238	30.562	6.66174
124512	10	12	CCAUUUGAAAUACUGGUAGtt	TAF2	6873	NM_003184	CCAUUUGAAAUACUGGUAG	CTACCAGTATTTCAAATGG	72hr.fu	R273H	72.2529	103.462	-31.2091
124510	15	12	CCCAUCAGGUCGUCUGCAUtt	TAF2	6873	NM_003184	CCCAUCAGGUCGUCUGCAU	ATGCAGACGACCTGATGGG	72hr.fu	R273H	75.1924	101.197	-26.0049
124511	11	5	GGAUCAAUGAUUUAGAGGCtt	TAF2	6873	NM_003184	GGAUCAAUGAUUUAGAGGC	GCCTCTAAATCATTGATCC	72hr.fu	R273H	78.4167	102.254	-23.837
124510	15	12	CCCAUCAGGUCGUCUGCAUtt	TAF2	6873	NM_003184	CCCAUCAGGUCGUCUGCAU	ATGCAGACGACCTGATGGG	72hr.fu	NULL	85.1255	103.761	-18.6357
124511	11	5	GGAUCAAUGAUUUAGAGGCtt	TAF2	6873	NM_003184	GGAUCAAUGAUUUAGAGGC	GCCTCTAAATCATTGATCC	72hr.fu	NULL	94.0563	86.9048	7.1515
124512	10	12	CCAUUUGAAAUACUGGUAGtt	TAF2	6873	NM_003184	CCAUUUGAAAUACUGGUAG	CTACCAGTATTTCAAATGG	72hr.fu	NULL	97.6372	89.0364	8.60086
124510	15	12	CCCAUCAGGUCGUCUGCAUtt	TAF2	6873	NM_003184	CCCAUCAGGUCGUCUGCAU	ATGCAGACGACCTGATGGG	72hr.fu	WT	52.4761	93.0888	-40.6126
124511	11	5	GGAUCAAUGAUUUAGAGGCtt	TAF2	6873	NM_003184	GGAUCAAUGAUUUAGAGGC	GCCTCTAAATCATTGATCC	72hr.fu	WT	64.9603	84.8271	-19.8669
124512	10	12	CCAUUUGAAAUACUGGUAGtt	TAF2	6873	NM_003184	CCAUUUGAAAUACUGGUAG	CTACCAGTATTTCAAATGG	72hr.fu	WT	92.1341	94.4755	-2.34138
103866	2	18	GGUGUGACCGGCAUUACAAtt	TESSP5	377047	NM_199183	GGUGUGACCGGCAUUACAA	TTGTAATGCCGGTCACACC	48hr.fu	R273H	95.5065	99.6037	-4.09716
103864	9	19	GGGACAUCAUUAUGCACCCtt	TESSP5	377047	NM_199183	GGGACAUCAUUAUGCACCC	GGGTGCATAATGATGTCCC	48hr.fu	R273H	91.3118	94.6663	-3.35454
103865	14	6	AUUUCAACCUGAAGGUUGGtt	TESSP5	377047	NM_199183	AUUUCAACCUGAAGGUUGG	CCAACCTTCAGGTTGAAAT	48hr.fu	R273H	94.3581	96.1464	-1.78827
103866	2	18	GGUGUGACCGGCAUUACAAtt	TESSP5	377047	NM_199183	GGUGUGACCGGCAUUACAA	TTGTAATGCCGGTCACACC	48hr.fu	NULL	90.7368	97.5456	-6.80878
103865	14	6	AUUUCAACCUGAAGGUUGGtt	TESSP5	377047	NM_199183	AUUUCAACCUGAAGGUUGG	CCAACCTTCAGGTTGAAAT	48hr.fu	NULL	99.0601	99.6696	-0.609473
103864	9	19	GGGACAUCAUUAUGCACCCtt	TESSP5	377047	NM_199183	GGGACAUCAUUAUGCACCC	GGGTGCATAATGATGTCCC	48hr.fu	NULL	97.5477	96.2672	1.28057
103865	14	6	AUUUCAACCUGAAGGUUGGtt	TESSP5	377047	NM_199183	AUUUCAACCUGAAGGUUGG	CCAACCTTCAGGTTGAAAT	48hr.fu	WT	97.2686	100.465	-3.19612
103866	2	18	GGUGUGACCGGCAUUACAAtt	TESSP5	377047	NM_199183	GGUGUGACCGGCAUUACAA	TTGTAATGCCGGTCACACC	48hr.fu	WT	97.4742	96.4462	1.02806
103864	9	19	GGGACAUCAUUAUGCACCCtt	TESSP5	377047	NM_199183	GGGACAUCAUUAUGCACCC	GGGTGCATAATGATGTCCC	48hr.fu	WT	98.8202	90.9349	7.88535
s196160	4	5	GGUUAAGCAGCGCUUUUCAtt	TESSP5	377047	NM_199183	GGUUAAGCAGCGCUUUUCA	TGAAAAGCGCTGCTTAACC	48hr.primary	R273H	72.431	90.0731	-17.6421
s51776	4	5	UACACCAAAUGGAUCAAGAtt	TESSP5	377047	NM_199183	UACACCAAAUGGAUCAAGA	TCTTGATCCATTTGGTGTA	48hr.primary	R273H	99.6082	105.349	-5.74088
s51775	4	5	GUGUUUAUCAUGGACAACAtt	TESSP5	377047	NM_199183	GUGUUUAUCAUGGACAACA	TGTTGTCCATGATAAACAC	48hr.primary	R273H	98.6281	99.1789	-0.550823
s51775	4	5	GUGUUUAUCAUGGACAACAtt	TESSP5	377047	NM_199183	GUGUUUAUCAUGGACAACA	TGTTGTCCATGATAAACAC	48hr.primary	NULL	82.5949	104.9	-22.3051
s196160	4	5	GGUUAAGCAGCGCUUUUCAtt	TESSP5	377047	NM_199183	GGUUAAGCAGCGCUUUUCA	TGAAAAGCGCTGCTTAACC	48hr.primary	NULL	79.0916	96.3472	-17.2556
s51776	4	5	UACACCAAAUGGAUCAAGAtt	TESSP5	377047	NM_199183	UACACCAAAUGGAUCAAGA	TCTTGATCCATTTGGTGTA	48hr.primary	NULL	98.9182	90.8146	8.10364
s196160	4	5	GGUUAAGCAGCGCUUUUCAtt	TESSP5	377047	NM_199183	GGUUAAGCAGCGCUUUUCA	TGAAAAGCGCTGCTTAACC	48hr.primary	WT	75.8985	85.2363	-9.33774
s51776	4	5	UACACCAAAUGGAUCAAGAtt	TESSP5	377047	NM_199183	UACACCAAAUGGAUCAAGA	TCTTGATCCATTTGGTGTA	48hr.primary	WT	99.4292	98.5969	0.832323
s51775	4	5	GUGUUUAUCAUGGACAACAtt	TESSP5	377047	NM_199183	GUGUUUAUCAUGGACAACA	TGTTGTCCATGATAAACAC	48hr.primary	WT	99.7531	95.4381	4.31506
103866	2	18	GGUGUGACCGGCAUUACAAtt	TESSP5	377047	NM_199183	GGUGUGACCGGCAUUACAA	TTGTAATGCCGGTCACACC	72hr.fu	R273H	87.5629	107.864	-20.3016
103865	14	6	AUUUCAACCUGAAGGUUGGtt	TESSP5	377047	NM_199183	AUUUCAACCUGAAGGUUGG	CCAACCTTCAGGTTGAAAT	72hr.fu	R273H	84.3131	100.319	-16.0059
103864	9	19	GGGACAUCAUUAUGCACCCtt	TESSP5	377047	NM_199183	GGGACAUCAUUAUGCACCC	GGGTGCATAATGATGTCCC	72hr.fu	R273H	91.7913	102.613	-10.822
103866	2	18	GGUGUGACCGGCAUUACAAtt	TESSP5	377047	NM_199183	GGUGUGACCGGCAUUACAA	TTGTAATGCCGGTCACACC	72hr.fu	NULL	98.2502	98.8025	-0.552364
103865	14	6	AUUUCAACCUGAAGGUUGGtt	TESSP5	377047	NM_199183	AUUUCAACCUGAAGGUUGG	CCAACCTTCAGGTTGAAAT	72hr.fu	NULL	102.309	98.4626	3.84682
103864	9	19	GGGACAUCAUUAUGCACCCtt	TESSP5	377047	NM_199183	GGGACAUCAUUAUGCACCC	GGGTGCATAATGATGTCCC	72hr.fu	NULL	103.61	91.167	12.4428
103865	14	6	AUUUCAACCUGAAGGUUGGtt	TESSP5	377047	NM_199183	AUUUCAACCUGAAGGUUGG	CCAACCTTCAGGTTGAAAT	72hr.fu	WT	94.8047	105.614	-10.8089
103866	2	18	GGUGUGACCGGCAUUACAAtt	TESSP5	377047	NM_199183	GGUGUGACCGGCAUUACAA	TTGTAATGCCGGTCACACC	72hr.fu	WT	91.4636	92.2327	-0.769062
103864	9	19	GGGACAUCAUUAUGCACCCtt	TESSP5	377047	NM_199183	GGGACAUCAUUAUGCACCC	GGGTGCATAATGATGTCCC	72hr.fu	WT	98.661	89.0408	9.62014
12369	16	19	GCAUGCGAACCUAUGAACGtt	TJP3	27134	NM_014428	GCAUGCGAACCUAUGAACG	CGTTCATAGGTTCGCATGC	48hr.fu	R273H	90.1163	96.0174	-5.90115
12278	7	21	GCUAUGACAUCUACAGAGUtt	TJP3	27134	NM_014428	GCUAUGACAUCUACAGAGU	ACTCTGTAGATGTCATAGC	48hr.fu	R273H	84.3618	88.9203	-4.55851
12183	1	10	CCAGAUGAGCAACGGUCAGtt	TJP3	27134	NM_014428	CCAGAUGAGCAACGGUCAG	CTGACCGTTGCTCATCTGG	48hr.fu	R273H	103.674	99.9563	3.71722
12369	16	19	GCAUGCGAACCUAUGAACGtt	TJP3	27134	NM_014428	GCAUGCGAACCUAUGAACG	CGTTCATAGGTTCGCATGC	48hr.fu	NULL	89.8334	94.9226	-5.08913
12183	1	10	CCAGAUGAGCAACGGUCAGtt	TJP3	27134	NM_014428	CCAGAUGAGCAACGGUCAG	CTGACCGTTGCTCATCTGG	48hr.fu	NULL	101.459	103.537	-2.07801
12278	7	21	GCUAUGACAUCUACAGAGUtt	TJP3	27134	NM_014428	GCUAUGACAUCUACAGAGU	ACTCTGTAGATGTCATAGC	48hr.fu	NULL	101.137	91.3848	9.75176
12369	16	19	GCAUGCGAACCUAUGAACGtt	TJP3	27134	NM_014428	GCAUGCGAACCUAUGAACG	CGTTCATAGGTTCGCATGC	48hr.fu	WT	81.2786	94.9612	-13.6825
12278	7	21	GCUAUGACAUCUACAGAGUtt	TJP3	27134	NM_014428	GCUAUGACAUCUACAGAGU	ACTCTGTAGATGTCATAGC	48hr.fu	WT	95.1193	92.2856	2.83363
12183	1	10	CCAGAUGAGCAACGGUCAGtt	TJP3	27134	NM_014428	CCAGAUGAGCAACGGUCAG	CTGACCGTTGCTCATCTGG	48hr.fu	WT	101.138	97.9639	3.17387
s25885	7	1	GCGACUGAUUGAGAAGUCAtt	TJP3	27134	NM_014428	GCGACUGAUUGAGAAGUCA	TGACTTCTCAATCAGTCGC	48hr.primary	R273H	75.5576	81.8307	-6.2731
s25887	7	1	GGACAGCAUGCGAACCUAUtt	TJP3	27134	NM_014428	GGACAGCAUGCGAACCUAU	ATAGGTTCGCATGCTGTCC	48hr.primary	R273H	86.683	89.531	-2.84799
s25886	7	1	GGAGAUCUCAUUCUACAGAtt	TJP3	27134	NM_014428	GGAGAUCUCAUUCUACAGA	TCTGTAGAATGAGATCTCC	48hr.primary	R273H	95.2818	91.6434	3.63837
s25886	7	1	GGAGAUCUCAUUCUACAGAtt	TJP3	27134	NM_014428	GGAGAUCUCAUUCUACAGA	TCTGTAGAATGAGATCTCC	48hr.primary	NULL	85.9142	102	-16.0857
s25885	7	1	GCGACUGAUUGAGAAGUCAtt	TJP3	27134	NM_014428	GCGACUGAUUGAGAAGUCA	TGACTTCTCAATCAGTCGC	48hr.primary	NULL	65.3975	69.6831	-4.28569
s25887	7	1	GGACAGCAUGCGAACCUAUtt	TJP3	27134	NM_014428	GGACAGCAUGCGAACCUAU	ATAGGTTCGCATGCTGTCC	48hr.primary	NULL	72.8584	71.3274	1.53105
s25887	7	1	GGACAGCAUGCGAACCUAUtt	TJP3	27134	NM_014428	GGACAGCAUGCGAACCUAU	ATAGGTTCGCATGCTGTCC	48hr.primary	WT	65.7494	95.8421	-30.0927
s25885	7	1	GCGACUGAUUGAGAAGUCAtt	TJP3	27134	NM_014428	GCGACUGAUUGAGAAGUCA	TGACTTCTCAATCAGTCGC	48hr.primary	WT	70.277	92.5465	-22.2696
s25886	7	1	GGAGAUCUCAUUCUACAGAtt	TJP3	27134	NM_014428	GGAGAUCUCAUUCUACAGA	TCTGTAGAATGAGATCTCC	48hr.primary	WT	90.4794	100.551	-10.0717
12278	7	21	GCUAUGACAUCUACAGAGUtt	TJP3	27134	NM_014428	GCUAUGACAUCUACAGAGU	ACTCTGTAGATGTCATAGC	72hr.fu	R273H	72.6842	98.4511	-25.7668
12369	16	19	GCAUGCGAACCUAUGAACGtt	TJP3	27134	NM_014428	GCAUGCGAACCUAUGAACG	CGTTCATAGGTTCGCATGC	72hr.fu	R273H	83.6237	103.57	-19.9466
12183	1	10	CCAGAUGAGCAACGGUCAGtt	TJP3	27134	NM_014428	CCAGAUGAGCAACGGUCAG	CTGACCGTTGCTCATCTGG	72hr.fu	R273H	94.265	108.559	-14.2944
12369	16	19	GCAUGCGAACCUAUGAACGtt	TJP3	27134	NM_014428	GCAUGCGAACCUAUGAACG	CGTTCATAGGTTCGCATGC	72hr.fu	NULL	86.3195	103.788	-17.4688
12278	7	21	GCUAUGACAUCUACAGAGUtt	TJP3	27134	NM_014428	GCUAUGACAUCUACAGAGU	ACTCTGTAGATGTCATAGC	72hr.fu	NULL	75.8019	89.9508	-14.1489
12183	1	10	CCAGAUGAGCAACGGUCAGtt	TJP3	27134	NM_014428	CCAGAUGAGCAACGGUCAG	CTGACCGTTGCTCATCTGG	72hr.fu	NULL	106.731	96.1377	10.5932
12369	16	19	GCAUGCGAACCUAUGAACGtt	TJP3	27134	NM_014428	GCAUGCGAACCUAUGAACG	CGTTCATAGGTTCGCATGC	72hr.fu	WT	87.8357	99.1921	-11.3564
12278	7	21	GCUAUGACAUCUACAGAGUtt	TJP3	27134	NM_014428	GCUAUGACAUCUACAGAGU	ACTCTGTAGATGTCATAGC	72hr.fu	WT	87.8002	94.4956	-6.69535
12183	1	10	CCAGAUGAGCAACGGUCAGtt	TJP3	27134	NM_014428	CCAGAUGAGCAACGGUCAG	CTGACCGTTGCTCATCTGG	72hr.fu	WT	93.564	97.6332	-4.06924
122741	15	6	GGACGAACAUCCAACCUUCtt	TNF	7124	NM_000594	GGACGAACAUCCAACCUUC	GAAGGTTGGATGTTCGTCC	48hr.fu	R273H	93.725	96.2585	-2.53343
122742	4	4	CGGAGCUGAACAAUAGGCUtt	TNF	7124	NM_000594	CGGAGCUGAACAAUAGGCU	AGCCTATTGTTCAGCTCCG	48hr.fu	R273H	84.7127	85.9372	-1.22451
122742	4	4	CGGAGCUGAACAAUAGGCUtt	TNF	7124	NM_000594	CGGAGCUGAACAAUAGGCU	AGCCTATTGTTCAGCTCCG	48hr.fu	NULL	92.9369	93.2961	-0.359137
122741	15	6	GGACGAACAUCCAACCUUCtt	TNF	7124	NM_000594	GGACGAACAUCCAACCUUC	GAAGGTTGGATGTTCGTCC	48hr.fu	NULL	101.9	100.904	0.996076
122742	4	4	CGGAGCUGAACAAUAGGCUtt	TNF	7124	NM_000594	CGGAGCUGAACAAUAGGCU	AGCCTATTGTTCAGCTCCG	48hr.fu	WT	83.7355	94.275	-10.5395
122741	15	6	GGACGAACAUCCAACCUUCtt	TNF	7124	NM_000594	GGACGAACAUCCAACCUUC	GAAGGTTGGATGTTCGTCC	48hr.fu	WT	101.527	96.4739	5.05305
s14248	16	2	GACCUCACCUAGAAAUUGAtt	TNF	7124	NM_000594	GACCUCACCUAGAAAUUGA	TCAATTTCTAGGTGAGGTC	48hr.primary	R273H	84.5845	88.6912	-4.10665
s14247	16	2	AGGCGGUGCUUGUUCCUCAtt	TNF	7124	NM_000594	AGGCGGUGCUUGUUCCUCA	TGAGGAACAAGCACCGCCT	48hr.primary	R273H	68.504	68.1929	0.3111
s14249	16	2	GCGUGGAGCUGAGAGAUAAtt	TNF	7124	NM_000594	GCGUGGAGCUGAGAGAUAA	TTATCTCTCAGCTCCACGC	48hr.primary	R273H	73.7817	54.5596	19.2221
s14249	16	2	GCGUGGAGCUGAGAGAUAAtt	TNF	7124	NM_000594	GCGUGGAGCUGAGAGAUAA	TTATCTCTCAGCTCCACGC	48hr.primary	NULL	78.3998	101.245	-22.8456
s14247	16	2	AGGCGGUGCUUGUUCCUCAtt	TNF	7124	NM_000594	AGGCGGUGCUUGUUCCUCA	TGAGGAACAAGCACCGCCT	48hr.primary	NULL	62.5724	71.3973	-8.82493
s14248	16	2	GACCUCACCUAGAAAUUGAtt	TNF	7124	NM_000594	GACCUCACCUAGAAAUUGA	TCAATTTCTAGGTGAGGTC	48hr.primary	NULL	102.369	93.8094	8.55938
s14247	16	2	AGGCGGUGCUUGUUCCUCAtt	TNF	7124	NM_000594	AGGCGGUGCUUGUUCCUCA	TGAGGAACAAGCACCGCCT	48hr.primary	WT	47.4474	84.6089	-37.1614
s14248	16	2	GACCUCACCUAGAAAUUGAtt	TNF	7124	NM_000594	GACCUCACCUAGAAAUUGA	TCAATTTCTAGGTGAGGTC	48hr.primary	WT	77.2896	97.4935	-20.204
s14249	16	2	GCGUGGAGCUGAGAGAUAAtt	TNF	7124	NM_000594	GCGUGGAGCUGAGAGAUAA	TTATCTCTCAGCTCCACGC	48hr.primary	WT	87.0753	92.924	-5.84875
122742	4	4	CGGAGCUGAACAAUAGGCUtt	TNF	7124	NM_000594	CGGAGCUGAACAAUAGGCU	AGCCTATTGTTCAGCTCCG	72hr.fu	R273H	77.1218	98.5546	-21.4328
122741	15	6	GGACGAACAUCCAACCUUCtt	TNF	7124	NM_000594	GGACGAACAUCCAACCUUC	GAAGGTTGGATGTTCGTCC	72hr.fu	R273H	94.0304	101.096	-7.0653
122742	4	4	CGGAGCUGAACAAUAGGCUtt	TNF	7124	NM_000594	CGGAGCUGAACAAUAGGCU	AGCCTATTGTTCAGCTCCG	72hr.fu	NULL	88.5544	91.2654	-2.711
122741	15	6	GGACGAACAUCCAACCUUCtt	TNF	7124	NM_000594	GGACGAACAUCCAACCUUC	GAAGGTTGGATGTTCGTCC	72hr.fu	NULL	103.389	94.8909	8.49787
122742	4	4	CGGAGCUGAACAAUAGGCUtt	TNF	7124	NM_000594	CGGAGCUGAACAAUAGGCU	AGCCTATTGTTCAGCTCCG	72hr.fu	WT	87.6895	98.8073	-11.1178
122741	15	6	GGACGAACAUCCAACCUUCtt	TNF	7124	NM_000594	GGACGAACAUCCAACCUUC	GAAGGTTGGATGTTCGTCC	72hr.fu	WT	98.5652	94.9268	3.63842
112507	12	6	CGAAAAGAGGAAAAGGUUCtt	TOP1	7150	NM_003286	CGAAAAGAGGAAAAGGUUC	GAACCTTTTCCTCTTTTCG	48hr.fu	R273H	76.2777	97.9181	-21.6405
112509	8	12	GGAUAUAAUCAUCAACUGUtt	TOP1	7150	NM_003286	GGAUAUAAUCAUCAACUGU	ACAGTTGATGATTATATCC	48hr.fu	R273H	76.6184	93.2404	-16.622
112508	8	21	GCCUCUUCCAGAGAAUGUCtt	TOP1	7150	NM_003286	GCCUCUUCCAGAGAAUGUC	GACATTCTCTGGAAGAGGC	48hr.fu	R273H	84.0625	96.832	-12.7695
112509	8	12	GGAUAUAAUCAUCAACUGUtt	TOP1	7150	NM_003286	GGAUAUAAUCAUCAACUGU	ACAGTTGATGATTATATCC	48hr.fu	NULL	79.3599	101.533	-22.1734
112508	8	21	GCCUCUUCCAGAGAAUGUCtt	TOP1	7150	NM_003286	GCCUCUUCCAGAGAAUGUC	GACATTCTCTGGAAGAGGC	48hr.fu	NULL	85.3377	99.886	-14.5482
112507	12	6	CGAAAAGAGGAAAAGGUUCtt	TOP1	7150	NM_003286	CGAAAAGAGGAAAAGGUUC	GAACCTTTTCCTCTTTTCG	48hr.fu	NULL	89.8616	100.512	-10.6504
112509	8	12	GGAUAUAAUCAUCAACUGUtt	TOP1	7150	NM_003286	GGAUAUAAUCAUCAACUGU	ACAGTTGATGATTATATCC	48hr.fu	WT	72.2895	90.8131	-18.5236
112507	12	6	CGAAAAGAGGAAAAGGUUCtt	TOP1	7150	NM_003286	CGAAAAGAGGAAAAGGUUC	GAACCTTTTCCTCTTTTCG	48hr.fu	WT	81.7128	96.5913	-14.8785
112508	8	21	GCCUCUUCCAGAGAAUGUCtt	TOP1	7150	NM_003286	GCCUCUUCCAGAGAAUGUC	GACATTCTCTGGAAGAGGC	48hr.fu	WT	82.6184	93.0939	-10.4755
s14306	1	10	GGUCCCUGUUGAGAAACGAtt	TOP1	7150	NM_003286	GGUCCCUGUUGAGAAACGA	TCGTTTCTCAACAGGGACC	48hr.primary	R273H	75.7545	102.962	-27.2072
s14304	1	10	GGAUGAUCUUUUUGAUAGAtt	TOP1	7150	NM_003286	GGAUGAUCUUUUUGAUAGA	TCTATCAAAAAGATCATCC	48hr.primary	R273H	89.4788	103.77	-14.2917
s14305	1	10	GGAUUCUGUAUUAUGGAUAtt	TOP1	7150	NM_003286	GGAUUCUGUAUUAUGGAUA	TATCCATAATACAGAATCC	48hr.primary	R273H	85.9307	95.8134	-9.88266
s14304	1	10	GGAUGAUCUUUUUGAUAGAtt	TOP1	7150	NM_003286	GGAUGAUCUUUUUGAUAGA	TCTATCAAAAAGATCATCC	48hr.primary	NULL	81.0219	97.9401	-16.9181
s14305	1	10	GGAUUCUGUAUUAUGGAUAtt	TOP1	7150	NM_003286	GGAUUCUGUAUUAUGGAUA	TATCCATAATACAGAATCC	48hr.primary	NULL	84.8919	93.4989	-8.60695
s14306	1	10	GGUCCCUGUUGAGAAACGAtt	TOP1	7150	NM_003286	GGUCCCUGUUGAGAAACGA	TCGTTTCTCAACAGGGACC	48hr.primary	NULL	89.4298	87.7373	1.69252
s14304	1	10	GGAUGAUCUUUUUGAUAGAtt	TOP1	7150	NM_003286	GGAUGAUCUUUUUGAUAGA	TCTATCAAAAAGATCATCC	48hr.primary	WT	76.4408	99.6523	-23.2115
s14306	1	10	GGUCCCUGUUGAGAAACGAtt	TOP1	7150	NM_003286	GGUCCCUGUUGAGAAACGA	TCGTTTCTCAACAGGGACC	48hr.primary	WT	74.24	95.4369	-21.1969
s14305	1	10	GGAUUCUGUAUUAUGGAUAtt	TOP1	7150	NM_003286	GGAUUCUGUAUUAUGGAUA	TATCCATAATACAGAATCC	48hr.primary	WT	80.2027	96.9025	-16.6998
112509	8	12	GGAUAUAAUCAUCAACUGUtt	TOP1	7150	NM_003286	GGAUAUAAUCAUCAACUGU	ACAGTTGATGATTATATCC	72hr.fu	R273H	41.9602	101.327	-59.3668
112507	12	6	CGAAAAGAGGAAAAGGUUCtt	TOP1	7150	NM_003286	CGAAAAGAGGAAAAGGUUC	GAACCTTTTCCTCTTTTCG	72hr.fu	R273H	56.5947	101.081	-44.4868
112508	8	21	GCCUCUUCCAGAGAAUGUCtt	TOP1	7150	NM_003286	GCCUCUUCCAGAGAAUGUC	GACATTCTCTGGAAGAGGC	72hr.fu	R273H	59.4045	100.697	-41.2927
112509	8	12	GGAUAUAAUCAUCAACUGUtt	TOP1	7150	NM_003286	GGAUAUAAUCAUCAACUGU	ACAGTTGATGATTATATCC	72hr.fu	NULL	49.4283	88.4991	-39.0708
112508	8	21	GCCUCUUCCAGAGAAUGUCtt	TOP1	7150	NM_003286	GCCUCUUCCAGAGAAUGUC	GACATTCTCTGGAAGAGGC	72hr.fu	NULL	63.4193	95.5471	-32.1278
112507	12	6	CGAAAAGAGGAAAAGGUUCtt	TOP1	7150	NM_003286	CGAAAAGAGGAAAAGGUUC	GAACCTTTTCCTCTTTTCG	72hr.fu	NULL	64.4688	89.7482	-25.2794
112509	8	12	GGAUAUAAUCAUCAACUGUtt	TOP1	7150	NM_003286	GGAUAUAAUCAUCAACUGU	ACAGTTGATGATTATATCC	72hr.fu	WT	73.0645	88.1204	-15.0559
112507	12	6	CGAAAAGAGGAAAAGGUUCtt	TOP1	7150	NM_003286	CGAAAAGAGGAAAAGGUUC	GAACCTTTTCCTCTTTTCG	72hr.fu	WT	76.4159	84.9345	-8.51858
112508	8	21	GCCUCUUCCAGAGAAUGUCtt	TOP1	7150	NM_003286	GCCUCUUCCAGAGAAUGUC	GACATTCTCTGGAAGAGGC	72hr.fu	WT	83.9314	91.9114	-7.97997
29533	8	15	GGAGAAAGAGAUUCCUAUUtt	TRIAP1	51499	NM_016399	GGAGAAAGAGAUUCCUAUU	AATAGGAATCTCTTTCTCC	48hr.fu	R273H	92.4778	91.8067	0.671099
112150	10	17	GGAAUUAAGAUACUUGGAAtt	TRIAP1	51499	NM_016399	GGAAUUAAGAUACUUGGAA	TTCCAAGTATCTTAATTCC	48hr.fu	R273H	86.7282	81.7185	5.00965
112149	7	12	GGACUCUGGAUUUUUGUCAtt	TRIAP1	51499	NM_016399	GGACUCUGGAUUUUUGUCA	TGACAAAAATCCAGAGTCC	48hr.fu	R273H	90.3863	81.5724	8.814
112150	10	17	GGAAUUAAGAUACUUGGAAtt	TRIAP1	51499	NM_016399	GGAAUUAAGAUACUUGGAA	TTCCAAGTATCTTAATTCC	48hr.fu	NULL	88.735	95.8024	-7.0674
29533	8	15	GGAGAAAGAGAUUCCUAUUtt	TRIAP1	51499	NM_016399	GGAGAAAGAGAUUCCUAUU	AATAGGAATCTCTTTCTCC	48hr.fu	NULL	94.1554	96.5329	-2.37748
112149	7	12	GGACUCUGGAUUUUUGUCAtt	TRIAP1	51499	NM_016399	GGACUCUGGAUUUUUGUCA	TGACAAAAATCCAGAGTCC	48hr.fu	NULL	95.3629	95.0471	0.315776
112150	10	17	GGAAUUAAGAUACUUGGAAtt	TRIAP1	51499	NM_016399	GGAAUUAAGAUACUUGGAA	TTCCAAGTATCTTAATTCC	48hr.fu	WT	92.4904	89.1459	3.3445
29533	8	15	GGAGAAAGAGAUUCCUAUUtt	TRIAP1	51499	NM_016399	GGAGAAAGAGAUUCCUAUU	AATAGGAATCTCTTTCTCC	48hr.fu	WT	96.923	91.9733	4.94962
112149	7	12	GGACUCUGGAUUUUUGUCAtt	TRIAP1	51499	NM_016399	GGACUCUGGAUUUUUGUCA	TGACAAAAATCCAGAGTCC	48hr.fu	WT	92.6426	85.6731	6.96944
s28220	16	7	CUGGUUCGCCGAGAAAUUUtt	TRIAP1	51499	NM_016399	CUGGUUCGCCGAGAAAUUU	AAATTTCTCGGCGAACCAG	48hr.primary	R273H	86.9997	102.94	-15.9399
s28221	16	7	AACUAACUCUGUGAACAUAtt	TRIAP1	51499	NM_016399	AACUAACUCUGUGAACAUA	TATGTTCACAGAGTTAGTT	48hr.primary	R273H	78.8812	87.3924	-8.51122
s28219	16	7	AGAGAUUCCUAUUGAAGGAtt	TRIAP1	51499	NM_016399	AGAGAUUCCUAUUGAAGGA	TCCTTCAATAGGAATCTCT	48hr.primary	R273H	95.4813	94.4202	1.06109
s28220	16	7	CUGGUUCGCCGAGAAAUUUtt	TRIAP1	51499	NM_016399	CUGGUUCGCCGAGAAAUUU	AAATTTCTCGGCGAACCAG	48hr.primary	NULL	93.9695	123.168	-29.1989
s28221	16	7	AACUAACUCUGUGAACAUAtt	TRIAP1	51499	NM_016399	AACUAACUCUGUGAACAUA	TATGTTCACAGAGTTAGTT	48hr.primary	NULL	79.7985	98.371	-18.5725
s28219	16	7	AGAGAUUCCUAUUGAAGGAtt	TRIAP1	51499	NM_016399	AGAGAUUCCUAUUGAAGGA	TCCTTCAATAGGAATCTCT	48hr.primary	NULL	118.273	109.19	9.08304
s28219	16	7	AGAGAUUCCUAUUGAAGGAtt	TRIAP1	51499	NM_016399	AGAGAUUCCUAUUGAAGGA	TCCTTCAATAGGAATCTCT	48hr.primary	WT	98.1573	100.315	-2.15794
s28221	16	7	AACUAACUCUGUGAACAUAtt	TRIAP1	51499	NM_016399	AACUAACUCUGUGAACAUA	TATGTTCACAGAGTTAGTT	48hr.primary	WT	81.0942	81.6186	-0.524343
s28220	16	7	CUGGUUCGCCGAGAAAUUUtt	TRIAP1	51499	NM_016399	CUGGUUCGCCGAGAAAUUU	AAATTTCTCGGCGAACCAG	48hr.primary	WT	89.5385	85.8325	3.70604
112150	10	17	GGAAUUAAGAUACUUGGAAtt	TRIAP1	51499	NM_016399	GGAAUUAAGAUACUUGGAA	TTCCAAGTATCTTAATTCC	72hr.fu	R273H	67.8808	100.152	-32.2711
29533	8	15	GGAGAAAGAGAUUCCUAUUtt	TRIAP1	51499	NM_016399	GGAGAAAGAGAUUCCUAUU	AATAGGAATCTCTTTCTCC	72hr.fu	R273H	75.0737	97.8153	-22.7415
112149	7	12	GGACUCUGGAUUUUUGUCAtt	TRIAP1	51499	NM_016399	GGACUCUGGAUUUUUGUCA	TGACAAAAATCCAGAGTCC	72hr.fu	R273H	78.2353	99.5018	-21.2666
29533	8	15	GGAGAAAGAGAUUCCUAUUtt	TRIAP1	51499	NM_016399	GGAGAAAGAGAUUCCUAUU	AATAGGAATCTCTTTCTCC	72hr.fu	NULL	89.2267	92.8537	-3.62699
112149	7	12	GGACUCUGGAUUUUUGUCAtt	TRIAP1	51499	NM_016399	GGACUCUGGAUUUUUGUCA	TGACAAAAATCCAGAGTCC	72hr.fu	NULL	89.4236	91.6199	-2.19627
112150	10	17	GGAAUUAAGAUACUUGGAAtt	TRIAP1	51499	NM_016399	GGAAUUAAGAUACUUGGAA	TTCCAAGTATCTTAATTCC	72hr.fu	NULL	95.652	90.282	5.36993
112150	10	17	GGAAUUAAGAUACUUGGAAtt	TRIAP1	51499	NM_016399	GGAAUUAAGAUACUUGGAA	TTCCAAGTATCTTAATTCC	72hr.fu	WT	88.8721	93.5975	-4.72537
112149	7	12	GGACUCUGGAUUUUUGUCAtt	TRIAP1	51499	NM_016399	GGACUCUGGAUUUUUGUCA	TGACAAAAATCCAGAGTCC	72hr.fu	WT	96.4699	88.4284	8.04154
29533	8	15	GGAGAAAGAGAUUCCUAUUtt	TRIAP1	51499	NM_016399	GGAGAAAGAGAUUCCUAUU	AATAGGAATCTCTTTCTCC	72hr.fu	WT	96.2984	83.86	12.4384
12185	13	4	GGUGUCUGACGUACAGAAGtt	TRIM28	10155	NM_005762	GGUGUCUGACGUACAGAAG	CTTCTGTACGTCAGACACC	48hr.fu	R273H	78.7217	90.0106	-11.2889
12280	14	4	GGAGCACAUUCUGCGCUUUtt	TRIM28	10155	NM_005762	GGAGCACAUUCUGCGCUUU	AAAGCGCAGAATGTGCTCC	48hr.fu	R273H	93.9785	100.494	-6.51508
12371	11	6	GGAGAUGAUCCCUACUCAAtt	TRIM28	10155	NM_005762	GGAGAUGAUCCCUACUCAA	TTGAGTAGGGATCATCTCC	48hr.fu	R273H	62.5317	52.3585	10.1733
12185	13	4	GGUGUCUGACGUACAGAAGtt	TRIM28	10155	NM_005762	GGUGUCUGACGUACAGAAG	CTTCTGTACGTCAGACACC	48hr.fu	NULL	81.011	89.549	-8.53796
12371	11	6	GGAGAUGAUCCCUACUCAAtt	TRIM28	10155	NM_005762	GGAGAUGAUCCCUACUCAA	TTGAGTAGGGATCATCTCC	48hr.fu	NULL	63.0347	53.6658	9.36892
12280	14	4	GGAGCACAUUCUGCGCUUUtt	TRIM28	10155	NM_005762	GGAGCACAUUCUGCGCUUU	AAAGCGCAGAATGTGCTCC	48hr.fu	NULL	106.972	95.4563	11.5162
12185	13	4	GGUGUCUGACGUACAGAAGtt	TRIM28	10155	NM_005762	GGUGUCUGACGUACAGAAG	CTTCTGTACGTCAGACACC	48hr.fu	WT	73.7296	85.19	-11.4604
12280	14	4	GGAGCACAUUCUGCGCUUUtt	TRIM28	10155	NM_005762	GGAGCACAUUCUGCGCUUU	AAAGCGCAGAATGTGCTCC	48hr.fu	WT	88.5662	97.73	-9.16373
12371	11	6	GGAGAUGAUCCCUACUCAAtt	TRIM28	10155	NM_005762	GGAGAUGAUCCCUACUCAA	TTGAGTAGGGATCATCTCC	48hr.fu	WT	55.7447	45.9831	9.7616
s19780	1	13	GCAACAUUGCAGAAGAGCAtt	TRIM28	10155	NM_005762	GCAACAUUGCAGAAGAGCA	TGCTCTTCTGCAATGTTGC	48hr.primary	R273H	100.705	111.524	-10.8189
s19779	1	13	GGCCCUAUUCUGUCACGAAtt	TRIM28	10155	NM_005762	GGCCCUAUUCUGUCACGAA	TTCGTGACAGAATAGGGCC	48hr.primary	R273H	92.7938	97.4164	-4.62252
s19778	1	13	GCGGAAAUGUGAGCGUGUAtt	TRIM28	10155	NM_005762	GCGGAAAUGUGAGCGUGUA	TACACGCTCACATTTCCGC	48hr.primary	R273H	120.433	105.859	14.5737
s19780	1	13	GCAACAUUGCAGAAGAGCAtt	TRIM28	10155	NM_005762	GCAACAUUGCAGAAGAGCA	TGCTCTTCTGCAATGTTGC	48hr.primary	NULL	91.7413	107.311	-15.5693
s19779	1	13	GGCCCUAUUCUGUCACGAAtt	TRIM28	10155	NM_005762	GGCCCUAUUCUGUCACGAA	TTCGTGACAGAATAGGGCC	48hr.primary	NULL	98.1104	100.404	-2.2932
s19778	1	13	GCGGAAAUGUGAGCGUGUAtt	TRIM28	10155	NM_005762	GCGGAAAUGUGAGCGUGUA	TACACGCTCACATTTCCGC	48hr.primary	NULL	109.726	93.7221	16.0043
s19780	1	13	GCAACAUUGCAGAAGAGCAtt	TRIM28	10155	NM_005762	GCAACAUUGCAGAAGAGCA	TGCTCTTCTGCAATGTTGC	48hr.primary	WT	83.9084	92.0436	-8.13514
s19779	1	13	GGCCCUAUUCUGUCACGAAtt	TRIM28	10155	NM_005762	GGCCCUAUUCUGUCACGAA	TTCGTGACAGAATAGGGCC	48hr.primary	WT	93.5997	92.5144	1.08533
s19778	1	13	GCGGAAAUGUGAGCGUGUAtt	TRIM28	10155	NM_005762	GCGGAAAUGUGAGCGUGUA	TACACGCTCACATTTCCGC	48hr.primary	WT	84.0665	81.5474	2.51913
12280	14	4	GGAGCACAUUCUGCGCUUUtt	TRIM28	10155	NM_005762	GGAGCACAUUCUGCGCUUU	AAAGCGCAGAATGTGCTCC	72hr.fu	R273H	87.3378	110.434	-23.0966
12185	13	4	GGUGUCUGACGUACAGAAGtt	TRIM28	10155	NM_005762	GGUGUCUGACGUACAGAAG	CTTCTGTACGTCAGACACC	72hr.fu	R273H	83.9582	94.6114	-10.6533
12371	11	6	GGAGAUGAUCCCUACUCAAtt	TRIM28	10155	NM_005762	GGAGAUGAUCCCUACUCAA	TTGAGTAGGGATCATCTCC	72hr.fu	R273H	68.9688	60.777	8.19181
12185	13	4	GGUGUCUGACGUACAGAAGtt	TRIM28	10155	NM_005762	GGUGUCUGACGUACAGAAG	CTTCTGTACGTCAGACACC	72hr.fu	NULL	72.8827	87.6964	-14.8137
12280	14	4	GGAGCACAUUCUGCGCUUUtt	TRIM28	10155	NM_005762	GGAGCACAUUCUGCGCUUU	AAAGCGCAGAATGTGCTCC	72hr.fu	NULL	97.077	90.6869	6.39009
12371	11	6	GGAGAUGAUCCCUACUCAAtt	TRIM28	10155	NM_005762	GGAGAUGAUCCCUACUCAA	TTGAGTAGGGATCATCTCC	72hr.fu	NULL	72.309	60.9238	11.3852
12185	13	4	GGUGUCUGACGUACAGAAGtt	TRIM28	10155	NM_005762	GGUGUCUGACGUACAGAAG	CTTCTGTACGTCAGACACC	72hr.fu	WT	55.0239	92.4699	-37.446
12371	11	6	GGAGAUGAUCCCUACUCAAtt	TRIM28	10155	NM_005762	GGAGAUGAUCCCUACUCAA	TTGAGTAGGGATCATCTCC	72hr.fu	WT	59.4982	66.7251	-7.22693
12280	14	4	GGAGCACAUUCUGCGCUUUtt	TRIM28	10155	NM_005762	GGAGCACAUUCUGCGCUUU	AAAGCGCAGAATGTGCTCC	72hr.fu	WT	93.2863	97.3884	-4.10211
104828	15	17	GCUCAUCGGAGAGCUCUAUtt	UBE2H	7328	NM_003344	GCUCAUCGGAGAGCUCUAU	ATAGAGCTCTCCGATGAGC	48hr.fu	R273H	87.7322	82.0687	5.66353
104831	3	8	CCAUGAGAAGCAGACUAUAtt	UBE2H	7328	NM_003344	CCAUGAGAAGCAGACUAUA	TATAGTCTGCTTCTCATGG	48hr.fu	R273H	100.553	94.0409	6.51233
104824	14	13	CCUACCUGAUAAAUACCCUtt	UBE2H	7328	NM_003344	CCUACCUGAUAAAUACCCU	AGGGTATTTATCAGGTAGG	48hr.fu	R273H	107.615	96.2912	11.3234
104828	15	17	GCUCAUCGGAGAGCUCUAUtt	UBE2H	7328	NM_003344	GCUCAUCGGAGAGCUCUAU	ATAGAGCTCTCCGATGAGC	48hr.fu	NULL	71.5625	80.7178	-9.15533
104831	3	8	CCAUGAGAAGCAGACUAUAtt	UBE2H	7328	NM_003344	CCAUGAGAAGCAGACUAUA	TATAGTCTGCTTCTCATGG	48hr.fu	NULL	94.3527	90.3329	4.01986
104824	14	13	CCUACCUGAUAAAUACCCUtt	UBE2H	7328	NM_003344	CCUACCUGAUAAAUACCCU	AGGGTATTTATCAGGTAGG	48hr.fu	NULL	111.224	97.8375	13.3866
104828	15	17	GCUCAUCGGAGAGCUCUAUtt	UBE2H	7328	NM_003344	GCUCAUCGGAGAGCUCUAU	ATAGAGCTCTCCGATGAGC	48hr.fu	WT	77.3422	94.7279	-17.3857
104831	3	8	CCAUGAGAAGCAGACUAUAtt	UBE2H	7328	NM_003344	CCAUGAGAAGCAGACUAUA	TATAGTCTGCTTCTCATGG	48hr.fu	WT	87.6118	91.3146	-3.70277
104824	14	13	CCUACCUGAUAAAUACCCUtt	UBE2H	7328	NM_003344	CCUACCUGAUAAAUACCCU	AGGGTATTTATCAGGTAGG	48hr.fu	WT	108.854	102.037	6.81695
s14586	13	4	CUACCUGAUAAAUACCCUUtt	UBE2H	7328	NM_003344	CUACCUGAUAAAUACCCUU	AAGGGTATTTATCAGGTAG	48hr.primary	R273H	89.2023	95.6276	-6.42536
s14587	13	4	GGCGGAGUAUGGAAAGUUAtt	UBE2H	7328	NM_003344	GGCGGAGUAUGGAAAGUUA	TAACTTTCCATACTCCGCC	48hr.primary	R273H	95.8179	87.6314	8.18655
s14588	13	4	GAAGUUUUAUGGACCACAAtt	UBE2H	7328	NM_003344	GAAGUUUUAUGGACCACAA	TTGTGGTCCATAAAACTTC	48hr.primary	R273H	100.692	86.5201	14.1722
s14586	13	4	CUACCUGAUAAAUACCCUUtt	UBE2H	7328	NM_003344	CUACCUGAUAAAUACCCUU	AAGGGTATTTATCAGGTAG	48hr.primary	NULL	86.2587	95.1397	-8.88096
s14588	13	4	GAAGUUUUAUGGACCACAAtt	UBE2H	7328	NM_003344	GAAGUUUUAUGGACCACAA	TTGTGGTCCATAAAACTTC	48hr.primary	NULL	100.953	105.273	-4.3199
s14587	13	4	GGCGGAGUAUGGAAAGUUAtt	UBE2H	7328	NM_003344	GGCGGAGUAUGGAAAGUUA	TAACTTTCCATACTCCGCC	48hr.primary	NULL	111.62	98.5134	13.1064
s14586	13	4	CUACCUGAUAAAUACCCUUtt	UBE2H	7328	NM_003344	CUACCUGAUAAAUACCCUU	AAGGGTATTTATCAGGTAG	48hr.primary	WT	70.728	99.9802	-29.2522
s14587	13	4	GGCGGAGUAUGGAAAGUUAtt	UBE2H	7328	NM_003344	GGCGGAGUAUGGAAAGUUA	TAACTTTCCATACTCCGCC	48hr.primary	WT	102.155	102.425	-0.270674
s14588	13	4	GAAGUUUUAUGGACCACAAtt	UBE2H	7328	NM_003344	GAAGUUUUAUGGACCACAA	TTGTGGTCCATAAAACTTC	48hr.primary	WT	102.983	101.739	1.24346
104824	14	13	CCUACCUGAUAAAUACCCUtt	UBE2H	7328	NM_003344	CCUACCUGAUAAAUACCCU	AGGGTATTTATCAGGTAGG	72hr.fu	R273H	82.807	115.306	-32.4991
104828	15	17	GCUCAUCGGAGAGCUCUAUtt	UBE2H	7328	NM_003344	GCUCAUCGGAGAGCUCUAU	ATAGAGCTCTCCGATGAGC	72hr.fu	R273H	68.3098	100.519	-32.2096
104831	3	8	CCAUGAGAAGCAGACUAUAtt	UBE2H	7328	NM_003344	CCAUGAGAAGCAGACUAUA	TATAGTCTGCTTCTCATGG	72hr.fu	R273H	97.3711	100.89	-3.51891
104828	15	17	GCUCAUCGGAGAGCUCUAUtt	UBE2H	7328	NM_003344	GCUCAUCGGAGAGCUCUAU	ATAGAGCTCTCCGATGAGC	72hr.fu	NULL	61.6765	89.4452	-27.7687
104824	14	13	CCUACCUGAUAAAUACCCUtt	UBE2H	7328	NM_003344	CCUACCUGAUAAAUACCCU	AGGGTATTTATCAGGTAGG	72hr.fu	NULL	98.9558	95.3744	3.58135
104831	3	8	CCAUGAGAAGCAGACUAUAtt	UBE2H	7328	NM_003344	CCAUGAGAAGCAGACUAUA	TATAGTCTGCTTCTCATGG	72hr.fu	NULL	109.107	100.475	8.63183
104831	3	8	CCAUGAGAAGCAGACUAUAtt	UBE2H	7328	NM_003344	CCAUGAGAAGCAGACUAUA	TATAGTCTGCTTCTCATGG	72hr.fu	WT	83.0828	102.637	-19.5543
104828	15	17	GCUCAUCGGAGAGCUCUAUtt	UBE2H	7328	NM_003344	GCUCAUCGGAGAGCUCUAU	ATAGAGCTCTCCGATGAGC	72hr.fu	WT	82.5387	92.9862	-10.4474
104824	14	13	CCUACCUGAUAAAUACCCUtt	UBE2H	7328	NM_003344	CCUACCUGAUAAAUACCCU	AGGGTATTTATCAGGTAGG	72hr.fu	WT	99.8561	95.1042	4.75187
216491	6	12	GGCUCUAUGACAUCCGCAUtt	WDTC1	23038	NM_015023	GGCUCUAUGACAUCCGCAU	ATGCGGATGTCATAGAGCC	48hr.fu	R273H	82.3747	83.6541	-1.27943
216490	12	14	CCAUCCACAUGUUUGGAGAtt	WDTC1	23038	NM_015023	CCAUCCACAUGUUUGGAGA	TCTCCAAACATGTGGATGG	48hr.fu	R273H	87.8351	86.3794	1.45569
216489	1	8	GGGUGACGCAAUUGAUUAAtt	WDTC1	23038	NM_015023	GGGUGACGCAAUUGAUUAA	TTAATCAATTGCGTCACCC	48hr.fu	R273H	94.6592	91.5536	3.10552
216489	1	8	GGGUGACGCAAUUGAUUAAtt	WDTC1	23038	NM_015023	GGGUGACGCAAUUGAUUAA	TTAATCAATTGCGTCACCC	48hr.fu	NULL	94.851	99.0649	-4.21391
216491	6	12	GGCUCUAUGACAUCCGCAUtt	WDTC1	23038	NM_015023	GGCUCUAUGACAUCCGCAU	ATGCGGATGTCATAGAGCC	48hr.fu	NULL	105.734	96.4598	9.2746
216490	12	14	CCAUCCACAUGUUUGGAGAtt	WDTC1	23038	NM_015023	CCAUCCACAUGUUUGGAGA	TCTCCAAACATGTGGATGG	48hr.fu	NULL	108.028	96.1245	11.9037
216489	1	8	GGGUGACGCAAUUGAUUAAtt	WDTC1	23038	NM_015023	GGGUGACGCAAUUGAUUAA	TTAATCAATTGCGTCACCC	48hr.fu	WT	95.5122	96.1705	-0.658249
216490	12	14	CCAUCCACAUGUUUGGAGAtt	WDTC1	23038	NM_015023	CCAUCCACAUGUUUGGAGA	TCTCCAAACATGTGGATGG	48hr.fu	WT	95.3065	89.9761	5.3304
216491	6	12	GGCUCUAUGACAUCCGCAUtt	WDTC1	23038	NM_015023	GGCUCUAUGACAUCCGCAU	ATGCGGATGTCATAGAGCC	48hr.fu	WT	110.613	92.2217	18.3911
s22890	16	15	ACAUCCGCAUGAUCCAUAAtt	WDTC1	23038	NM_015023	ACAUCCGCAUGAUCCAUAA	TTATGGATCATGCGGATGT	48hr.primary	R273H	74.2576	82.6353	-8.3777
s22892	16	15	CCACCACGGAUAUCAAAGAtt	WDTC1	23038	NM_015023	CCACCACGGAUAUCAAAGA	TCTTTGATATCCGTGGTGG	48hr.primary	R273H	89.9522	90.7563	-0.804143
s22891	16	15	GGAGCGAAGCUACGACUAUtt	WDTC1	23038	NM_015023	GGAGCGAAGCUACGACUAU	ATAGTCGTAGCTTCGCTCC	48hr.primary	R273H	104.61	85.2781	19.3314
s22892	16	15	CCACCACGGAUAUCAAAGAtt	WDTC1	23038	NM_015023	CCACCACGGAUAUCAAAGA	TCTTTGATATCCGTGGTGG	48hr.primary	NULL	76.7199	98.4182	-21.6983
s22890	16	15	ACAUCCGCAUGAUCCAUAAtt	WDTC1	23038	NM_015023	ACAUCCGCAUGAUCCAUAA	TTATGGATCATGCGGATGT	48hr.primary	NULL	59.2656	76.3097	-17.044
s22891	16	15	GGAGCGAAGCUACGACUAUtt	WDTC1	23038	NM_015023	GGAGCGAAGCUACGACUAU	ATAGTCGTAGCTTCGCTCC	48hr.primary	NULL	103.87	88.8923	14.9777
s22891	16	15	GGAGCGAAGCUACGACUAUtt	WDTC1	23038	NM_015023	GGAGCGAAGCUACGACUAU	ATAGTCGTAGCTTCGCTCC	48hr.primary	WT	93.899	104.341	-10.4421
s22892	16	15	CCACCACGGAUAUCAAAGAtt	WDTC1	23038	NM_015023	CCACCACGGAUAUCAAAGA	TCTTTGATATCCGTGGTGG	48hr.primary	WT	85.4007	95.5724	-10.1716
s22890	16	15	ACAUCCGCAUGAUCCAUAAtt	WDTC1	23038	NM_015023	ACAUCCGCAUGAUCCAUAA	TTATGGATCATGCGGATGT	48hr.primary	WT	83.0469	89.5438	-6.49685
216489	1	8	GGGUGACGCAAUUGAUUAAtt	WDTC1	23038	NM_015023	GGGUGACGCAAUUGAUUAA	TTAATCAATTGCGTCACCC	72hr.fu	R273H	83.661	108.428	-24.7671
216491	6	12	GGCUCUAUGACAUCCGCAUtt	WDTC1	23038	NM_015023	GGCUCUAUGACAUCCGCAU	ATGCGGATGTCATAGAGCC	72hr.fu	R273H	79.0741	102.759	-23.6851
216490	12	14	CCAUCCACAUGUUUGGAGAtt	WDTC1	23038	NM_015023	CCAUCCACAUGUUUGGAGA	TCTCCAAACATGTGGATGG	72hr.fu	R273H	88.5673	103.173	-14.6052
216491	6	12	GGCUCUAUGACAUCCGCAUtt	WDTC1	23038	NM_015023	GGCUCUAUGACAUCCGCAU	ATGCGGATGTCATAGAGCC	72hr.fu	NULL	89.911	95.312	-5.40093
216489	1	8	GGGUGACGCAAUUGAUUAAtt	WDTC1	23038	NM_015023	GGGUGACGCAAUUGAUUAA	TTAATCAATTGCGTCACCC	72hr.fu	NULL	99.5759	97.6376	1.9383
216490	12	14	CCAUCCACAUGUUUGGAGAtt	WDTC1	23038	NM_015023	CCAUCCACAUGUUUGGAGA	TCTCCAAACATGTGGATGG	72hr.fu	NULL	102.49	86.0649	16.4246
216489	1	8	GGGUGACGCAAUUGAUUAAtt	WDTC1	23038	NM_015023	GGGUGACGCAAUUGAUUAA	TTAATCAATTGCGTCACCC	72hr.fu	WT	89.5337	97.9685	-8.43479
216490	12	14	CCAUCCACAUGUUUGGAGAtt	WDTC1	23038	NM_015023	CCAUCCACAUGUUUGGAGA	TCTCCAAACATGTGGATGG	72hr.fu	WT	97.8509	93.1229	4.728
216491	6	12	GGCUCUAUGACAUCCGCAUtt	WDTC1	23038	NM_015023	GGCUCUAUGACAUCCGCAU	ATGCGGATGTCATAGAGCC	72hr.fu	WT	96.8517	88.5483	8.30343
12413	15	3	GGAUAUGUCAGCAUAUGUGtt	YEATS4	8089	NM_006530	GGAUAUGUCAGCAUAUGUG	CACATATGCTGACATATCC	48hr.fu	R273H	97.9805	97.4972	0.483294
12601	2	11	GGAACUUCAUAUACAGCUGtt	YEATS4	8089	NM_006530	GGAACUUCAUAUACAGCUG	CAGCTGTATATGAAGTTCC	48hr.fu	R273H	96.7194	94.3728	2.34662
12509	8	17	GGAGAGAUUAAAAGCAAGUtt	YEATS4	8089	NM_006530	GGAGAGAUUAAAAGCAAGU	ACTTGCTTTTAATCTCTCC	48hr.fu	R273H	91.1287	85.2877	5.841
12413	15	3	GGAUAUGUCAGCAUAUGUGtt	YEATS4	8089	NM_006530	GGAUAUGUCAGCAUAUGUG	CACATATGCTGACATATCC	48hr.fu	NULL	88.0198	97.6389	-9.61915
12601	2	11	GGAACUUCAUAUACAGCUGtt	YEATS4	8089	NM_006530	GGAACUUCAUAUACAGCUG	CAGCTGTATATGAAGTTCC	48hr.fu	NULL	98.4963	96.4774	2.01887
12509	8	17	GGAGAGAUUAAAAGCAAGUtt	YEATS4	8089	NM_006530	GGAGAGAUUAAAAGCAAGU	ACTTGCTTTTAATCTCTCC	48hr.fu	NULL	94.7974	88.5775	6.21996
12509	8	17	GGAGAGAUUAAAAGCAAGUtt	YEATS4	8089	NM_006530	GGAGAGAUUAAAAGCAAGU	ACTTGCTTTTAATCTCTCC	48hr.fu	WT	69.9671	85.7264	-15.7594
12413	15	3	GGAUAUGUCAGCAUAUGUGtt	YEATS4	8089	NM_006530	GGAUAUGUCAGCAUAUGUG	CACATATGCTGACATATCC	48hr.fu	WT	92.5746	99.0224	-6.44781
12601	2	11	GGAACUUCAUAUACAGCUGtt	YEATS4	8089	NM_006530	GGAACUUCAUAUACAGCUG	CAGCTGTATATGAAGTTCC	48hr.fu	WT	98.542	95.8315	2.71053
s15614	14	3	GCAAGUCGUGAAACUAUAAtt	YEATS4	8089	NM_006530	GCAAGUCGUGAAACUAUAA	TTATAGTTTCACGACTTGC	48hr.primary	R273H	84.3298	90.3652	-6.03538
s15615	14	3	GAGUAAAGGGUGUUACUAUtt	YEATS4	8089	NM_006530	GAGUAAAGGGUGUUACUAU	ATAGTAACACCCTTTACTC	48hr.primary	R273H	94.4975	95.2367	-0.739204
s15613	14	3	CUUUAAGAGUUGUUACUAAtt	YEATS4	8089	NM_006530	CUUUAAGAGUUGUUACUAA	TTAGTAACAACTCTTAAAG	48hr.primary	R273H	87.557	83.6558	3.90115
s15613	14	3	CUUUAAGAGUUGUUACUAAtt	YEATS4	8089	NM_006530	CUUUAAGAGUUGUUACUAA	TTAGTAACAACTCTTAAAG	48hr.primary	NULL	86.2708	96.6989	-10.428
s15614	14	3	GCAAGUCGUGAAACUAUAAtt	YEATS4	8089	NM_006530	GCAAGUCGUGAAACUAUAA	TTATAGTTTCACGACTTGC	48hr.primary	NULL	92.7213	99.6895	-6.96818
s15615	14	3	GAGUAAAGGGUGUUACUAUtt	YEATS4	8089	NM_006530	GAGUAAAGGGUGUUACUAU	ATAGTAACACCCTTTACTC	48hr.primary	NULL	102.484	102.931	-0.446292
s15613	14	3	CUUUAAGAGUUGUUACUAAtt	YEATS4	8089	NM_006530	CUUUAAGAGUUGUUACUAA	TTAGTAACAACTCTTAAAG	48hr.primary	WT	71.2306	98.0357	-26.805
s15614	14	3	GCAAGUCGUGAAACUAUAAtt	YEATS4	8089	NM_006530	GCAAGUCGUGAAACUAUAA	TTATAGTTTCACGACTTGC	48hr.primary	WT	93.0541	95.3204	-2.26623
s15615	14	3	GAGUAAAGGGUGUUACUAUtt	YEATS4	8089	NM_006530	GAGUAAAGGGUGUUACUAU	ATAGTAACACCCTTTACTC	48hr.primary	WT	108.752	97.3069	11.4455
12509	8	17	GGAGAGAUUAAAAGCAAGUtt	YEATS4	8089	NM_006530	GGAGAGAUUAAAAGCAAGU	ACTTGCTTTTAATCTCTCC	72hr.fu	R273H	70.3159	101.112	-30.7959
12413	15	3	GGAUAUGUCAGCAUAUGUGtt	YEATS4	8089	NM_006530	GGAUAUGUCAGCAUAUGUG	CACATATGCTGACATATCC	72hr.fu	R273H	82.0168	106.063	-24.0459
12601	2	11	GGAACUUCAUAUACAGCUGtt	YEATS4	8089	NM_006530	GGAACUUCAUAUACAGCUG	CAGCTGTATATGAAGTTCC	72hr.fu	R273H	99.0946	107.053	-7.95839
12509	8	17	GGAGAGAUUAAAAGCAAGUtt	YEATS4	8089	NM_006530	GGAGAGAUUAAAAGCAAGU	ACTTGCTTTTAATCTCTCC	72hr.fu	NULL	75.0363	94.7381	-19.7018
12601	2	11	GGAACUUCAUAUACAGCUGtt	YEATS4	8089	NM_006530	GGAACUUCAUAUACAGCUG	CAGCTGTATATGAAGTTCC	72hr.fu	NULL	95.8737	94.3473	1.52641
12413	15	3	GGAUAUGUCAGCAUAUGUGtt	YEATS4	8089	NM_006530	GGAUAUGUCAGCAUAUGUG	CACATATGCTGACATATCC	72hr.fu	NULL	97.301	90.1834	7.11752
12509	8	17	GGAGAGAUUAAAAGCAAGUtt	YEATS4	8089	NM_006530	GGAGAGAUUAAAAGCAAGU	ACTTGCTTTTAATCTCTCC	72hr.fu	WT	72.1578	91.9097	-19.7519
12413	15	3	GGAUAUGUCAGCAUAUGUGtt	YEATS4	8089	NM_006530	GGAUAUGUCAGCAUAUGUG	CACATATGCTGACATATCC	72hr.fu	WT	91.1761	94.2419	-3.06583
12601	2	11	GGAACUUCAUAUACAGCUGtt	YEATS4	8089	NM_006530	GGAACUUCAUAUACAGCUG	CAGCTGTATATGAAGTTCC	72hr.fu	WT	98.5581	90.5956	7.96253
42123	13	7	GGAGGUCCGACUUCCAAUGtt	ZNF512B	57473	NM_020713	GGAGGUCCGACUUCCAAUG	CATTGGAAGTCGGACCTCC	48hr.fu	R273H	81.019	87.5142	-6.49522
42275	14	19	CGAAAAUGGGAUGCACUUUtt	ZNF512B	57473	NM_020713	CGAAAAUGGGAUGCACUUU	AAAGTGCATCCCATTTTCG	48hr.fu	R273H	96.5402	79.2792	17.261
42123	13	7	GGAGGUCCGACUUCCAAUGtt	ZNF512B	57473	NM_020713	GGAGGUCCGACUUCCAAUG	CATTGGAAGTCGGACCTCC	48hr.fu	NULL	94.981	90.7877	4.1933
42275	14	19	CGAAAAUGGGAUGCACUUUtt	ZNF512B	57473	NM_020713	CGAAAAUGGGAUGCACUUU	AAAGTGCATCCCATTTTCG	48hr.fu	NULL	92.7436	82.5483	10.1953
42123	13	7	GGAGGUCCGACUUCCAAUGtt	ZNF512B	57473	NM_020713	GGAGGUCCGACUUCCAAUG	CATTGGAAGTCGGACCTCC	48hr.fu	WT	97.6753	95.493	2.18228
42275	14	19	CGAAAAUGGGAUGCACUUUtt	ZNF512B	57473	NM_020713	CGAAAAUGGGAUGCACUUU	AAAGTGCATCCCATTTTCG	48hr.fu	WT	109.758	92.7034	17.0544
s33104	1	16	GCCCAUUGCUAUCAGCAGAtt	ZNF512B	57473	NM_020713	GCCCAUUGCUAUCAGCAGA	TCTGCTGATAGCAATGGGC	48hr.primary	R273H	82.0348	102.558	-20.5233
s33103	1	16	GCAGAGAACUGGUUCCGAAtt	ZNF512B	57473	NM_020713	GCAGAGAACUGGUUCCGAA	TTCGGAACCAGTTCTCTGC	48hr.primary	R273H	88.8071	104.372	-15.5651
s33105	1	16	GCAUCUACGGGCUCAAGUAtt	ZNF512B	57473	NM_020713	GCAUCUACGGGCUCAAGUA	TACTTGAGCCCGTAGATGC	48hr.primary	R273H	98.9057	97.3246	1.58108
s33104	1	16	GCCCAUUGCUAUCAGCAGAtt	ZNF512B	57473	NM_020713	GCCCAUUGCUAUCAGCAGA	TCTGCTGATAGCAATGGGC	48hr.primary	NULL	72.8895	96.2566	-23.3671
s33103	1	16	GCAGAGAACUGGUUCCGAAtt	ZNF512B	57473	NM_020713	GCAGAGAACUGGUUCCGAA	TTCGGAACCAGTTCTCTGC	48hr.primary	NULL	90.6473	93.3974	-2.7501
s33105	1	16	GCAUCUACGGGCUCAAGUAtt	ZNF512B	57473	NM_020713	GCAUCUACGGGCUCAAGUA	TACTTGAGCCCGTAGATGC	48hr.primary	NULL	98.0287	99.5445	-1.51577
s33104	1	16	GCCCAUUGCUAUCAGCAGAtt	ZNF512B	57473	NM_020713	GCCCAUUGCUAUCAGCAGA	TCTGCTGATAGCAATGGGC	48hr.primary	WT	79.5195	101.104	-21.5845
s33103	1	16	GCAGAGAACUGGUUCCGAAtt	ZNF512B	57473	NM_020713	GCAGAGAACUGGUUCCGAA	TTCGGAACCAGTTCTCTGC	48hr.primary	WT	84.749	93.8411	-9.09214
s33105	1	16	GCAUCUACGGGCUCAAGUAtt	ZNF512B	57473	NM_020713	GCAUCUACGGGCUCAAGUA	TACTTGAGCCCGTAGATGC	48hr.primary	WT	99.5817	106.481	-6.89974
42123	13	7	GGAGGUCCGACUUCCAAUGtt	ZNF512B	57473	NM_020713	GGAGGUCCGACUUCCAAUG	CATTGGAAGTCGGACCTCC	72hr.fu	R273H	75.5321	96.5686	-21.0365
42275	14	19	CGAAAAUGGGAUGCACUUUtt	ZNF512B	57473	NM_020713	CGAAAAUGGGAUGCACUUU	AAAGTGCATCCCATTTTCG	72hr.fu	R273H	94.8484	86.382	8.46634
42123	13	7	GGAGGUCCGACUUCCAAUGtt	ZNF512B	57473	NM_020713	GGAGGUCCGACUUCCAAUG	CATTGGAAGTCGGACCTCC	72hr.fu	NULL	85.3912	89.4507	-4.05957
42275	14	19	CGAAAAUGGGAUGCACUUUtt	ZNF512B	57473	NM_020713	CGAAAAUGGGAUGCACUUU	AAAGTGCATCCCATTTTCG	72hr.fu	NULL	104.022	92.3914	11.631
42123	13	7	GGAGGUCCGACUUCCAAUGtt	ZNF512B	57473	NM_020713	GGAGGUCCGACUUCCAAUG	CATTGGAAGTCGGACCTCC	72hr.fu	WT	88.8941	88.4835	0.41063
42275	14	19	CGAAAAUGGGAUGCACUUUtt	ZNF512B	57473	NM_020713	CGAAAAUGGGAUGCACUUU	AAAGTGCATCCCATTTTCG	72hr.fu	WT	95.2299	89.8791	5.35078
264538	16	6	CCUUUAGAUAUCAUUACCAtt	ZNF780B	163131	NM_001005851	CCUUUAGAUAUCAUUACCA	TGGTAATGATATCTAAAGG	48hr.fu	R273H	79.8078	96.3291	-16.5213
264540	7	18	CAGCCUUCAGACAUCAGUAtt	ZNF780B	163131	NM_001005851	CAGCCUUCAGACAUCAGUA	TACTGATGTCTGAAGGCTG	48hr.fu	R273H	43.6569	44.0824	-0.425481
264539	10	11	UGCCUGCUUAUACUCAUGCtt	ZNF780B	163131	NM_001005851	UGCCUGCUUAUACUCAUGC	GCATGAGTATAAGCAGGCA	48hr.fu	R273H	77.9414	72.3999	5.54147
264538	16	6	CCUUUAGAUAUCAUUACCAtt	ZNF780B	163131	NM_001005851	CCUUUAGAUAUCAUUACCA	TGGTAATGATATCTAAAGG	48hr.fu	NULL	90.6973	99.0355	-8.33816
264540	7	18	CAGCCUUCAGACAUCAGUAtt	ZNF780B	163131	NM_001005851	CAGCCUUCAGACAUCAGUA	TACTGATGTCTGAAGGCTG	48hr.fu	NULL	40.5351	40.2578	0.27732
264539	10	11	UGCCUGCUUAUACUCAUGCtt	ZNF780B	163131	NM_001005851	UGCCUGCUUAUACUCAUGC	GCATGAGTATAAGCAGGCA	48hr.fu	NULL	97.0435	72.2064	24.8371
264539	10	11	UGCCUGCUUAUACUCAUGCtt	ZNF780B	163131	NM_001005851	UGCCUGCUUAUACUCAUGC	GCATGAGTATAAGCAGGCA	48hr.fu	WT	61.542	77.7961	-16.2541
264538	16	6	CCUUUAGAUAUCAUUACCAtt	ZNF780B	163131	NM_001005851	CCUUUAGAUAUCAUUACCA	TGGTAATGATATCTAAAGG	48hr.fu	WT	81.5253	97.7207	-16.1954
264540	7	18	CAGCCUUCAGACAUCAGUAtt	ZNF780B	163131	NM_001005851	CAGCCUUCAGACAUCAGUA	TACTGATGTCTGAAGGCTG	48hr.fu	WT	20.2563	19.6552	0.601101
s46428	1	2	GCUCGAACCUUGUUCAACAtt	ZNF780B	163131	NM_001005851	GCUCGAACCUUGUUCAACA	TGTTGAACAAGGTTCGAGC	48hr.primary	R273H	70.1987	90.0302	-19.8315
s46430	1	2	CCUGGAUUGUUGUAAGUAAtt	ZNF780B	163131	NM_001005851	CCUGGAUUGUUGUAAGUAA	TTACTTACAACAATCCAGG	48hr.primary	R273H	81.3003	97.0545	-15.7542
s46429	1	2	GGGAAGUCUUUUAAUCGUAtt	ZNF780B	163131	NM_001005851	GGGAAGUCUUUUAAUCGUA	TACGATTAAAAGACTTCCC	48hr.primary	R273H	97.8406	98.4831	-0.642504
s46428	1	2	GCUCGAACCUUGUUCAACAtt	ZNF780B	163131	NM_001005851	GCUCGAACCUUGUUCAACA	TGTTGAACAAGGTTCGAGC	48hr.primary	NULL	65.1785	75.4084	-10.2299
s46429	1	2	GGGAAGUCUUUUAAUCGUAtt	ZNF780B	163131	NM_001005851	GGGAAGUCUUUUAAUCGUA	TACGATTAAAAGACTTCCC	48hr.primary	NULL	94.3286	103.475	-9.14603
s46430	1	2	CCUGGAUUGUUGUAAGUAAtt	ZNF780B	163131	NM_001005851	CCUGGAUUGUUGUAAGUAA	TTACTTACAACAATCCAGG	48hr.primary	NULL	82.584	83.5561	-0.972077
s46429	1	2	GGGAAGUCUUUUAAUCGUAtt	ZNF780B	163131	NM_001005851	GGGAAGUCUUUUAAUCGUA	TACGATTAAAAGACTTCCC	48hr.primary	WT	96.2853	104.2	-7.91434
s46430	1	2	CCUGGAUUGUUGUAAGUAAtt	ZNF780B	163131	NM_001005851	CCUGGAUUGUUGUAAGUAA	TTACTTACAACAATCCAGG	48hr.primary	WT	84.7639	88.659	-3.89509
s46428	1	2	GCUCGAACCUUGUUCAACAtt	ZNF780B	163131	NM_001005851	GCUCGAACCUUGUUCAACA	TGTTGAACAAGGTTCGAGC	48hr.primary	WT	63.8222	63.8212	0.000962621
264540	7	18	CAGCCUUCAGACAUCAGUAtt	ZNF780B	163131	NM_001005851	CAGCCUUCAGACAUCAGUA	TACTGATGTCTGAAGGCTG	72hr.fu	R273H	41.6502	77.0212	-35.371
264538	16	6	CCUUUAGAUAUCAUUACCAtt	ZNF780B	163131	NM_001005851	CCUUUAGAUAUCAUUACCA	TGGTAATGATATCTAAAGG	72hr.fu	R273H	81.4623	98.4207	-16.9585
264539	10	11	UGCCUGCUUAUACUCAUGCtt	ZNF780B	163131	NM_001005851	UGCCUGCUUAUACUCAUGC	GCATGAGTATAAGCAGGCA	72hr.fu	R273H	72.4671	83.8726	-11.4055
264538	16	6	CCUUUAGAUAUCAUUACCAtt	ZNF780B	163131	NM_001005851	CCUUUAGAUAUCAUUACCA	TGGTAATGATATCTAAAGG	72hr.fu	NULL	83.435	101.04	-17.6048
264539	10	11	UGCCUGCUUAUACUCAUGCtt	ZNF780B	163131	NM_001005851	UGCCUGCUUAUACUCAUGC	GCATGAGTATAAGCAGGCA	72hr.fu	NULL	79.6288	92.6432	-13.0144
264540	7	18	CAGCCUUCAGACAUCAGUAtt	ZNF780B	163131	NM_001005851	CAGCCUUCAGACAUCAGUA	TACTGATGTCTGAAGGCTG	72hr.fu	NULL	44.0675	40.3037	3.76374
264538	16	6	CCUUUAGAUAUCAUUACCAtt	ZNF780B	163131	NM_001005851	CCUUUAGAUAUCAUUACCA	TGGTAATGATATCTAAAGG	72hr.fu	WT	77.6965	100.368	-22.6712
264539	10	11	UGCCUGCUUAUACUCAUGCtt	ZNF780B	163131	NM_001005851	UGCCUGCUUAUACUCAUGC	GCATGAGTATAAGCAGGCA	72hr.fu	WT	71.3257	84.8354	-13.5096
264540	7	18	CAGCCUUCAGACAUCAGUAtt	ZNF780B	163131	NM_001005851	CAGCCUUCAGACAUCAGUA	TACTGATGTCTGAAGGCTG	72hr.fu	WT	23.4116	19.828	3.58358

## Sheet: Gene Level
GeneID	Symbol	description	screen	cell.line	Drug Treated (Viability as Percentage of Negative Control)	Vehicle Only (Viability as Percentage of Negative Control)	Difference (drug treated minus vehicle only)
58	ACTA1	actin, alpha 1, skeletal muscle	48hr.fu	R273H	85.5288	77.9129	7.6159
58	ACTA1	actin, alpha 1, skeletal muscle	48hr.primary	R273H	87.6926	96.4894	-18.4081
58	ACTA1	actin, alpha 1, skeletal muscle	72hr.fu	R273H	83.2717	100.446	-17.1742
58	ACTA1	actin, alpha 1, skeletal muscle	48hr.fu	NULL	92.8323	80.2729	1.66759
58	ACTA1	actin, alpha 1, skeletal muscle	48hr.primary	NULL	88.5778	92.6488	1.20014
58	ACTA1	actin, alpha 1, skeletal muscle	72hr.fu	NULL	97.237	93.9466	-3.87734
58	ACTA1	actin, alpha 1, skeletal muscle	48hr.fu	WT	78.9422	86.5547	-7.61248
58	ACTA1	actin, alpha 1, skeletal muscle	48hr.primary	WT	76.7624	87.5876	-0.944528
58	ACTA1	actin, alpha 1, skeletal muscle	72hr.fu	WT	82.6332	90.9844	-10.3822
81792	ADAMTS12	ADAM metallopeptidase with thrombospondin type 1 motif, 12	48hr.fu	R273H	98.1545	98.502	5.18254
81792	ADAMTS12	ADAM metallopeptidase with thrombospondin type 1 motif, 12	48hr.primary	R273H	99.9415	97.9378	2.00367
81792	ADAMTS12	ADAM metallopeptidase with thrombospondin type 1 motif, 12	72hr.fu	R273H	88.7801	103.537	-9.19571
81792	ADAMTS12	ADAM metallopeptidase with thrombospondin type 1 motif, 12	48hr.fu	NULL	96.5497	99.9848	-1.61792
81792	ADAMTS12	ADAM metallopeptidase with thrombospondin type 1 motif, 12	48hr.primary	NULL	107.565	109.308	4.55448
81792	ADAMTS12	ADAM metallopeptidase with thrombospondin type 1 motif, 12	72hr.fu	NULL	93.1324	99.0136	-4.03942
81792	ADAMTS12	ADAM metallopeptidase with thrombospondin type 1 motif, 12	48hr.fu	WT	100.245	96.1602	7.80012
81792	ADAMTS12	ADAM metallopeptidase with thrombospondin type 1 motif, 12	48hr.primary	WT	95.2584	105.793	-14.7568
81792	ADAMTS12	ADAM metallopeptidase with thrombospondin type 1 motif, 12	72hr.fu	WT	88.9661	95.9153	-8.14642
57491	AHRR	aryl-hydrocarbon receptor repressor	48hr.fu	R273H	95.2183	97.7481	-2.52981
57491	AHRR	aryl-hydrocarbon receptor repressor	48hr.primary	R273H	81.7111	101.765	-14.4767
57491	AHRR	aryl-hydrocarbon receptor repressor	72hr.fu	R273H	88.0421	108.298	-14.4207
57491	AHRR	aryl-hydrocarbon receptor repressor	48hr.fu	NULL	102.828	96.3859	3.97666
57491	AHRR	aryl-hydrocarbon receptor repressor	48hr.primary	NULL	78.2857	89.6164	-11.3307
57491	AHRR	aryl-hydrocarbon receptor repressor	72hr.fu	NULL	94.698	98.782	4.0089
57491	AHRR	aryl-hydrocarbon receptor repressor	48hr.fu	WT	91.5908	95.8018	3.33909
57491	AHRR	aryl-hydrocarbon receptor repressor	48hr.primary	WT	78.2279	95.4782	-17.6352
57491	AHRR	aryl-hydrocarbon receptor repressor	72hr.fu	WT	94.9441	95.3142	-0.816336
383	ARG1	arginase, liver	48hr.fu	R273H	88.0345	93.1807	-5.14621
383	ARG1	arginase, liver	48hr.primary	R273H	97.1377	98.5225	0.37474
383	ARG1	arginase, liver	72hr.fu	R273H	74.5492	102.271	-27.2915
383	ARG1	arginase, liver	48hr.fu	NULL	83.5094	86.8996	-3.96933
383	ARG1	arginase, liver	48hr.primary	NULL	105.189	104.753	-10.8791
383	ARG1	arginase, liver	72hr.fu	NULL	77.8222	96.9316	-10.3789
383	ARG1	arginase, liver	48hr.fu	WT	73.8611	93.4836	-15.6233
383	ARG1	arginase, liver	48hr.primary	WT	80.4265	100.158	-25.1187
383	ARG1	arginase, liver	72hr.fu	WT	82.4934	94.7725	-7.70106
8289	ARID1A	AT rich interactive domain 1A (SWI-like)	48hr.fu	R273H	73.3936	84.9456	-11.552
8289	ARID1A	AT rich interactive domain 1A (SWI-like)	48hr.primary	R273H	84.9759	85.1973	-2.55168
8289	ARID1A	AT rich interactive domain 1A (SWI-like)	72hr.fu	R273H	66.7601	89.1608	-20.2041
8289	ARID1A	AT rich interactive domain 1A (SWI-like)	48hr.fu	NULL	77.378	94.5593	-7.07599
8289	ARID1A	AT rich interactive domain 1A (SWI-like)	48hr.primary	NULL	84.3589	86.6779	-2.319
8289	ARID1A	AT rich interactive domain 1A (SWI-like)	72hr.fu	NULL	70.4834	96.9298	-24.5227
8289	ARID1A	AT rich interactive domain 1A (SWI-like)	48hr.fu	WT	62.0724	79.3049	-6.87151
8289	ARID1A	AT rich interactive domain 1A (SWI-like)	48hr.primary	WT	79.4507	90.1701	-10.0174
8289	ARID1A	AT rich interactive domain 1A (SWI-like)	72hr.fu	WT	65.2456	89.9424	-25.2146
545	ATR	ataxia telangiectasia and Rad3 related	48hr.fu	R273H	65.4247	88.1891	-18.564
545	ATR	ataxia telangiectasia and Rad3 related	48hr.primary	R273H	46.4916	97.9223	-48.4354
545	ATR	ataxia telangiectasia and Rad3 related	72hr.fu	R273H	51.4743	98.1757	-47.8929
545	ATR	ataxia telangiectasia and Rad3 related	48hr.fu	NULL	72.7932	91.9634	-14.6182
545	ATR	ataxia telangiectasia and Rad3 related	48hr.primary	NULL	74.6901	102.944	-37.1616
545	ATR	ataxia telangiectasia and Rad3 related	72hr.fu	NULL	61.5295	91.2668	-29.7373
545	ATR	ataxia telangiectasia and Rad3 related	48hr.fu	WT	87.5662	82.3739	-0.896864
545	ATR	ataxia telangiectasia and Rad3 related	48hr.primary	WT	85.2015	89.9079	-10.0052
545	ATR	ataxia telangiectasia and Rad3 related	72hr.fu	WT	85.8567	90.7149	-8.16864
9564	BCAR1	breast cancer anti-estrogen resistance 1	48hr.fu	R273H	84.6464	86.1873	-2.0995
9564	BCAR1	breast cancer anti-estrogen resistance 1	48hr.primary	R273H	77.7774	81.0669	-3.46536
9564	BCAR1	breast cancer anti-estrogen resistance 1	72hr.fu	R273H	79.6538	101.816	-22.1619
9564	BCAR1	breast cancer anti-estrogen resistance 1	48hr.fu	NULL	86.4481	83.4958	1.29074
9564	BCAR1	breast cancer anti-estrogen resistance 1	48hr.primary	NULL	70.7167	71.7353	2.48264
9564	BCAR1	breast cancer anti-estrogen resistance 1	72hr.fu	NULL	74.7414	88.5982	-15.5577
9564	BCAR1	breast cancer anti-estrogen resistance 1	48hr.fu	WT	63.0169	90.1337	-0.92794
9564	BCAR1	breast cancer anti-estrogen resistance 1	48hr.primary	WT	81.0579	86.3335	-5.2756
9564	BCAR1	breast cancer anti-estrogen resistance 1	72hr.fu	WT	68.8791	85.9243	-21.637
598	BCL2L1	BCL2-like 1	48hr.fu	R273H	83.5401	90.2152	-6.6751
598	BCL2L1	BCL2-like 1	48hr.primary	R273H	80.5898	98.4488	-10.8482
598	BCL2L1	BCL2-like 1	72hr.fu	R273H	70.9792	107.56	-36.5806
598	BCL2L1	BCL2-like 1	48hr.fu	NULL	92.8132	95.3206	-2.50733
598	BCL2L1	BCL2-like 1	48hr.primary	NULL	75.9687	92.8826	-7.59082
598	BCL2L1	BCL2-like 1	72hr.fu	NULL	80.0015	97.5494	-17.5478
598	BCL2L1	BCL2-like 1	48hr.fu	WT	73.6849	92.6902	-19.0053
598	BCL2L1	BCL2-like 1	48hr.primary	WT	28.1204	90.1632	-43.786
598	BCL2L1	BCL2-like 1	72hr.fu	WT	58.4543	99.6544	-41.2001
715	C1R	complement component 1, r subcomponent	48hr.fu	R273H	95.0119	93.3454	-1.97589
715	C1R	complement component 1, r subcomponent	48hr.primary	R273H	93.4625	81.8259	11.6366
715	C1R	complement component 1, r subcomponent	72hr.fu	R273H	86.9551	102.201	-15.2458
715	C1R	complement component 1, r subcomponent	48hr.fu	NULL	94.8959	93.8577	-1.33671
715	C1R	complement component 1, r subcomponent	48hr.primary	NULL	97.8382	100.829	-0.304387
715	C1R	complement component 1, r subcomponent	72hr.fu	NULL	95.8663	96.7451	-0.878823
715	C1R	complement component 1, r subcomponent	48hr.fu	WT	96.894	92.8729	-0.224046
715	C1R	complement component 1, r subcomponent	48hr.primary	WT	80.0377	103.493	-17.2065
715	C1R	complement component 1, r subcomponent	72hr.fu	WT	92.1288	98.1559	-8.36197
51510	CHMP5	charged multivesicular body protein 5	48hr.fu	R273H	96.2079	90.6927	7.84939
51510	CHMP5	charged multivesicular body protein 5	48hr.primary	R273H	74.7809	88.4996	-15.4197
51510	CHMP5	charged multivesicular body protein 5	72hr.fu	R273H	74.8133	98.4128	-28.557
51510	CHMP5	charged multivesicular body protein 5	48hr.fu	NULL	83.6794	82.3899	-0.399433
51510	CHMP5	charged multivesicular body protein 5	48hr.primary	NULL	74.8474	93.6252	-18.7777
51510	CHMP5	charged multivesicular body protein 5	72hr.fu	NULL	74.2899	93.3285	-19.0387
51510	CHMP5	charged multivesicular body protein 5	48hr.fu	WT	70.5965	90.1076	-7.5763
51510	CHMP5	charged multivesicular body protein 5	48hr.primary	WT	57.4121	91.0393	2.00648
51510	CHMP5	charged multivesicular body protein 5	72hr.fu	WT	77.8478	96.9577	-19.11
1471	CST3	cystatin C	48hr.fu	R273H	89.476	88.9223	0.553767
1471	CST3	cystatin C	48hr.primary	R273H	92.9072	95.8108	0.518172
1471	CST3	cystatin C	72hr.fu	R273H	74.227	100.52	-20.3388
1471	CST3	cystatin C	48hr.fu	NULL	86.4002	84.0105	2.3897
1471	CST3	cystatin C	48hr.primary	NULL	75.1346	97.7318	-18.9827
1471	CST3	cystatin C	72hr.fu	NULL	90.7516	90.3323	-3.7302
1471	CST3	cystatin C	48hr.fu	WT	81.917	87.6625	-1.79559
1471	CST3	cystatin C	48hr.primary	WT	57.41	82.2119	0.547256
1471	CST3	cystatin C	72hr.fu	WT	82.1821	89.5828	-2.20861
25822	DNAJB5	DnaJ (Hsp40) homolog, subfamily B, member 5	48hr.fu	R273H	89.078	87.6599	3.10565
25822	DNAJB5	DnaJ (Hsp40) homolog, subfamily B, member 5	48hr.primary	R273H	100.64	103.786	-6.85682
25822	DNAJB5	DnaJ (Hsp40) homolog, subfamily B, member 5	72hr.fu	R273H	74.7029	98.8565	-31.1256
25822	DNAJB5	DnaJ (Hsp40) homolog, subfamily B, member 5	48hr.fu	NULL	92.2499	86.5633	5.68659
25822	DNAJB5	DnaJ (Hsp40) homolog, subfamily B, member 5	48hr.primary	NULL	90.2886	96.9141	-6.62544
25822	DNAJB5	DnaJ (Hsp40) homolog, subfamily B, member 5	72hr.fu	NULL	84.6086	96.431	-8.67333
25822	DNAJB5	DnaJ (Hsp40) homolog, subfamily B, member 5	48hr.fu	WT	76.8897	93.1838	-17.7968
25822	DNAJB5	DnaJ (Hsp40) homolog, subfamily B, member 5	48hr.primary	WT	82.8059	102.968	-20.9729
25822	DNAJB5	DnaJ (Hsp40) homolog, subfamily B, member 5	72hr.fu	WT	81.5636	91.5158	-21.6552
29980	DONSON	downstream neighbor of SON	48hr.fu	R273H	47.2926	62.951	-11.6243
29980	DONSON	downstream neighbor of SON	48hr.primary	R273H	46.4888	62.7528	-16.264
29980	DONSON	downstream neighbor of SON	72hr.fu	R273H	28.8441	54.7801	-26.0862
29980	DONSON	downstream neighbor of SON	48hr.fu	NULL	50.4131	53.9344	-12.0764
29980	DONSON	downstream neighbor of SON	48hr.primary	NULL	29.5099	46.8627	-17.5846
29980	DONSON	downstream neighbor of SON	72hr.fu	NULL	29.5292	76.3347	-46.5585
29980	DONSON	downstream neighbor of SON	48hr.fu	WT	38.737	40.2369	-5.36012
29980	DONSON	downstream neighbor of SON	48hr.primary	WT	34.3623	22.9394	10.0792
29980	DONSON	downstream neighbor of SON	72hr.fu	WT	32.9193	40.6196	-4.73162
57733	GBA3	glucosidase, beta, acid 3 (cytosolic)	48hr.fu	R273H	90.1808	95.3833	-4.85155
57733	GBA3	glucosidase, beta, acid 3 (cytosolic)	48hr.primary	R273H	102.646	96.7989	8.66207
57733	GBA3	glucosidase, beta, acid 3 (cytosolic)	72hr.fu	R273H	90.7753	105.384	-12.8354
57733	GBA3	glucosidase, beta, acid 3 (cytosolic)	48hr.fu	NULL	91.2227	95.6649	2.03027
57733	GBA3	glucosidase, beta, acid 3 (cytosolic)	48hr.primary	NULL	95.1544	111.421	-17.6593
57733	GBA3	glucosidase, beta, acid 3 (cytosolic)	72hr.fu	NULL	97.8758	96.4326	1.44322
57733	GBA3	glucosidase, beta, acid 3 (cytosolic)	48hr.fu	WT	98.4654	95.8542	1.38001
57733	GBA3	glucosidase, beta, acid 3 (cytosolic)	48hr.primary	WT	91.4505	101.983	-10.5325
57733	GBA3	glucosidase, beta, acid 3 (cytosolic)	72hr.fu	WT	90.1346	95.5984	-5.46381
2736	GLI2	GLI family zinc finger 2	48hr.fu	R273H	89.3455	90.2846	-0.476855
2736	GLI2	GLI family zinc finger 2	48hr.primary	R273H	79.6607	98.2435	-15.2191
2736	GLI2	GLI family zinc finger 2	72hr.fu	R273H	84.2741	94.9627	-14.0468
2736	GLI2	GLI family zinc finger 2	48hr.fu	NULL	94.8847	96.1138	-0.0791976
2736	GLI2	GLI family zinc finger 2	48hr.primary	NULL	70.9132	90.1763	-10.6656
2736	GLI2	GLI family zinc finger 2	72hr.fu	NULL	96.7129	90.5149	3.82851
2736	GLI2	GLI family zinc finger 2	48hr.fu	WT	87.8005	91.0368	-3.52915
2736	GLI2	GLI family zinc finger 2	48hr.primary	WT	73.7321	88.376	-8.27487
2736	GLI2	GLI family zinc finger 2	72hr.fu	WT	93.9198	89.1464	2.08921
3237	HOXD11	homeobox D11	48hr.fu	R273H	96.0374	96.0253	0.0121755
3237	HOXD11	homeobox D11	48hr.primary	R273H	94.3124	90.3798	10.6678
3237	HOXD11	homeobox D11	72hr.fu	R273H	76.174	102.444	-22.2942
3237	HOXD11	homeobox D11	48hr.fu	NULL	101.071	92.7591	0.853405
3237	HOXD11	homeobox D11	48hr.primary	NULL	75.5995	98.8872	-24.0127
3237	HOXD11	homeobox D11	72hr.fu	NULL	106.831	94.8071	12.024
3237	HOXD11	homeobox D11	48hr.fu	WT	97.3161	88.3591	2.86444
3237	HOXD11	homeobox D11	48hr.primary	WT	92.5773	86.0786	1.76968
3237	HOXD11	homeobox D11	72hr.fu	WT	97.8593	93.1038	4.45662
3240	HP	haptoglobin	48hr.fu	R273H	89.2784	92.6933	-1.86968
3240	HP	haptoglobin	48hr.primary	R273H	85.9411	62.2362	6.27216
3240	HP	haptoglobin	72hr.fu	R273H	88.8118	104.818	-10.2968
3240	HP	haptoglobin	48hr.fu	NULL	100.718	94.2942	6.42381
3240	HP	haptoglobin	48hr.primary	NULL	66.9751	74.6464	-5.50944
3240	HP	haptoglobin	72hr.fu	NULL	102.476	89.6674	9.09262
3240	HP	haptoglobin	48hr.fu	WT	95.1163	91.1124	4.00381
3240	HP	haptoglobin	48hr.primary	WT	79.3006	88.8551	-9.55441
3240	HP	haptoglobin	72hr.fu	WT	91.8161	89.774	4.36505
3557	IL1RN	interleukin 1 receptor antagonist	48hr.fu	R273H	89.0541	91.7207	-2.66655
3557	IL1RN	interleukin 1 receptor antagonist	48hr.primary	R273H	99.6756	99.2618	-16.9463
3557	IL1RN	interleukin 1 receptor antagonist	72hr.fu	R273H	78.7178	97.6766	-18.9588
3557	IL1RN	interleukin 1 receptor antagonist	48hr.fu	NULL	89.9638	89.6483	-2.35288
3557	IL1RN	interleukin 1 receptor antagonist	48hr.primary	NULL	96.1199	98.4415	7.83005
3557	IL1RN	interleukin 1 receptor antagonist	72hr.fu	NULL	85.7377	92.254	-7.27479
3557	IL1RN	interleukin 1 receptor antagonist	48hr.fu	WT	84.1981	89.3118	-5.42832
3557	IL1RN	interleukin 1 receptor antagonist	48hr.primary	WT	90.7227	95.4523	-10.0822
3557	IL1RN	interleukin 1 receptor antagonist	72hr.fu	WT	84.9368	93.7248	-0.301729
5650	KLK7	kallikrein-related peptidase 7	48hr.fu	R273H	93.7826	96.4765	-0.307448
5650	KLK7	kallikrein-related peptidase 7	48hr.primary	R273H	87.9274	85.5454	4.47039
5650	KLK7	kallikrein-related peptidase 7	72hr.fu	R273H	83.3005	100.642	-17.3414
5650	KLK7	kallikrein-related peptidase 7	48hr.fu	NULL	99.8521	100.66	-2.26153
5650	KLK7	kallikrein-related peptidase 7	48hr.primary	NULL	96.5774	87.4855	0.635526
5650	KLK7	kallikrein-related peptidase 7	72hr.fu	NULL	98.9558	95.9056	4.77691
5650	KLK7	kallikrein-related peptidase 7	48hr.fu	WT	96.3973	93.3204	5.70477
5650	KLK7	kallikrein-related peptidase 7	48hr.primary	WT	95.0452	92.5075	2.5377
5650	KLK7	kallikrein-related peptidase 7	72hr.fu	WT	90.8132	93.8764	-2.66152
440023	KRTAP5-6	keratin associated protein 5-6	48hr.fu	R273H	78.8223	85.8742	-7.05198
440023	KRTAP5-6	keratin associated protein 5-6	48hr.primary	R273H	98.8099	73.4581	12.2579
440023	KRTAP5-6	keratin associated protein 5-6	72hr.fu	R273H	57.1519	100.185	-43.0326
440023	KRTAP5-6	keratin associated protein 5-6	48hr.fu	NULL	74.5987	84.1148	-9.51612
440023	KRTAP5-6	keratin associated protein 5-6	48hr.primary	NULL	84.5821	85.3024	-17.3236
440023	KRTAP5-6	keratin associated protein 5-6	72hr.fu	NULL	57.2236	94.4026	-37.179
440023	KRTAP5-6	keratin associated protein 5-6	48hr.fu	WT	47.7205	77.6433	-29.9228
440023	KRTAP5-6	keratin associated protein 5-6	48hr.primary	WT	83.4058	87.4379	-11.5697
440023	KRTAP5-6	keratin associated protein 5-6	72hr.fu	WT	39.8788	95.339	-55.4601
3980	LIG3	ligase III, DNA, ATP-dependent	48hr.fu	R273H	86.3346	87.4769	-1.14236
3980	LIG3	ligase III, DNA, ATP-dependent	48hr.primary	R273H	107.332	98.6353	8.69645
3980	LIG3	ligase III, DNA, ATP-dependent	72hr.fu	R273H	78.44	99.7943	-21.3543
3980	LIG3	ligase III, DNA, ATP-dependent	48hr.fu	NULL	91.8789	89.6394	2.23947
3980	LIG3	ligase III, DNA, ATP-dependent	48hr.primary	NULL	108.092	108.481	-2.56579
3980	LIG3	ligase III, DNA, ATP-dependent	72hr.fu	NULL	91.6733	92.7231	-1.04984
3980	LIG3	ligase III, DNA, ATP-dependent	48hr.fu	WT	87.9384	91.0208	-3.08239
3980	LIG3	ligase III, DNA, ATP-dependent	48hr.primary	WT	90.8325	105.767	-16.9632
3980	LIG3	ligase III, DNA, ATP-dependent	72hr.fu	WT	77.8845	94.2922	-16.4077
4004	LMO1	LIM domain only 1 (rhombotin 1)	48hr.fu	R273H	93.4419	92.8117	0.56555
4004	LMO1	LIM domain only 1 (rhombotin 1)	48hr.primary	R273H	100.896	95.5052	1.04786
4004	LMO1	LIM domain only 1 (rhombotin 1)	72hr.fu	R273H	77.7501	96.4183	-18.6179
4004	LMO1	LIM domain only 1 (rhombotin 1)	48hr.fu	NULL	86.4374	90.2933	-1.29681
4004	LMO1	LIM domain only 1 (rhombotin 1)	48hr.primary	NULL	74.5154	75.733	-1.21758
4004	LMO1	LIM domain only 1 (rhombotin 1)	72hr.fu	NULL	97.7623	89.1825	3.84649
4004	LMO1	LIM domain only 1 (rhombotin 1)	48hr.fu	WT	87.2442	87.936	-0.691823
4004	LMO1	LIM domain only 1 (rhombotin 1)	48hr.primary	WT	71.1972	98.9035	-17.2005
4004	LMO1	LIM domain only 1 (rhombotin 1)	72hr.fu	WT	87.1425	89.9357	-2.56139
375387	LRRC33	leucine rich repeat containing 33	48hr.fu	R273H	88.461	94.2017	-6.06001
375387	LRRC33	leucine rich repeat containing 33	48hr.primary	R273H	83.8878	89.8265	-9.50035
375387	LRRC33	leucine rich repeat containing 33	72hr.fu	R273H	83.2968	103.384	-21.2417
375387	LRRC33	leucine rich repeat containing 33	48hr.fu	NULL	98.0503	94.3293	3.721
375387	LRRC33	leucine rich repeat containing 33	48hr.primary	NULL	77.058	96.5994	-16.3164
375387	LRRC33	leucine rich repeat containing 33	72hr.fu	NULL	108.155	90.5077	19.2742
375387	LRRC33	leucine rich repeat containing 33	48hr.fu	WT	100.651	90.8316	9.8195
375387	LRRC33	leucine rich repeat containing 33	48hr.primary	WT	91.1544	96.7217	-5.56736
375387	LRRC33	leucine rich repeat containing 33	72hr.fu	WT	98.2818	87.2487	5.0441
57496	MKL2	MKL/myocardin-like 2	48hr.fu	R273H	83.677	93.4512	-9.77422
57496	MKL2	MKL/myocardin-like 2	48hr.primary	R273H	82.5766	96.7389	-14.1622
57496	MKL2	MKL/myocardin-like 2	72hr.fu	R273H	83.4204	101.043	-21.7681
57496	MKL2	MKL/myocardin-like 2	48hr.fu	NULL	95.2624	93.8369	-1.85557
57496	MKL2	MKL/myocardin-like 2	48hr.primary	NULL	79.7597	81.8166	-3.32074
57496	MKL2	MKL/myocardin-like 2	72hr.fu	NULL	79.1349	93.1006	-21.828
57496	MKL2	MKL/myocardin-like 2	48hr.fu	WT	97.6153	93.2906	3.83324
57496	MKL2	MKL/myocardin-like 2	48hr.primary	WT	70.9292	98.8119	-27.8826
57496	MKL2	MKL/myocardin-like 2	72hr.fu	WT	81.3064	97.2548	-18.8489
2649	NR6A1	nuclear receptor subfamily 6, group A, member 1	48hr.fu	R273H	92.6883	90.3936	-1.38966
2649	NR6A1	nuclear receptor subfamily 6, group A, member 1	48hr.primary	R273H	96.1597	92.484	3.67568
2649	NR6A1	nuclear receptor subfamily 6, group A, member 1	72hr.fu	R273H	86.5195	104.622	-18.1025
2649	NR6A1	nuclear receptor subfamily 6, group A, member 1	48hr.fu	NULL	94.3134	83.7182	-0.698509
2649	NR6A1	nuclear receptor subfamily 6, group A, member 1	48hr.primary	NULL	83.6767	91.1435	-7.69158
2649	NR6A1	nuclear receptor subfamily 6, group A, member 1	72hr.fu	NULL	94.3122	90.9106	3.40162
2649	NR6A1	nuclear receptor subfamily 6, group A, member 1	48hr.fu	WT	86.5175	93.4664	-6.12508
2649	NR6A1	nuclear receptor subfamily 6, group A, member 1	48hr.primary	WT	74.0376	95.2874	-15.2965
2649	NR6A1	nuclear receptor subfamily 6, group A, member 1	72hr.fu	WT	80.2832	92.8092	-12.8552
5108	PCM1	pericentriolar material 1	48hr.fu	R273H	83.4555	90.613	-11.6495
5108	PCM1	pericentriolar material 1	48hr.primary	R273H	96.1938	93.1225	3.07121
5108	PCM1	pericentriolar material 1	72hr.fu	R273H	77.8506	101.814	-24.9573
5108	PCM1	pericentriolar material 1	48hr.fu	NULL	88.349	99.7099	-10.5117
5108	PCM1	pericentriolar material 1	48hr.primary	NULL	79.8932	93.3342	-15.8457
5108	PCM1	pericentriolar material 1	72hr.fu	NULL	85.2574	91.7586	-8.46373
5108	PCM1	pericentriolar material 1	48hr.fu	WT	86.7983	94.2652	-5.36982
5108	PCM1	pericentriolar material 1	48hr.primary	WT	87.6984	87.6451	-6.98415
5108	PCM1	pericentriolar material 1	72hr.fu	WT	89.0636	93.4295	-0.553009
5437	POLR2H	polymerase (RNA) II (DNA directed) polypeptide H	48hr.fu	R273H	83.581	79.9236	3.65741
5437	POLR2H	polymerase (RNA) II (DNA directed) polypeptide H	48hr.primary	R273H	38.6078	30.2703	9.63501
5437	POLR2H	polymerase (RNA) II (DNA directed) polypeptide H	72hr.fu	R273H	76.9658	106.079	-25.6066
5437	POLR2H	polymerase (RNA) II (DNA directed) polypeptide H	48hr.fu	NULL	87.9306	87.372	-4.8284
5437	POLR2H	polymerase (RNA) II (DNA directed) polypeptide H	48hr.primary	NULL	43.7813	56.2547	-14.1896
5437	POLR2H	polymerase (RNA) II (DNA directed) polypeptide H	72hr.fu	NULL	79.183	96.0713	-16.7547
5437	POLR2H	polymerase (RNA) II (DNA directed) polypeptide H	48hr.fu	WT	72.1783	88.9971	-6.00066
5437	POLR2H	polymerase (RNA) II (DNA directed) polypeptide H	48hr.primary	WT	31.9184	23.857	9.34169
5437	POLR2H	polymerase (RNA) II (DNA directed) polypeptide H	72hr.fu	WT	86.6645	98.4243	-7.24049
5584	PRKCI	protein kinase C, iota	48hr.fu	R273H	97.9136	95.5131	3.28992
5584	PRKCI	protein kinase C, iota	48hr.primary	R273H	88.1613	98.2905	0.269048
5584	PRKCI	protein kinase C, iota	72hr.fu	R273H	84.6033	104.945	-20.3419
5584	PRKCI	protein kinase C, iota	48hr.fu	NULL	97.0533	98.5281	-1.47477
5584	PRKCI	protein kinase C, iota	48hr.primary	NULL	80.1498	103.656	-23.506
5584	PRKCI	protein kinase C, iota	72hr.fu	NULL	100.483	100.349	1.25351
5584	PRKCI	protein kinase C, iota	48hr.fu	WT	89.7091	99.236	-5.30946
5584	PRKCI	protein kinase C, iota	48hr.primary	WT	89.4636	90.463	-2.29732
5584	PRKCI	protein kinase C, iota	72hr.fu	WT	91.9947	98.6611	-6.66642
377047	PRSS45	protease, serine, 45	48hr.fu	R273H	94.3581	96.1464	-3.35454
377047	PRSS45	protease, serine, 45	48hr.primary	R273H	98.6281	99.1789	-5.74088
377047	PRSS45	protease, serine, 45	72hr.fu	R273H	87.5629	102.613	-16.0059
377047	PRSS45	protease, serine, 45	48hr.fu	NULL	97.5477	97.5456	-0.609473
377047	PRSS45	protease, serine, 45	48hr.primary	NULL	82.5949	96.3472	-17.2556
377047	PRSS45	protease, serine, 45	72hr.fu	NULL	102.309	98.4626	3.84682
377047	PRSS45	protease, serine, 45	48hr.fu	WT	97.4742	96.4462	1.02806
377047	PRSS45	protease, serine, 45	48hr.primary	WT	99.4292	95.4381	0.832323
377047	PRSS45	protease, serine, 45	72hr.fu	WT	94.8047	92.2327	-0.769062
10432	RBM14	RNA binding motif protein 14	48hr.fu	R273H	98.1389	91.8433	3.25123
10432	RBM14	RNA binding motif protein 14	48hr.primary	R273H	83.6064	90.7179	-4.24796
10432	RBM14	RNA binding motif protein 14	72hr.fu	R273H	71.3008	97.1411	-24.4272
10432	RBM14	RNA binding motif protein 14	48hr.fu	NULL	88.7238	95.6033	-6.87951
10432	RBM14	RNA binding motif protein 14	48hr.primary	NULL	94.6078	84.6332	7.93875
10432	RBM14	RNA binding motif protein 14	72hr.fu	NULL	88.2105	94.9157	-7.39887
10432	RBM14	RNA binding motif protein 14	48hr.fu	WT	84.0398	89.216	-5.17625
10432	RBM14	RNA binding motif protein 14	48hr.primary	WT	67.4478	94.0982	-26.6504
10432	RBM14	RNA binding motif protein 14	72hr.fu	WT	74.4536	87.1933	-15.7025
27079	RPUSD2	RNA pseudouridylate synthase domain containing 2	48hr.fu	R273H	96.3682	93.0885	2.71622
27079	RPUSD2	RNA pseudouridylate synthase domain containing 2	48hr.primary	R273H	87.9645	98.5026	-16.1227
27079	RPUSD2	RNA pseudouridylate synthase domain containing 2	72hr.fu	R273H	86.9981	101.197	-14.1883
27079	RPUSD2	RNA pseudouridylate synthase domain containing 2	48hr.fu	NULL	98.7312	98.4853	-0.507841
27079	RPUSD2	RNA pseudouridylate synthase domain containing 2	48hr.primary	NULL	96.9237	93.7823	-2.31225
27079	RPUSD2	RNA pseudouridylate synthase domain containing 2	72hr.fu	NULL	93.465	91.4299	2.03518
27079	RPUSD2	RNA pseudouridylate synthase domain containing 2	48hr.fu	WT	85.2698	91.0273	-7.7805
27079	RPUSD2	RNA pseudouridylate synthase domain containing 2	48hr.primary	WT	99.0899	101.644	-2.55437
27079	RPUSD2	RNA pseudouridylate synthase domain containing 2	72hr.fu	WT	83.6978	86.5221	-10.2366
205564	SENP5	SUMO1/sentrin specific peptidase 5	48hr.fu	R273H	98.091	97.5144	0.576678
205564	SENP5	SUMO1/sentrin specific peptidase 5	48hr.primary	R273H	95.5768	99.3305	-2.13374
205564	SENP5	SUMO1/sentrin specific peptidase 5	72hr.fu	R273H	90.4128	107.496	-17.083
205564	SENP5	SUMO1/sentrin specific peptidase 5	48hr.fu	NULL	101.725	92.6226	9.10275
205564	SENP5	SUMO1/sentrin specific peptidase 5	48hr.primary	NULL	96.452	103.288	-8.30028
205564	SENP5	SUMO1/sentrin specific peptidase 5	72hr.fu	NULL	94.8596	93.2422	8.47043
205564	SENP5	SUMO1/sentrin specific peptidase 5	48hr.fu	WT	94.0541	96.9629	0.917897
205564	SENP5	SUMO1/sentrin specific peptidase 5	48hr.primary	WT	100.788	99.684	3.69737
205564	SENP5	SUMO1/sentrin specific peptidase 5	72hr.fu	WT	99.1187	94.1706	4.38792
6563	SLC14A1	solute carrier family 14 (urea transporter), member 1 (Kidd blood group)	48hr.fu	R273H	83.6004	97.7736	-13.5287
6563	SLC14A1	solute carrier family 14 (urea transporter), member 1 (Kidd blood group)	48hr.primary	R273H	87.9488	78.708	9.24074
6563	SLC14A1	solute carrier family 14 (urea transporter), member 1 (Kidd blood group)	72hr.fu	R273H	84.7904	98.7977	-19.8425
6563	SLC14A1	solute carrier family 14 (urea transporter), member 1 (Kidd blood group)	48hr.fu	NULL	94.8055	97.0808	-4.13258
6563	SLC14A1	solute carrier family 14 (urea transporter), member 1 (Kidd blood group)	48hr.primary	NULL	85.6596	79.791	5.86858
6563	SLC14A1	solute carrier family 14 (urea transporter), member 1 (Kidd blood group)	72hr.fu	NULL	82.4575	92.5424	-11.1569
6563	SLC14A1	solute carrier family 14 (urea transporter), member 1 (Kidd blood group)	48hr.fu	WT	91.9102	93.6578	-5.71356
6563	SLC14A1	solute carrier family 14 (urea transporter), member 1 (Kidd blood group)	48hr.primary	WT	68.8197	89.2433	-17.5658
6563	SLC14A1	solute carrier family 14 (urea transporter), member 1 (Kidd blood group)	72hr.fu	WT	96.484	90.6024	5.00799
8170	SLC14A2	solute carrier family 14 (urea transporter), member 2	48hr.fu	R273H	96.2294	100.776	-7.64372
8170	SLC14A2	solute carrier family 14 (urea transporter), member 2	48hr.primary	R273H	98.2086	104.708	-5.47361
8170	SLC14A2	solute carrier family 14 (urea transporter), member 2	72hr.fu	R273H	83.4201	103.458	-20.0379
8170	SLC14A2	solute carrier family 14 (urea transporter), member 2	48hr.fu	NULL	104.163	93.3918	5.02905
8170	SLC14A2	solute carrier family 14 (urea transporter), member 2	48hr.primary	NULL	97.303	104.909	-7.6059
8170	SLC14A2	solute carrier family 14 (urea transporter), member 2	72hr.fu	NULL	97.2911	90.6097	7.89527
8170	SLC14A2	solute carrier family 14 (urea transporter), member 2	48hr.fu	WT	94.9486	96.9933	-4.06018
8170	SLC14A2	solute carrier family 14 (urea transporter), member 2	48hr.primary	WT	93.7282	104.628	-13.9644
8170	SLC14A2	solute carrier family 14 (urea transporter), member 2	72hr.fu	WT	93.5846	93.6265	-0.0418366
6511	SLC1A6	solute carrier family 1 (high affinity aspartate/glutamate transporter), member 6	48hr.fu	R273H	82.7905	81.2635	-2.80785
6511	SLC1A6	solute carrier family 1 (high affinity aspartate/glutamate transporter), member 6	48hr.primary	R273H	83.0422	85.2234	4.19845
6511	SLC1A6	solute carrier family 1 (high affinity aspartate/glutamate transporter), member 6	72hr.fu	R273H	75.8735	102.079	-18.4755
6511	SLC1A6	solute carrier family 1 (high affinity aspartate/glutamate transporter), member 6	48hr.fu	NULL	76.057	93.3546	-3.1756
6511	SLC1A6	solute carrier family 1 (high affinity aspartate/glutamate transporter), member 6	48hr.primary	NULL	91.025	91.7764	-0.751473
6511	SLC1A6	solute carrier family 1 (high affinity aspartate/glutamate transporter), member 6	72hr.fu	NULL	89.3147	90.4488	-1.13413
6511	SLC1A6	solute carrier family 1 (high affinity aspartate/glutamate transporter), member 6	48hr.fu	WT	70.9181	87.6796	-6.05063
6511	SLC1A6	solute carrier family 1 (high affinity aspartate/glutamate transporter), member 6	48hr.primary	WT	83.3657	85.1113	-1.74567
6511	SLC1A6	solute carrier family 1 (high affinity aspartate/glutamate transporter), member 6	72hr.fu	WT	75.5059	91.6547	-8.33368
7779	SLC30A1	solute carrier family 30 (zinc transporter), member 1	48hr.fu	R273H	87.0812	90.9279	-3.84669
7779	SLC30A1	solute carrier family 30 (zinc transporter), member 1	48hr.primary	R273H	90.33	101.686	-11.3561
7779	SLC30A1	solute carrier family 30 (zinc transporter), member 1	72hr.fu	R273H	77.512	98.4478	-20.9358
7779	SLC30A1	solute carrier family 30 (zinc transporter), member 1	48hr.fu	NULL	94.6743	94.1865	0.487752
7779	SLC30A1	solute carrier family 30 (zinc transporter), member 1	48hr.primary	NULL	95.2696	92.6443	-2.42336
7779	SLC30A1	solute carrier family 30 (zinc transporter), member 1	72hr.fu	NULL	94.8025	96.6028	-1.80029
7779	SLC30A1	solute carrier family 30 (zinc transporter), member 1	48hr.fu	WT	92.3664	96.4039	-4.03745
7779	SLC30A1	solute carrier family 30 (zinc transporter), member 1	48hr.primary	WT	78.576	92.0433	-26.4104
7779	SLC30A1	solute carrier family 30 (zinc transporter), member 1	72hr.fu	WT	83.8437	94.3794	-10.5357
11046	SLC35D2	solute carrier family 35, member D2	48hr.fu	R273H	91.3832	94.673	-2.087
11046	SLC35D2	solute carrier family 35, member D2	48hr.primary	R273H	104.043	109.588	-16.2572
11046	SLC35D2	solute carrier family 35, member D2	72hr.fu	R273H	73.6989	101.76	-27.3791
11046	SLC35D2	solute carrier family 35, member D2	48hr.fu	NULL	93.2586	93.7614	-1.02169
11046	SLC35D2	solute carrier family 35, member D2	48hr.primary	NULL	99.703	102.575	-0.889756
11046	SLC35D2	solute carrier family 35, member D2	72hr.fu	NULL	74.6044	90.7402	-16.1357
11046	SLC35D2	solute carrier family 35, member D2	48hr.fu	WT	69.8919	88.8134	-21.6033
11046	SLC35D2	solute carrier family 35, member D2	48hr.primary	WT	96.5053	105.6	-9.09477
11046	SLC35D2	solute carrier family 35, member D2	72hr.fu	WT	75.2914	92.0158	-16.7243
4088	SMAD3	SMAD family member 3	48hr.fu	R273H	95.0757	99.7226	-6.28992
4088	SMAD3	SMAD family member 3	48hr.primary	R273H	81.781	98.3355	-16.8076
4088	SMAD3	SMAD family member 3	72hr.fu	R273H	94.4313	102.855	-15.2591
4088	SMAD3	SMAD family member 3	48hr.fu	NULL	109.75	97.7093	6.91862
4088	SMAD3	SMAD family member 3	48hr.primary	NULL	72.8814	62.064	10.8174
4088	SMAD3	SMAD family member 3	72hr.fu	NULL	99.4123	94.2912	1.98024
4088	SMAD3	SMAD family member 3	48hr.fu	WT	101.952	96.9635	5.78889
4088	SMAD3	SMAD family member 3	48hr.primary	WT	64.187	70.7467	-3.52003
4088	SMAD3	SMAD family member 3	72hr.fu	WT	101.355	96.0566	0.763892
6647	SOD1	superoxide dismutase 1, soluble	48hr.fu	R273H	77.5395	79.0292	4.50598
6647	SOD1	superoxide dismutase 1, soluble	48hr.primary	R273H	85.4849	80.8148	4.67014
6647	SOD1	superoxide dismutase 1, soluble	72hr.fu	R273H	66.5572	97.7722	-31.5686
6647	SOD1	superoxide dismutase 1, soluble	48hr.fu	NULL	74.392	78.5179	2.37858
6647	SOD1	superoxide dismutase 1, soluble	48hr.primary	NULL	100.111	99.9529	0.543598
6647	SOD1	superoxide dismutase 1, soluble	72hr.fu	NULL	80.3215	86.1131	-10.5232
6647	SOD1	superoxide dismutase 1, soluble	48hr.fu	WT	59.0773	77.5071	-17.0046
6647	SOD1	superoxide dismutase 1, soluble	48hr.primary	WT	97.3881	94.6174	-0.613481
6647	SOD1	superoxide dismutase 1, soluble	72hr.fu	WT	59.9163	84.9312	-25.0149
121665	SPPL3	signal peptide peptidase like 3	48hr.fu	R273H	90.0047	94.6366	-4.63192
121665	SPPL3	signal peptide peptidase like 3	48hr.primary	R273H	82.4755	84.3276	-2.93168
121665	SPPL3	signal peptide peptidase like 3	72hr.fu	R273H	85.4854	102.415	-15.9392
121665	SPPL3	signal peptide peptidase like 3	48hr.fu	NULL	99.6537	95.6206	3.03735
121665	SPPL3	signal peptide peptidase like 3	48hr.primary	NULL	77.6342	96.7364	-14.8517
121665	SPPL3	signal peptide peptidase like 3	72hr.fu	NULL	91.5366	88.397	5.3869
121665	SPPL3	signal peptide peptidase like 3	48hr.fu	WT	92.3247	96.5613	-1.20163
121665	SPPL3	signal peptide peptidase like 3	48hr.primary	WT	92.4219	98.4575	-4.59891
121665	SPPL3	signal peptide peptidase like 3	72hr.fu	WT	91.3868	88.7492	0.300243
6780	STAU1	staufen, RNA binding protein, homolog 1 (Drosophila)	48hr.fu	R273H	100.002	100.569	4.38496
6780	STAU1	staufen, RNA binding protein, homolog 1 (Drosophila)	48hr.primary	R273H	91.5983	87.051	10.8452
6780	STAU1	staufen, RNA binding protein, homolog 1 (Drosophila)	72hr.fu	R273H	88.2817	109.457	-16.6736
6780	STAU1	staufen, RNA binding protein, homolog 1 (Drosophila)	48hr.fu	NULL	105.885	98.2672	5.40449
6780	STAU1	staufen, RNA binding protein, homolog 1 (Drosophila)	48hr.primary	NULL	95.5059	94.2217	1.28418
6780	STAU1	staufen, RNA binding protein, homolog 1 (Drosophila)	72hr.fu	NULL	105.621	95.8484	13.8377
6780	STAU1	staufen, RNA binding protein, homolog 1 (Drosophila)	48hr.fu	WT	97.904	96.6436	1.24834
6780	STAU1	staufen, RNA binding protein, homolog 1 (Drosophila)	48hr.primary	WT	91.3862	98.8492	-17.6976
6780	STAU1	staufen, RNA binding protein, homolog 1 (Drosophila)	72hr.fu	WT	95.2162	98.4973	1.70947
23673	STX12	syntaxin 12	48hr.fu	R273H	97.0665	96.4432	2.2158
23673	STX12	syntaxin 12	48hr.primary	R273H	92.0822	96.4147	-12.2539
23673	STX12	syntaxin 12	72hr.fu	R273H	89.489	96.6572	-14.5074
23673	STX12	syntaxin 12	48hr.fu	NULL	91.7219	93.3082	8.19431
23673	STX12	syntaxin 12	48hr.primary	NULL	96.3293	95.2308	1.09854
23673	STX12	syntaxin 12	72hr.fu	NULL	100.392	90.5233	4.09124
23673	STX12	syntaxin 12	48hr.fu	WT	90.0633	86.862	-8.92898
23673	STX12	syntaxin 12	48hr.primary	WT	81.4223	104.619	-20.682
23673	STX12	syntaxin 12	72hr.fu	WT	85.6206	90.5281	-4.9075
8189	SYMPK	symplekin	48hr.fu	R273H	79.345	76.8331	2.5119
8189	SYMPK	symplekin	48hr.primary	R273H	61.5369	79.8372	-20.4667
8189	SYMPK	symplekin	72hr.fu	R273H	83.0166	91.6931	-17.9437
8189	SYMPK	symplekin	48hr.fu	NULL	64.9738	72.1877	-5.24242
8189	SYMPK	symplekin	48hr.primary	NULL	72.4171	75.8789	-3.46173
8189	SYMPK	symplekin	72hr.fu	NULL	89.1192	94.2075	2.56643
8189	SYMPK	symplekin	48hr.fu	WT	73.4494	87.0549	-12.8103
8189	SYMPK	symplekin	48hr.primary	WT	61.6668	73.3246	-11.6578
8189	SYMPK	symplekin	72hr.fu	WT	73.5879	90.5283	-16.9404
57586	SYT13	synaptotagmin XIII	48hr.fu	R273H	93.245	94.3688	-1.12374
57586	SYT13	synaptotagmin XIII	48hr.primary	R273H	88.3979	98.9812	-14.7689
57586	SYT13	synaptotagmin XIII	72hr.fu	R273H	84.8353	101.062	-16.0576
57586	SYT13	synaptotagmin XIII	48hr.fu	NULL	103.704	95.4572	7.7522
57586	SYT13	synaptotagmin XIII	48hr.primary	NULL	86.5494	92.4556	-13.0124
57586	SYT13	synaptotagmin XIII	72hr.fu	NULL	109.096	87.0286	22.0678
57586	SYT13	synaptotagmin XIII	48hr.fu	WT	85.1613	89.7138	-4.55252
57586	SYT13	synaptotagmin XIII	48hr.primary	WT	83.9196	97.9875	-10.7024
57586	SYT13	synaptotagmin XIII	72hr.fu	WT	88.8538	88.8033	3.34907
6873	TAF2	TAF2 RNA polymerase II, TATA box binding protein (TBP)-associated factor, 150kDa	48hr.fu	R273H	84.6001	96.6485	-7.20733
6873	TAF2	TAF2 RNA polymerase II, TATA box binding protein (TBP)-associated factor, 150kDa	48hr.primary	R273H	69.8307	76.7132	1.06649
6873	TAF2	TAF2 RNA polymerase II, TATA box binding protein (TBP)-associated factor, 150kDa	72hr.fu	R273H	75.1924	102.254	-26.0049
6873	TAF2	TAF2 RNA polymerase II, TATA box binding protein (TBP)-associated factor, 150kDa	48hr.fu	NULL	98.1319	100.107	-6.21635
6873	TAF2	TAF2 RNA polymerase II, TATA box binding protein (TBP)-associated factor, 150kDa	48hr.primary	NULL	88.3244	83.4485	1.00459
6873	TAF2	TAF2 RNA polymerase II, TATA box binding protein (TBP)-associated factor, 150kDa	72hr.fu	NULL	94.0563	89.0364	7.1515
6873	TAF2	TAF2 RNA polymerase II, TATA box binding protein (TBP)-associated factor, 150kDa	48hr.fu	WT	68.9365	94.0463	-32.1533
6873	TAF2	TAF2 RNA polymerase II, TATA box binding protein (TBP)-associated factor, 150kDa	48hr.primary	WT	59.2773	94.5612	-35.2839
6873	TAF2	TAF2 RNA polymerase II, TATA box binding protein (TBP)-associated factor, 150kDa	72hr.fu	WT	64.9603	93.0888	-19.8669
27134	TJP3	tight junction protein 3	48hr.fu	R273H	90.1163	96.0174	-4.55851
27134	TJP3	tight junction protein 3	48hr.primary	R273H	86.683	89.531	-2.84799
27134	TJP3	tight junction protein 3	72hr.fu	R273H	83.6237	103.57	-19.9466
27134	TJP3	tight junction protein 3	48hr.fu	NULL	101.137	94.9226	-2.07801
27134	TJP3	tight junction protein 3	48hr.primary	NULL	72.8584	71.3274	-4.28569
27134	TJP3	tight junction protein 3	72hr.fu	NULL	86.3195	96.1377	-14.1489
27134	TJP3	tight junction protein 3	48hr.fu	WT	95.1193	94.9612	2.83363
27134	TJP3	tight junction protein 3	48hr.primary	WT	70.277	95.8421	-22.2696
27134	TJP3	tight junction protein 3	72hr.fu	WT	87.8357	97.6332	-6.69535
7124	TNF	tumor necrosis factor	48hr.fu	R273H	89.2189	91.0979	-1.87897
7124	TNF	tumor necrosis factor	48hr.primary	R273H	73.7817	68.1929	0.3111
7124	TNF	tumor necrosis factor	72hr.fu	R273H	85.5761	99.8251	-14.249
7124	TNF	tumor necrosis factor	48hr.fu	NULL	97.4184	97.1	0.318469
7124	TNF	tumor necrosis factor	48hr.primary	NULL	78.3998	93.8094	-8.82493
7124	TNF	tumor necrosis factor	72hr.fu	NULL	95.9716	93.0782	2.89344
7124	TNF	tumor necrosis factor	48hr.fu	WT	92.6313	95.3745	-2.74323
7124	TNF	tumor necrosis factor	48hr.primary	WT	77.2896	92.924	-20.204
7124	TNF	tumor necrosis factor	72hr.fu	WT	93.1273	96.867	-3.73969
7150	TOP1	topoisomerase (DNA) I	48hr.fu	R273H	76.6184	96.832	-16.622
7150	TOP1	topoisomerase (DNA) I	48hr.primary	R273H	85.9307	102.962	-14.2917
7150	TOP1	topoisomerase (DNA) I	72hr.fu	R273H	56.5947	101.081	-44.4868
7150	TOP1	topoisomerase (DNA) I	48hr.fu	NULL	85.3377	100.512	-14.5482
7150	TOP1	topoisomerase (DNA) I	48hr.primary	NULL	84.8919	93.4989	-8.60695
7150	TOP1	topoisomerase (DNA) I	72hr.fu	NULL	63.4193	89.7482	-32.1278
7150	TOP1	topoisomerase (DNA) I	48hr.fu	WT	81.7128	93.0939	-14.8785
7150	TOP1	topoisomerase (DNA) I	48hr.primary	WT	76.4408	96.9025	-21.1969
7150	TOP1	topoisomerase (DNA) I	72hr.fu	WT	76.4159	88.1204	-8.51858
131601	TPRA1	transmembrane protein, adipocyte asscociated 1	48hr.fu	R273H	94.7165	102.776	0.0223323
131601	TPRA1	transmembrane protein, adipocyte asscociated 1	48hr.primary	R273H	86.6795	90.2765	-0.319566
131601	TPRA1	transmembrane protein, adipocyte asscociated 1	72hr.fu	R273H	84.637	101.369	-17.838
131601	TPRA1	transmembrane protein, adipocyte asscociated 1	48hr.fu	NULL	89.8228	97.7777	-4.41262
131601	TPRA1	transmembrane protein, adipocyte asscociated 1	48hr.primary	NULL	92.42	95.8704	-3.45043
131601	TPRA1	transmembrane protein, adipocyte asscociated 1	72hr.fu	NULL	97.162	95.3512	-1.6551
131601	TPRA1	transmembrane protein, adipocyte asscociated 1	48hr.fu	WT	93.4924	95.3497	-1.85723
131601	TPRA1	transmembrane protein, adipocyte asscociated 1	48hr.primary	WT	92.1379	94.4921	-14.0353
131601	TPRA1	transmembrane protein, adipocyte asscociated 1	72hr.fu	WT	90.6188	97.5446	-6.92582
51499	TRIAP1	TP53 regulated inhibitor of apoptosis 1	48hr.fu	R273H	90.3863	81.7185	5.00965
51499	TRIAP1	TP53 regulated inhibitor of apoptosis 1	48hr.primary	R273H	86.9997	94.4202	-8.51122
51499	TRIAP1	TP53 regulated inhibitor of apoptosis 1	72hr.fu	R273H	75.0737	99.5018	-22.7415
51499	TRIAP1	TP53 regulated inhibitor of apoptosis 1	48hr.fu	NULL	94.1554	95.8024	-2.37748
51499	TRIAP1	TP53 regulated inhibitor of apoptosis 1	48hr.primary	NULL	93.9695	109.19	-18.5725
51499	TRIAP1	TP53 regulated inhibitor of apoptosis 1	72hr.fu	NULL	89.4236	91.6199	-2.19627
51499	TRIAP1	TP53 regulated inhibitor of apoptosis 1	48hr.fu	WT	92.6426	89.1459	4.94962
51499	TRIAP1	TP53 regulated inhibitor of apoptosis 1	48hr.primary	WT	89.5385	85.8325	-0.524343
51499	TRIAP1	TP53 regulated inhibitor of apoptosis 1	72hr.fu	WT	96.2984	88.4284	8.04154
10155	TRIM28	tripartite motif containing 28	48hr.fu	R273H	78.7217	90.0106	-6.51508
10155	TRIM28	tripartite motif containing 28	48hr.primary	R273H	100.705	105.859	-4.62252
10155	TRIM28	tripartite motif containing 28	72hr.fu	R273H	83.9582	94.6114	-10.6533
10155	TRIM28	tripartite motif containing 28	48hr.fu	NULL	81.011	89.549	9.36892
10155	TRIM28	tripartite motif containing 28	48hr.primary	NULL	98.1104	100.404	-2.2932
10155	TRIM28	tripartite motif containing 28	72hr.fu	NULL	72.8827	87.6964	6.39009
10155	TRIM28	tripartite motif containing 28	48hr.fu	WT	73.7296	85.19	-9.16373
10155	TRIM28	tripartite motif containing 28	48hr.primary	WT	84.0665	92.0436	1.08533
10155	TRIM28	tripartite motif containing 28	72hr.fu	WT	59.4982	92.4699	-7.22693
7328	UBE2H	ubiquitin-conjugating enzyme E2H	48hr.fu	R273H	100.553	94.0409	6.51233
7328	UBE2H	ubiquitin-conjugating enzyme E2H	48hr.primary	R273H	95.8179	87.6314	8.18655
7328	UBE2H	ubiquitin-conjugating enzyme E2H	72hr.fu	R273H	82.807	100.89	-32.2096
7328	UBE2H	ubiquitin-conjugating enzyme E2H	48hr.fu	NULL	94.3527	90.3329	4.01986
7328	UBE2H	ubiquitin-conjugating enzyme E2H	48hr.primary	NULL	100.953	98.5134	-4.3199
7328	UBE2H	ubiquitin-conjugating enzyme E2H	72hr.fu	NULL	98.9558	95.3744	3.58135
7328	UBE2H	ubiquitin-conjugating enzyme E2H	48hr.fu	WT	87.6118	94.7279	-3.70277
7328	UBE2H	ubiquitin-conjugating enzyme E2H	48hr.primary	WT	102.155	101.739	-0.270674
7328	UBE2H	ubiquitin-conjugating enzyme E2H	72hr.fu	WT	83.0828	95.1042	-10.4474
23038	WDTC1	WD and tetratricopeptide repeats 1	48hr.fu	R273H	87.8351	86.3794	1.45569
23038	WDTC1	WD and tetratricopeptide repeats 1	48hr.primary	R273H	89.9522	85.2781	-0.804143
23038	WDTC1	WD and tetratricopeptide repeats 1	72hr.fu	R273H	83.661	103.173	-23.6851
23038	WDTC1	WD and tetratricopeptide repeats 1	48hr.fu	NULL	105.734	96.4598	9.2746
23038	WDTC1	WD and tetratricopeptide repeats 1	48hr.primary	NULL	76.7199	88.8923	-17.044
23038	WDTC1	WD and tetratricopeptide repeats 1	72hr.fu	NULL	99.5759	95.312	1.9383
23038	WDTC1	WD and tetratricopeptide repeats 1	48hr.fu	WT	95.5122	92.2217	5.3304
23038	WDTC1	WD and tetratricopeptide repeats 1	48hr.primary	WT	85.4007	95.5724	-10.1716
23038	WDTC1	WD and tetratricopeptide repeats 1	72hr.fu	WT	96.8517	93.1229	4.728
8089	YEATS4	YEATS domain containing 4	48hr.fu	R273H	96.7194	94.3728	2.34662
8089	YEATS4	YEATS domain containing 4	48hr.primary	R273H	87.557	90.3652	-0.739204
8089	YEATS4	YEATS domain containing 4	72hr.fu	R273H	82.0168	106.063	-24.0459
8089	YEATS4	YEATS domain containing 4	48hr.fu	NULL	94.7974	96.4774	2.01887
8089	YEATS4	YEATS domain containing 4	48hr.primary	NULL	92.7213	99.6895	-6.96818
8089	YEATS4	YEATS domain containing 4	72hr.fu	NULL	95.8737	94.3473	1.52641
8089	YEATS4	YEATS domain containing 4	48hr.fu	WT	92.5746	95.8315	-6.44781
8089	YEATS4	YEATS domain containing 4	48hr.primary	WT	93.0541	97.3069	-2.26623
8089	YEATS4	YEATS domain containing 4	72hr.fu	WT	91.1761	91.9097	-3.06583
57473	ZNF512B	zinc finger protein 512B	48hr.fu	R273H	88.7796	83.3967	5.38288
57473	ZNF512B	zinc finger protein 512B	48hr.primary	R273H	88.8071	102.558	-15.5651
57473	ZNF512B	zinc finger protein 512B	72hr.fu	R273H	85.1903	91.4753	-6.28506
57473	ZNF512B	zinc finger protein 512B	48hr.fu	NULL	93.8623	86.668	7.19432
57473	ZNF512B	zinc finger protein 512B	48hr.primary	NULL	90.6473	96.2566	-2.7501
57473	ZNF512B	zinc finger protein 512B	72hr.fu	NULL	94.7068	90.9211	3.7857
57473	ZNF512B	zinc finger protein 512B	48hr.fu	WT	103.717	94.0982	9.61835
57473	ZNF512B	zinc finger protein 512B	48hr.primary	WT	84.749	101.104	-9.09214
57473	ZNF512B	zinc finger protein 512B	72hr.fu	WT	92.062	89.1813	2.8807
163131	ZNF780B	zinc finger protein 780B	48hr.fu	R273H	77.9414	72.3999	-0.425481
163131	ZNF780B	zinc finger protein 780B	48hr.primary	R273H	81.3003	97.0545	-15.7542
163131	ZNF780B	zinc finger protein 780B	72hr.fu	R273H	72.4671	83.8726	-16.9585
163131	ZNF780B	zinc finger protein 780B	48hr.fu	NULL	90.6973	72.2064	0.27732
163131	ZNF780B	zinc finger protein 780B	48hr.primary	NULL	82.584	83.5561	-9.14603
163131	ZNF780B	zinc finger protein 780B	72hr.fu	NULL	79.6288	92.6432	-13.0144
163131	ZNF780B	zinc finger protein 780B	48hr.fu	WT	61.542	77.7961	-16.1954
163131	ZNF780B	zinc finger protein 780B	48hr.primary	WT	84.7639	88.659	-3.89509
163131	ZNF780B	zinc finger protein 780B	72hr.fu	WT	71.3257	84.8354	-13.5096
